# Supplementary material for: Transcriptome-Wide Prediction of miRNA Targets in Human and Mouse Using FASTH
Source: PLoS One. 2009 May 29;4(5):e5745. doi: 10.1371/journal.pone.0005745 (PMC2684643; doi:10.1371/journal.pone.0005745)
Supplement: Table S9 — Targets predicted for 313 human miRNAs with parameter: Watson-Crick matches at nucleotide positions 2–7 inclusive, <6 mismatches-and-GU-pairs at nucleotide positions ≥15, and 40% free energy threshold (3.16 MB ZIP) [file pone.0005745.s012.zip]

Archive with 1 entries (1 files):
- pone.0005745.s012.txt
