# Supplementary material for: Transcriptome-Wide Prediction of miRNA Targets in Human and Mouse Using FASTH
Source: PLoS One. 2009 May 29;4(5):e5745. doi: 10.1371/journal.pone.0005745 (PMC2684643; doi:10.1371/journal.pone.0005745)
Supplement: Table S9 — Targets predicted for 313 human miRNAs with parameter: Watson-Crick matches at nucleotide positions 2–7 inclusive, <6 mismatches-and-GU-pairs at nucleotide positions ≥15, and 40% free energy threshold (3.16 MB ZIP) [file pone.0005745.s012.zip › pone.0005745.s012.txt]

1	hsa-let-7a	-31.9	NM_032826	3	SLC35B4	solute carrier family 35, member B4
1	hsa-let-7a	-26.1	NM_015229	3	KIAA0664	hypothetical protein LOC23277
1	hsa-let-7a	-25.7	NM_001395	CDS	DUSP9	dual specificity phosphatase 9
1	hsa-let-7a	-24.4	NM_001139	CDS	ALOX12B	arachidonate 12-lipoxygenase, 12R type
1	hsa-let-7a	-24.4	NM_022826	CDS	MARCH7	axotrophin
1	hsa-let-7a	-24.2	NM_005374	3	MPP2	palmitoylated membrane protein 2
1	hsa-let-7a	-24.2	NM_000319	CDS	PEX5	peroxisomal biogenesis factor 5
1	hsa-let-7a	-24.1	NM_020926	CDS	BCOR	BCL-6 interacting corepressor isoform 2
1	hsa-let-7a	-24.1	NM_017745	CDS	BCOR	BCL-6 interacting corepressor isoform 1
1	hsa-let-7a	-24	NM_032431	CDS	SYVN1	synoviolin 1 isoform a
1	hsa-let-7a	-24	NM_172230	CDS	SYVN1	synoviolin 1 isoform b
1	hsa-let-7a	-23.9	NM_000870	3	HTR4	5-hydroxytryptamine (serotonin) receptor 4
1	hsa-let-7a	-23.8	NM_133372	3	KIAA1961	hypothetical protein LOC96459 isoform 1
1	hsa-let-7a	-23.8	NM_001008738	3	KIAA1961	hypothetical protein LOC96459 isoform 2
1	hsa-let-7a	-23.6	NM_005716	3	GIPC1
1	hsa-let-7a	-23.6	NM_202469	3	GIPC1
1	hsa-let-7a	-23.6	NM_202467	3	GIPC1
1	hsa-let-7a	-23.6	NM_202468	3	GIPC1
1	hsa-let-7a	-23.6	NM_202470	3	GIPC1
1	hsa-let-7a	-23.6	NM_202494	3	GIPC1
1	hsa-let-7a	-23.4	NM_024009	CDS	GJB3	connexin 31
1	hsa-let-7a	-23.4	NM_001005752	CDS	GJB3	connexin 31
1	hsa-let-7a	-23.3	NM_207411	CDS	XKR5
1	hsa-let-7a	-23.3	NM_005422	CDS	TECTA	tectorin alpha precursor
1	hsa-let-7a	-23.2	NM_000838	CDS	GRM1	glutamate receptor, metabotropic 1
1	hsa-let-7a	-23.2	NM_004416	CDS	DTX1	deltex homolog 1
1	hsa-let-7a	-23.1	NM_174911	3	FAM84B
1	hsa-let-7a	-23.1	NM_017686	3	GDAP2	ganglioside induced differentiation associated
1	hsa-let-7a	-23	NM_006212	CDS	PFKFB2	6-phosphofructo-2-kinase/fructose-2,
1	hsa-let-7a	-23	NM_002968	CDS	SALL1	sal-like 1
1	hsa-let-7a	-22.9	NM_005215	CDS	DCC	deleted in colorectal carcinoma
1	hsa-let-7a	-22.9	NM_016203	CDS	PRKAG2	protein kinase, AMP-activated, gamma 2
1	hsa-let-7a	-22.8	NM_013382	CDS	POMT2	putative protein O-mannosyltransferase
1	hsa-let-7a	-22.8	NM_016252	CDS	BIRC6	baculoviral IAP repeat-containing 6
1	hsa-let-7a	-22.7	NM_018262	CDS	WDR10	WD repeat domain 10 isoform 3
1	hsa-let-7a	-22.7	NM_052989	CDS	WDR10	WD repeat domain 10 isoform 2
1	hsa-let-7a	-22.7	NM_052990	CDS	WDR10	WD repeat domain 10 isoform 4
1	hsa-let-7a	-22.7	NM_052985	CDS	WDR10	WD repeat domain 10 isoform 1
1	hsa-let-7a	-22.6	NM_032280	3	ZCCHC9	zinc finger, CCHC domain containing 9
1	hsa-let-7a	-22.6	NM_182660	CDS	UTY	tetratricopeptide repeat protein isoform 1
1	hsa-let-7a	-22.6	NM_182659	CDS	UTY	tetratricopeptide repeat protein isoform 2
1	hsa-let-7a	-22.6	NM_007125	CDS	UTY	tetratricopeptide repeat protein isoform 3
1	hsa-let-7a	-22.4	NM_032901	CDS	MGC14288	hypothetical protein LOC84987
1	hsa-let-7a	-22.4	NM_024085	CDS	ATG9A
1	hsa-let-7a	-22.4	NM_000212	3	ITGB3	integrin beta chain, beta 3 precursor
1	hsa-let-7a	-22.4	NM_152830	CDS	ACE	angiotensin I converting enzyme isoform 2
1	hsa-let-7a	-22.4	NM_000789	CDS	ACE	angiotensin I converting enzyme isoform 1
1	hsa-let-7a	-22.4	NM_152831	CDS	ACE	angiotensin I converting enzyme isoform 3
1	hsa-let-7a	-22.3	NM_173570	CDS	ZDHHC23	zinc finger, DHHC domain containing 23
1	hsa-let-7a	-22.2	NM_152531	CDS	C3orf21	hypothetical protein LOC152002
1	hsa-let-7a	-22.2	NM_001002878	CDS	C22orf19	Fms-interacting protein
1	hsa-let-7a	-22.2	NM_003678	CDS	C22orf19	Fms-interacting protein
1	hsa-let-7a	-22.2	NM_014781	CDS	RB1CC1	Rb1-inducible coiled coil protein 1
1	hsa-let-7a	-22.2	NM_001002877	CDS	C22orf19	Fms-interacting protein
1	hsa-let-7a	-22.2	NM_001002879	CDS	C22orf19	Fms-interacting protein
1	hsa-let-7a	-22.1	NM_181093	CDS	SCYL3	SCY1-like 3 isoform 2
1	hsa-let-7a	-22.1	NM_020423	CDS	SCYL3	SCY1-like 3 isoform 1
1	hsa-let-7a	-22.1	NM_004317	3	ASNA1	arsA arsenite transporter, ATP-binding, homolog
1	hsa-let-7a	-22	NM_001563	CDS	IMPG1	interphotoreceptor matrix proteoglycan 1
1	hsa-let-7a	-21.9	NM_002834	CDS	PTPN11	protein tyrosine phosphatase, non-receptor type
1	hsa-let-7a	-21.9	NM_020940	CDS	KIAA1600	KIAA1600
1	hsa-let-7a	-21.8	NM_052875	CDS	MGC10485	hypothetical protein LOC112936
1	hsa-let-7a	-21.8	NM_144973	3	MGC24039	hypothetical protein LOC160518
1	hsa-let-7a	-21.8	NM_012351	CDS	OR10J1	olfactory receptor, family 10, subfamily J,
1	hsa-let-7a	-21.8	NM_015132	CDS	SNX13	sorting nexin 13
1	hsa-let-7a	-21.6	NM_016448	CDS	DTL
1	hsa-let-7a	-21.5	NM_024738	3	FLJ21415	hypothetical protein LOC79794
1	hsa-let-7a	-21.5	NM_018607	3	PRO1853	hypothetical protein LOC55471 isoform 2
1	hsa-let-7a	-21.5	NM_002111	CDS	HD	huntingtin
1	hsa-let-7a	-21.5	NM_025134	3	CHD9	chromodomain helicase DNA binding protein 9
1	hsa-let-7a	-21.5	NM_018714	CDS	COG1	low density lipoprotein B
1	hsa-let-7a	-21.5	NM_144736	CDS	PRO1853	hypothetical protein LOC55471 isoform 1
1	hsa-let-7a	-21.4	NM_052873	CDS	MGC16028	hypothetical protein LOC112752
1	hsa-let-7a	-21.4	NM_199348	CDS	DCHS2	dachsous 2 isoform 2
1	hsa-let-7a	-21.4	NM_017639	CDS	DCHS2	dachsous 2 isoform 1
1	hsa-let-7a	-21.4	NM_032298	CDS	SYT3	synaptotagmin 3
1	hsa-let-7a	-21.3	NM_005560	CDS	LAMA5	laminin alpha 5
1	hsa-let-7a	-21.3	NM_014963	CDS	KIAA0963	KIAA0963
1	hsa-let-7a	-21.3	NM_152643	CDS	KNDC1	kinase non-catalytic C-lobe domain (KIND)
1	hsa-let-7a	-21.3	NM_033404	CDS	KNDC1	kinase non-catalytic C-lobe domain (KIND)
1	hsa-let-7a	-21.2	NM_022076	CDS	DUSP21	dual specificity phosphatase 21
1	hsa-let-7a	-21.2	NM_003496	CDS	TRRAP	transformation/transcription domain-associated
1	hsa-let-7a	-21.1	NM_018086	CDS	FIGN	fidgetin
1	hsa-let-7a	-21.1	NM_032228	CDS	MLSTD2	male sterility domain containing 2
1	hsa-let-7a	-21.1	NM_014792	CDS	KIAA0125	KIAA0125
1	hsa-let-7a	-21.1	NM_005813	CDS	PRKD3	protein kinase D3
1	hsa-let-7a	-21.1	NM_002499	CDS	NEO1	neogenin homolog 1
1	hsa-let-7a	-21	NM_015915	CDS	SPG3A	atlastin
1	hsa-let-7a	-21	NM_000257	CDS	MYH7	myosin, heavy polypeptide 7, cardiac muscle,
1	hsa-let-7a	-21	NM_138333	3	C9orf42	hypothetical protein LOC116224
1	hsa-let-7a	-21	NM_181598	CDS	SPG3A	atlastin
1	hsa-let-7a	-20.9	NM_002736	CDS	PRKAR2B	cAMP-dependent protein kinase, regulatory
1	hsa-let-7a	-20.8	NM_003266	CDS	TLR4	toll-like receptor 4 isoform C
1	hsa-let-7a	-20.8	NM_138554	CDS	TLR4	toll-like receptor 4 isoform A
1	hsa-let-7a	-20.8	NM_138557	CDS	TLR4	toll-like receptor 4 isoform D
1	hsa-let-7a	-20.8	NM_015104	CDS	KIAA0404	hypothetical protein LOC23130
1	hsa-let-7a	-20.8	NM_018415	5	TRERF1	transcriptional regulating factor 1 isoform 3
1	hsa-let-7a	-20.8	NM_016206	CDS	VGL-3	colon carcinoma related protein
1	hsa-let-7a	-20.8	NM_138556	CDS	TLR4	toll-like receptor 4 isoform B
1	hsa-let-7a	-20.8	NM_152260	3	RPUSD2	RNA pseudouridylate synthase domain containing
1	hsa-let-7a	-20.8	NM_033501	5	TRERF1	transcriptional regulating factor 1 isoform 2
1	hsa-let-7a	-20.8	NM_033502	5	TRERF1	transcriptional regulating factor 1 isoform 1
1	hsa-let-7a	-20.7	NM_152470	3	RNF165
1	hsa-let-7a	-20.7	NM_172201	CDS	KCNE2	potassium voltage-gated channel, Isk-related
1	hsa-let-7a	-20.6	NM_002760	3	PRKY	protein kinase, Y-linked
1	hsa-let-7a	-20.6	NM_173174	CDS	PTK2B	PTK2B protein tyrosine kinase 2 beta isoform a
1	hsa-let-7a	-20.6	NM_173175	CDS	PTK2B	PTK2B protein tyrosine kinase 2 beta isoform b
1	hsa-let-7a	-20.6	NM_173176	CDS	PTK2B	PTK2B protein tyrosine kinase 2 beta isoform a
1	hsa-let-7a	-20.6	NM_001008405	3	BCAP29	B-cell receptor-associated protein BAP29 isoform
1	hsa-let-7a	-20.6	NM_018844	3	BCAP29	B-cell receptor-associated protein BAP29 isoform
1	hsa-let-7a	-20.6	NM_004103	CDS	PTK2B	PTK2B protein tyrosine kinase 2 beta isoform a
1	hsa-let-7a	-20.6	NM_014813	3	LRIG2	leucine-rich repeats and immunoglobulin-like
1	hsa-let-7a	-20.5	NM_016320	CDS	NUP98	nucleoporin 98kD isoform 1
1	hsa-let-7a	-20.5	NM_139132	CDS	NUP98	nucleoporin 98kD isoform 4
1	hsa-let-7a	-20.4	NM_207482	CDS	FLJ44048	FLJ44048 protein
1	hsa-let-7a	-20.4	NM_001043	CDS	SLC6A2	solute carrier family 6 (neurotransmitter
1	hsa-let-7a	-20.4	NM_015723	CDS	IPLA2(GAMMA)	intracellular membrane-associated
1	hsa-let-7a	-20.4	NM_153029	3	N4BP1	Nedd4 binding protein 1
1	hsa-let-7a	-20.4	NM_030780	3	MFTC	mitochondrial folate transporter/carrier
1	hsa-let-7a	-20.4	NM_006315	CDS	PCGF3	ring finger protein 3
1	hsa-let-7a	-20.3	NM_033429	3	CALML4	calmodulin-like 4
1	hsa-let-7a	-20.3	NM_014363	CDS	SACS	sacsin
1	hsa-let-7a	-20.3	NM_016233	CDS	PADI3	peptidylarginine deiminase type III
1	hsa-let-7a	-20.2	NM_016309	CDS	LCMT1	leucine carboxyl methyltransferase
1	hsa-let-7a	-20.2	NM_014680	CDS	KIAA0100	hypothetical protein LOC9703
1	hsa-let-7a	-20.1	NM_018897	CDS	DNAH7	axonemal dynein heavy chain 7
1	hsa-let-7a	-20.1	NM_003312	3	TST	thiosulfate sulfurtransferase
1	hsa-let-7a	-20.1	NM_015936	CDS	YARS2
1	hsa-let-7a	-20.1	NM_022437	CDS	ABCG8	sterolin 2
1	hsa-let-7a	-20	NM_173833	3	MGC45780	hypothetical protein LOC286133
1	hsa-let-7a	-20	NM_012115	CDS	CASP8AP2	CASP8 associated protein 2
1	hsa-let-7a	-20	NM_173812	3	DPY19L2
1	hsa-let-7a	-19.9	NM_014065	CDS	HT001	hypothetical protein LOC28990
1	hsa-let-7a	-19.9	NM_014915	CDS	ANKRD26	ankyrin repeat domain 26
1	hsa-let-7a	-19.9	NM_173470	3	TMEM32	transmembrane protein 32
1	hsa-let-7a	-19.8	NM_001932	CDS	MPP3	palmitoylated membrane protein 3
1	hsa-let-7a	-19.7	NM_018084	CDS	KIAA1212	KIAA1212
1	hsa-let-7a	-19.6	NM_033015	CDS	FASTK	Fas-activated serine/threonine kinase isoform 4
1	hsa-let-7a	-19.6	NM_006712	CDS	FASTK	Fas-activated serine/threonine kinase isoform 1
1	hsa-let-7a	-19.5	NM_024106	CDS	ZNF426	zinc finger protein 426
1	hsa-let-7a	-19.5	NM_138996	CDS	CNTNAP5	contactin associated protein-like 5 isoform 2
1	hsa-let-7a	-19.5	NM_130773	CDS	CNTNAP5	contactin associated protein-like 5 isoform 1
1	hsa-let-7a	-19.5	NM_032047	3	B3GNT5	beta-1,3-N-acetylglucosaminyltransferase bGnT-5
1	hsa-let-7a	-19.5	NM_024329	3	EFHD2	EF hand domain family, member D2
1	hsa-let-7a	-19.4	NM_006458	CDS	TRIM3	tripartite motif-containing 3
1	hsa-let-7a	-19.4	NM_033278	CDS	TRIM3	tripartite motif-containing 3
1	hsa-let-7a	-19.4	NM_014212	3	HOXC11	homeo box C11
1	hsa-let-7a	-19.3	NM_006267	3	RANBP2	RAN binding protein 2
1	hsa-let-7a	-19.3	NM_020919	CDS	ALS2	alsin
1	hsa-let-7a	-19.3	NM_145174	5	DNAJB7	DnaJ (Hsp40) homolog, subfamily B, member 7
1	hsa-let-7a	-19.2	NM_033450	5	ABCC10	ATP-binding cassette, sub-family C, member 10
1	hsa-let-7a	-19.2	NM_020809	3	ARHGAP20	Rho GTPase activating protein 20
1	hsa-let-7a	-19.2	NM_138479	3	LOC148898	hypothetical protein LOC148898 isoform 1
1	hsa-let-7a	-19.2	NM_002130	CDS	HMGCS1	3-hydroxy-3-methylglutaryl-Coenzyme A synthase 1
1	hsa-let-7a	-19.1	NM_017637	3	BNC2	basonuclin 2
1	hsa-let-7a	-19.1	NM_002856	CDS	PVRL2	poliovirus receptor-related 2 (herpesvirus entry
1	hsa-let-7a	-19	NM_003323	CDS	TULP2	tubby like protein 2
1	hsa-let-7a	-19	NM_001005175	CDS	OR52N4	olfactory receptor, family 52, subfamily N,
1	hsa-let-7a	-19	NM_015221	CDS	DNMBP	dynamin binding protein
1	hsa-let-7a	-19	NM_001991	3	EZH1	enhancer of zeste homolog 1
1	hsa-let-7a	-18.9	NM_152375	CDS	FLJ38753	hypothetical protein LOC127707
1	hsa-let-7a	-18.9	NM_001009562	CDS	LST-3	liver-specific organic anion transporter 3
1	hsa-let-7a	-18.9	NM_181446	CDS	FSHR	follicle stimulating hormone receptor isoform 2
1	hsa-let-7a	-18.9	NM_000145	CDS	FSHR	follicle stimulating hormone receptor isoform 1
1	hsa-let-7a	-18.8	NM_001982	CDS	ERBB3	erbB-3 isoform 1 precursor
1	hsa-let-7a	-18.7	NM_173669	CDS	FLJ34047	hypothetical protein LOC285696
1	hsa-let-7a	-18.7	NM_004686	CDS	MTMR7	myotubularin related protein 7
1	hsa-let-7a	-18.6	NM_020750	CDS	XPO5	exportin 5
1	hsa-let-7a	-18.6	NM_021145	3	DMTF1	cyclin D binding myb-like transcription factor
1	hsa-let-7a	-18.5	NM_181335	3	ARHGAP8	Rho GTPase activating protein 8 isoform 5
1	hsa-let-7a	-18.5	NM_181334	3	LOC553158
1	hsa-let-7a	-18.4	NM_001480	3	GALR1	galanin receptor 1
1	hsa-let-7a	-18.4	NM_001005389	3	NFASC	neurofascin isoform 3
1	hsa-let-7a	-18.4	NM_024847	3	TMC7	transmembrane channel-like 7
1	hsa-let-7a	-18.4	NM_018152	CDS	C20orf12	hypothetical protein LOC55184
1	hsa-let-7a	-18.3	NM_001001918	CDS	OR5BF1	olfactory receptor, family 5, subfamily BF,
1	hsa-let-7a	-18.3	NM_005314	CDS	GRPR	gastrin-releasing peptide receptor
1	hsa-let-7a	-18.2	NM_004177	3	STX3A	syntaxin 3A
1	hsa-let-7a	-18.1	NM_002646	CDS	PIK3C2B	phosphoinositide-3-kinase, class 2, beta
1	hsa-let-7a	-18.1	NM_199355	CDS	ADAMTS18	a disintegrin-like and metalloprotease
1	hsa-let-7a	-18.1	NM_139054	CDS	ADAMTS18	a disintegrin-like and metalloprotease
1	hsa-let-7a	-18	NM_017941	CDS	HLC-8	lung cancer-related protein 8
1	hsa-let-7a	-18	NM_001860	3	SLC31A2	solute carrier family 31 (copper transporters),
1	hsa-let-7a	-18	NM_032576	5	CYorf15B	lipopolysaccaride-specific response 5-like
1	hsa-let-7a	-18	NM_004731	CDS	SLC16A7	solute carrier family 16, member 7
1	hsa-let-7a	-17.8	NM_022492	CDS	FLJ12788	hypothetical protein LOC64427
1	hsa-let-7a	-17.8	NM_001001873	3	LOC283174	hypothetical protein LOC283174
1	hsa-let-7a	-17.7	NM_032603	3	LOXL3	lysyl oxidase-like 3
1	hsa-let-7a	-17.7	NM_001004330	3	FLJ46688	hypothetical protein LOC440107
1	hsa-let-7a	-17.7	NM_144991	3	C21orf29	chromosome 21 open reading frame 29
1	hsa-let-7a	-17.7	NM_025054	3	VCPIP1	valosin containing protein (p97)/p47 complex
1	hsa-let-7a	-17.6	NM_153607	3	LOC153222	hypothetical protein LOC153222
1	hsa-let-7a	-17.6	NM_145071	3	CISH	cytokine-inducible SH2-containing protein
1	hsa-let-7a	-17.5	NM_182775	CDS	ALS2CL	ALS2 C-terminal like isoform 3
1	hsa-let-7a	-17.5	NM_147129	CDS	ALS2CL	ALS2 C-terminal like isoform 1
1	hsa-let-7a	-17.5	NM_015252	3	EHBP1	EH domain binding protein 1
1	hsa-let-7a	-17.4	NM_001005497	CDS	OR6C75	olfactory receptor, family 6, subfamily C,
1	hsa-let-7a	-17.4	NM_024838	CDS	THNSL1	threonine synthase-like 1
1	hsa-let-7a	-17.4	NM_017926	3	C14orf118	hypothetical protein LOC55668 isoform 1
1	hsa-let-7a	-17.4	NM_001010933	3	HGF	hepatocyte growth factor isoform 4 precursor
1	hsa-let-7a	-17.4	NM_001010931	3	HGF	hepatocyte growth factor isoform 2 precursor
1	hsa-let-7a	-17.4	NM_194278	3	C14orf43	hypothetical protein LOC91748
1	hsa-let-7a	-17.4	NM_017972	3	C14orf118	hypothetical protein LOC55668 isoform 2
1	hsa-let-7a	-17.3	NM_015577	CDS	RAI14	retinoic acid induced 14
1	hsa-let-7a	-17.2	NM_006801	CDS	KDELR1	KDEL (Lys-Asp-Glu-Leu) endoplasmic reticulum
1	hsa-let-7a	-17.2	NM_015949	CDS	C7orf20	hypothetical protein LOC51608
1	hsa-let-7a	-17.1	NM_000889	3	ITGB7	integrin, beta 7
1	hsa-let-7a	-17.1	NM_006704	3	SUGT1	suppressor of G2 allele of SKP1
1	hsa-let-7a	-17.1	NM_183380	CDS	DST	dystonin isoform 1
1	hsa-let-7a	-17	NM_020467	3	LOC57228	hypothetical protein LOC57228
1	hsa-let-7a	-17	NM_004832	CDS	GSTO1	glutathione-S-transferase omega 1
1	hsa-let-7a	-17	NM_173638	5	MGC8902	hypothetical protein LOC284565
1	hsa-let-7a	-17	NM_020947	3	KIAA1609	hypothetical protein LOC57707
1	hsa-let-7a	-17	NM_014038	3	BZW2	basic leucine zipper and W2 domains 2
1	hsa-let-7a	-17	NM_014873	3	LPGAT1	lysophosphatidylglycerol acyltransferase 1
1	hsa-let-7a	-17	NM_183372	5	LOC200030	hypothetical protein LOC200030
1	hsa-let-7a	-16.9	NM_012129	3	CLDN12	claudin 12
1	hsa-let-7a	-16.9	NM_004155	3	SERPINB9	serine (or cysteine) proteinase inhibitor, clade
1	hsa-let-7a	-16.9	NM_018353	CDS	C14orf106	chromosome 14 open reading frame 106
1	hsa-let-7a	-16.9	NM_024085	3	ATG9A
1	hsa-let-7a	-16.9	NM_001661	3	ARF4L	ADP-ribosylation factor 4-like
1	hsa-let-7a	-16.9	NM_002651	CDS	PIK4CB	phosphatidylinositol 4-kinase, catalytic, beta
1	hsa-let-7a	-16.9	NM_030751	CDS	TCF8	transcription factor 8 (represses interleukin 2
1	hsa-let-7a	-16.9	NM_018398	CDS	CACNA2D3	calcium channel, voltage-dependent, alpha
1	hsa-let-7a	-16.9	NM_015196	CDS	KIAA0922	KIAA0922 protein
1	hsa-let-7a	-16.8	NM_152605	3	FLJ37549	hypothetical protein LOC163115
1	hsa-let-7a	-16.8	NM_020474	3	GALNT1	polypeptide N-acetylgalactosaminyltransferase 1
1	hsa-let-7a	-16.7	NM_004130	CDS	GYG	glycogenin
1	hsa-let-7a	-16.7	NM_033288	CDS	ZNF160	zinc finger protein 160
1	hsa-let-7a	-16.7	NM_024631	CDS	FLJ23342	hypothetical protein LOC79684
1	hsa-let-7a	-16.7	NM_031468	CDS	CALN1	calneuron 1
1	hsa-let-7a	-16.7	NM_198893	CDS	ZNF160	zinc finger protein 160
1	hsa-let-7a	-16.7	NM_004316	3	ASCL1	achaete-scute complex homolog-like 1
1	hsa-let-7a	-16.6	NM_133378	CDS	TTN	titin isoform N2-A
1	hsa-let-7a	-16.6	NM_144676	CDS	TMED6	transmembrane emp24 protein transport domain
1	hsa-let-7a	-16.6	NM_003299	CDS	TRA1	tumor rejection antigen (gp96) 1
1	hsa-let-7a	-16.5	NM_181460	3	PAX3	paired box gene 3 isoform PAX3h
1	hsa-let-7a	-16.5	NM_181459	3	PAX3	paired box gene 3 isoform PAX3e
1	hsa-let-7a	-16.5	NM_181458	3	PAX3	paired box gene 3 isoform PAX3d
1	hsa-let-7a	-16.5	NM_013381	3	TRHDE	thyrotropin-releasing hormone degrading
1	hsa-let-7a	-16.5	NM_181457	3	PAX3	paired box gene 3 isoform PAX3
1	hsa-let-7a	-16.4	NM_003615	3	SLC4A7	solute carrier family 4, sodium bicarbonate
1	hsa-let-7a	-16.4	NM_006901	CDS	MYO9A	myosin IXA
1	hsa-let-7a	-16.4	NM_022143	CDS	LRRC4	netrin-G1 ligand
1	hsa-let-7a	-16.3	NM_002266	CDS	KPNA2	karyopherin alpha 2
1	hsa-let-7a	-16.2	NM_014182	CDS	ORMDL2	ORMDL2
1	hsa-let-7a	-16.1	NM_001001693	5	FLJ46257	hypothetical protein LOC400932
1	hsa-let-7a	-16.1	NM_003898	3	SYNJ2	synaptojanin 2
1	hsa-let-7a	-16.1	NM_017581	3	CHRNA9	cholinergic receptor, nicotinic, alpha
1	hsa-let-7a	-16.1	NM_006060	3	ZNFN1A1	zinc finger protein, subfamily 1A, 1 (Ikaros)
1	hsa-let-7a	-16.1	NM_014803	CDS	ZNF518	zinc finger protein 518
1	hsa-let-7a	-16.1	NM_014982	CDS	PCNX	pecanex homolog
1	hsa-let-7a	-16.1	NM_025087	3	FLJ21511	hypothetical protein LOC80157
1	hsa-let-7a	-16	NM_031913	3	FAM62C
1	hsa-let-7a	-16	NM_012353	CDS	OR1C1	olfactory receptor, family 1, subfamily C,
1	hsa-let-7a	-16	NM_031935	CDS	HMCN1
1	hsa-let-7a	-15.9	NM_133378	CDS	TTN	titin isoform N2-A
1	hsa-let-7a	-15.8	NM_207406	3	CCDC4
1	hsa-let-7a	-15.8	NM_021628	5	ALOXE3	arachidonate lipoxygenase 3
1	hsa-let-7a	-15.8	NM_004010	5	DMD	dystrophin Dp427p2 isoform
1	hsa-let-7a	-15.8	NM_002604	CDS	PDE7A	phosphodiesterase 7A isoform b
1	hsa-let-7a	-15.8	NM_004009	5	DMD	dystrophin Dp427p1 isoform
1	hsa-let-7a	-15.8	NM_002603	CDS	PDE7A	phosphodiesterase 7A isoform a
1	hsa-let-7a	-15.6	NM_015655	CDS	ZNF337	zinc finger protein 337
1	hsa-let-7a	-15.6	NM_022479	CDS	WBSCR17	UDP-GalNAc:polypeptide
1	hsa-let-7a	-15.6	NM_007332	3	TRPA1	ankyrin-like protein 1
1	hsa-let-7a	-15.5	NM_004302	3	ACVR1B	activin A type IB receptor isoform a precursor
1	hsa-let-7a	-15.4	NM_207307	CDS	LOC90288	hypothetical protein LOC90288
1	hsa-let-7a	-15.4	NM_006693	CDS	CPSF4	cleavage and polyadenylation specific factor 4,
1	hsa-let-7a	-15.4	NM_014683	3	ULK2	unc-51-like kinase 2
1	hsa-let-7a	-15.3	NM_033547	CDS	MGC16733	hypothetical protein LOC92105
1	hsa-let-7a	-15.2	NM_181723	3	EFHA2	EF hand domain family, member A2
1	hsa-let-7a	-15.1	NM_003875	CDS	GMPS	guanine monophosphate synthetase
1	hsa-let-7a	-15	NM_001003675	3	C18orf1	chromosome 18 open reading frame 1 isoform gamma
1	hsa-let-7a	-15	NM_181482	3	C18orf1	chromosome 18 open reading frame 1 isoform alpha
1	hsa-let-7a	-15	NM_001003674	3	C18orf1	chromosome 18 open reading frame 1 isoform gamma
1	hsa-let-7a	-15	NM_181483	3	C18orf1	chromosome 18 open reading frame 1 isoform beta
1	hsa-let-7a	-15	NM_004338	3	C18orf1	chromosome 18 open reading frame 1 isoform beta
1	hsa-let-7a	-15	NM_181481	3	C18orf1	chromosome 18 open reading frame 1 isoform alpha
1	hsa-let-7a	-14.8	NM_003043	3	SLC6A6	solute carrier family 6 (neurotransmitter
1	hsa-let-7a	-14.7	NM_001429	CDS	EP300	E1A binding protein p300
1	hsa-let-7a	-14.4	NM_145035	3	ADMP	ADMP
1	hsa-let-7a	-14.4	NM_018693	CDS	FBXO11	F-box only protein 11 isoform 2
1	hsa-let-7a	-14.4	NM_012167	CDS	FBXO11	F-box only protein 11 isoform 3
1	hsa-let-7a	-14.4	NM_025133	CDS	FBXO11	F-box only protein 11 isoform 1
1	hsa-let-7a	-14.3	NM_002924	CDS	RGS7	regulator of G-protein signalling 7
1	hsa-let-7a	-14.3	NM_019028	CDS	ZDHHC13	zinc finger, DHHC domain containing 13 isoform
1	hsa-let-7a	-14.3	NM_001001483	CDS	ZDHHC13	zinc finger, DHHC domain containing 13 isoform
1	hsa-let-7a	-14.2	NM_152730	5	C6orf170	hypothetical protein LOC221322
1	hsa-let-7a	-14.1	NM_133445	3	GRIN3A	glutamate receptor, ionotropic,
1	hsa-let-7a	-14	NM_006336	CDS	ZYG11BL
1	hsa-let-7a	-13.7	NM_001002002	3	GMPR2	guanosine monophosphate reductase 2 isoform 2
1	hsa-let-7a	-13.7	NM_001002001	3	GMPR2	guanosine monophosphate reductase 2 isoform 2
1	hsa-let-7a	-13.7	NM_001002000	3	GMPR2	guanosine monophosphate reductase 2 isoform 2
1	hsa-let-7a	-13.7	NM_024896	CDS	KIAA1815	KIAA1815
1	hsa-let-7a	-13.7	NM_016576	3	GMPR2	guanosine monophosphate reductase 2 isoform 1
1	hsa-let-7a	-13.4	NM_152763	CDS	C1orf62
1	hsa-let-7a	-13.4	NM_005800	CDS	C13orf22	chromosome 13 open reading frame 22
1	hsa-let-7a	-26.1	NM_033409	CDS	C20orf54	hypothetical protein LOC113278
2	hsa-let-7b	-35.8	NM_002625	CDS	PFKFB1	6-phosphofructo-2-kinase/fructose-2,
2	hsa-let-7b	-34	NM_018970	CDS	GPR85	G protein-coupled receptor 85
2	hsa-let-7b	-33.1	NM_024971	CDS	TRPM3	transient receptor potential cation channel,
2	hsa-let-7b	-33.1	NM_206945	CDS	TRPM3	transient receptor potential cation channel,
2	hsa-let-7b	-33.1	NM_206946	CDS	TRPM3	transient receptor potential cation channel,
2	hsa-let-7b	-33.1	NM_001007471	CDS	TRPM3	transient receptor potential cation channel,
2	hsa-let-7b	-33.1	NM_206947	CDS	TRPM3	transient receptor potential cation channel,
2	hsa-let-7b	-33.1	NM_020952	CDS	TRPM3	transient receptor potential cation channel,
2	hsa-let-7b	-33.1	NM_206944	CDS	TRPM3	transient receptor potential cation channel,
2	hsa-let-7b	-30.6	NM_177998	CDS	OTOP1	otopetrin 1
2	hsa-let-7b	-30.4	NM_004072	CDS	CMKLR1	chemokine-like receptor 1
2	hsa-let-7b	-30.2	NM_177438	CDS	DICER1	dicer1
2	hsa-let-7b	-30.2	NM_030621	CDS	DICER1	dicer1
2	hsa-let-7b	-29.8	NM_020695	CDS	REXO1
2	hsa-let-7b	-29.2	NM_006940	CDS	SOX5	SRY (sex determining region Y)-box 5 isoform a
2	hsa-let-7b	-29.2	NM_152989	CDS	SOX5	SRY (sex determining region Y)-box 5 isoform b
2	hsa-let-7b	-28.9	NM_194278	CDS	C14orf43	hypothetical protein LOC91748
2	hsa-let-7b	-28.8	NM_020786	3	PDP2	pyruvate dehydrogenase phosphatase isoenzyme 2
2	hsa-let-7b	-28.7	NM_020168	CDS	PAK6	p21-activated kinase 6
2	hsa-let-7b	-28.7	NM_001395	CDS	DUSP9	dual specificity phosphatase 9
2	hsa-let-7b	-28.6	NM_006044	CDS	HDAC6	histone deacetylase 6
2	hsa-let-7b	-28.6	NM_014289	3	CAPN6	calpain 6
2	hsa-let-7b	-28.4	NM_014712	CDS	KIAA0339	hypothetical protein LOC9739
2	hsa-let-7b	-28.2	NM_002047	CDS	GARS	glycyl-tRNA synthetase
2	hsa-let-7b	-28.1	NM_000859	CDS	HMGCR	3-hydroxy-3-methylglutaryl-Coenzyme A reductase
2	hsa-let-7b	-28	NM_173636	CDS	WDR62
2	hsa-let-7b	-27.9	NM_003496	CDS	TRRAP	transformation/transcription domain-associated
2	hsa-let-7b	-27.9	NM_152441	CDS	FBXL14	F-box and leucine-rich repeat protein 14
2	hsa-let-7b	-27.9	NM_002973	CDS	ATXN2	ataxin 2
2	hsa-let-7b	-27.5	NM_033409	CDS	C20orf54	hypothetical protein LOC113278
2	hsa-let-7b	-27.5	NM_032431	CDS	SYVN1	synoviolin 1 isoform a
2	hsa-let-7b	-27.5	NM_024658	CDS	IPO4	importin 4
2	hsa-let-7b	-27.5	NM_005223	5	DNASE1	deoxyribonuclease I precursor
2	hsa-let-7b	-27.5	NM_172230	CDS	SYVN1	synoviolin 1 isoform b
2	hsa-let-7b	-27.4	NM_020963	CDS	MOV10	Mov10, Moloney leukemia virus 10, homolog
2	hsa-let-7b	-27.4	NM_005009	3	NME4	nucleoside-diphosphate kinase 4
2	hsa-let-7b	-27.2	NM_031866	CDS	FZD8	frizzled 8
2	hsa-let-7b	-27.1	NM_004805	3	POLR2D	DNA directed RNA polymerase II polypeptide D
2	hsa-let-7b	-27	NM_024674	3	LIN28	lin-28 homolog
2	hsa-let-7b	-27	NM_000552	CDS	VWF	von Willebrand factor precursor
2	hsa-let-7b	-27	NM_005559	CDS	LAMA1	laminin, alpha 1 precursor
2	hsa-let-7b	-27	NM_145071	CDS	CISH	cytokine-inducible SH2-containing protein
2	hsa-let-7b	-26.8	NM_018390	3	PLCXD1	phosphatidylinositol-specific phospholipase C, X
2	hsa-let-7b	-26.8	NM_004293	CDS	GDA	guanine deaminase
2	hsa-let-7b	-26.8	NM_002968	CDS	SALL1	sal-like 1
2	hsa-let-7b	-26.8	NM_020421	CDS	ADCK1	aarF domain containing kinase 1
2	hsa-let-7b	-26.8	NM_014789	3	ZNF623	zinc finger protein 623
2	hsa-let-7b	-26.8	NM_032526	CDS	NT5C1A	5'-nucleotidase, cytosolic IA
2	hsa-let-7b	-26.7	NM_014797	CDS	ZBTB24	zinc finger and BTB domain containing 24
2	hsa-let-7b	-26.7	NM_012316	3	KPNA6	karyopherin alpha 6
2	hsa-let-7b	-26.7	NM_003285	CDS	TNR	tenascin R (restrictin, janusin)
2	hsa-let-7b	-26.6	NM_198442	CDS	FLJ45651	hypothetical protein LOC123745
2	hsa-let-7b	-26.5	NM_018971	CDS	GPR27	G protein-coupled receptor 27
2	hsa-let-7b	-26.5	NM_003763	CDS	STX16	syntaxin 16 isoform b
2	hsa-let-7b	-26.5	NM_001001433	CDS	STX16	syntaxin 16 isoform a
2	hsa-let-7b	-26.4	NM_020423	CDS	SCYL3	SCY1-like 3 isoform 1
2	hsa-let-7b	-26.4	NM_001035	CDS	RYR2	ryanodine receptor 2
2	hsa-let-7b	-26.4	NM_014644	CDS	PDE4DIP	phosphodiesterase 4D interacting protein isoform
2	hsa-let-7b	-26.4	NM_148962	CDS	OXER1	G-protein coupled receptor TG1019
2	hsa-let-7b	-26.4	NM_181093	CDS	SCYL3	SCY1-like 3 isoform 2
2	hsa-let-7b	-26.3	NM_018275	CDS	FLJ10925	hypothetical protein LOC55262
2	hsa-let-7b	-26.3	NM_002586	3	PBX2	pre-B-cell leukemia transcription factor 2
2	hsa-let-7b	-26.3	NM_144728	5	DUSP10	dual specificity phosphatase 10 isoform b
2	hsa-let-7b	-26.3	NM_003575	3	ZNF282	zinc finger protein 282
2	hsa-let-7b	-26.3	NM_020808	CDS	SIPA1L2	signal-induced proliferation-associated 1 like
2	hsa-let-7b	-26.3	NM_144729	5	DUSP10	dual specificity phosphatase 10 isoform b
2	hsa-let-7b	-26.3	NM_007207	CDS	DUSP10	dual specificity phosphatase 10 isoform a
2	hsa-let-7b	-26.2	NM_015490	CDS	SEC31L2	S. cerevisiae SEC31-like 2 isoform a
2	hsa-let-7b	-26.1	NM_020764	3	CASKIN1	CASK interacting protein 1
2	hsa-let-7b	-25.9	NM_022350	CDS	LRAP	leukocyte-derived arginine aminopeptidase
2	hsa-let-7b	-25.8	NM_032442	CDS	KIAA1787	hypothetical protein LOC84461 isoform 1
2	hsa-let-7b	-25.8	NM_001005408	CDS	KIAA1787	hypothetical protein LOC84461 isoform 2
2	hsa-let-7b	-25.8	NM_025074	3	FRAS1	Fraser syndrome 1 isoform 1
2	hsa-let-7b	-25.6	NM_002736	CDS	PRKAR2B	cAMP-dependent protein kinase, regulatory
2	hsa-let-7b	-25.6	NM_005191	3	CD80	CD80 antigen (CD28 antigen ligand 1, B7-1
2	hsa-let-7b	-25.6	NM_001421	3	ELF4	E74-like factor 4 (ets domain transcription
2	hsa-let-7b	-25.6	NM_025251	CDS	KIAA1688	KIAA1688 protein
2	hsa-let-7b	-25.4	NM_018027	CDS	FRMD4A	FERM domain containing 4A
2	hsa-let-7b	-25.4	NM_020867	CDS	UBAP2	ubiquitin associated protein 2 isoform 2
2	hsa-let-7b	-25.4	NM_018449	CDS	UBAP2	ubiquitin associated protein 2 isoform 1
2	hsa-let-7b	-25.4	NM_003213	CDS	TEAD4	TEA domain family member 4 isoform 1
2	hsa-let-7b	-25.4	NM_173860	CDS	HOXC12	homeo box C12
2	hsa-let-7b	-25.4	NM_148171	3	UBAP2	ubiquitin associated protein 2 isoform 3
2	hsa-let-7b	-25.4	NM_201441	CDS	TEAD4	TEA domain family member 4 isoform 2
2	hsa-let-7b	-25.4	NM_201443	CDS	TEAD4	TEA domain family member 4 isoform 3
2	hsa-let-7b	-25.3	NM_182734	CDS	PLCB1	phosphoinositide-specific phospholipase C beta 1
2	hsa-let-7b	-25.3	NM_015192	CDS	PLCB1	phosphoinositide-specific phospholipase C beta 1
2	hsa-let-7b	-25.2	NM_032832	CDS	LRP11	low density lipoprotein receptor-related protein
2	hsa-let-7b	-25.2	NM_015229	3	KIAA0664	hypothetical protein LOC23277
2	hsa-let-7b	-25.1	NM_012291	3	ESPL1	extra spindle poles like 1
2	hsa-let-7b	-25	NM_017639	CDS	DCHS2	dachsous 2 isoform 1
2	hsa-let-7b	-25	NM_199348	CDS	DCHS2	dachsous 2 isoform 2
2	hsa-let-7b	-25	NM_006920	CDS	SCN1A	sodium channel, voltage-gated, type I, alpha
2	hsa-let-7b	-24.9	NM_019027	CDS	FLJ20273	hypothetical protein LOC54502
2	hsa-let-7b	-24.8	NM_144650	CDS	ADHFE1	alcohol dehydrogenase, iron containing, 1
2	hsa-let-7b	-24.8	NM_002130	CDS	HMGCS1	3-hydroxy-3-methylglutaryl-Coenzyme A synthase 1
2	hsa-let-7b	-24.8	NM_178014	CDS	TUBB	tubulin, beta polypeptide
2	hsa-let-7b	-24.7	NM_014614	CDS	PSME4	proteasome (prosome, macropain) activator
2	hsa-let-7b	-24.6	NM_207368	3	LOC348262	hypothetical protein LOC348262
2	hsa-let-7b	-24.6	NM_015057	CDS	MYCBP2	MYC binding protein 2
2	hsa-let-7b	-24.6	NM_001002878	CDS	C22orf19	Fms-interacting protein
2	hsa-let-7b	-24.6	NM_001002877	CDS	C22orf19	Fms-interacting protein
2	hsa-let-7b	-24.6	NM_003678	CDS	C22orf19	Fms-interacting protein
2	hsa-let-7b	-24.6	NM_016615	CDS	SLC6A13	solute carrier family 6 (neurotransmitter
2	hsa-let-7b	-24.6	NM_001002879	CDS	C22orf19	Fms-interacting protein
2	hsa-let-7b	-24.6	NM_002944	CDS	ROS1	proto-oncogene c-ros-1 protein precursor
2	hsa-let-7b	-24.5	NM_032582	3	USP32	ubiquitin specific protease 32
2	hsa-let-7b	-24.5	NM_183394	CDS	CADPS	Ca2+-dependent secretion activator isoform 2
2	hsa-let-7b	-24.5	NM_003716	CDS	CADPS	Ca2+-dependent secretion activator isoform 1
2	hsa-let-7b	-24.5	NM_016206	CDS	VGL-3	colon carcinoma related protein
2	hsa-let-7b	-24.5	NM_017617	CDS	NOTCH1	notch1 preproprotein
2	hsa-let-7b	-24.5	NM_013275	CDS	ANKRD11	ankyrin repeat domain 11
2	hsa-let-7b	-24.5	NM_183393	CDS	CADPS	Ca2+-dependent secretion activator isoform 3
2	hsa-let-7b	-24.4	NM_002319	CDS	LRCH4	leucine-rich repeats and calponin homology (CH)
2	hsa-let-7b	-24.4	NM_017733	CDS	GPI7	GPI7 protein
2	hsa-let-7b	-24.4	NM_022115	CDS	PRDM15	PR domain containing 15
2	hsa-let-7b	-24.4	NM_005656	3	TMPRSS2	transmembrane protease, serine 2
2	hsa-let-7b	-24.3	NM_004658	CDS	RASAL1	RAS protein activator like 1
2	hsa-let-7b	-24.2	NM_182924	CDS	MICAL-L2	MICAL-like 2 isoform 1
2	hsa-let-7b	-24.2	NM_024723	CDS	MICAL-L2	MICAL-like 2 isoform 2
2	hsa-let-7b	-24.2	NM_002728	CDS	PRG2	proteoglycan 2 preproprotein
2	hsa-let-7b	-24.2	NM_006939	CDS	SOS2	son of sevenless homolog 2
2	hsa-let-7b	-24.2	NM_001631	CDS	ALPI	intestinal alkaline phosphatase precursor
2	hsa-let-7b	-24.1	NM_145178	CDS	ATOH7	atonal homolog 7
2	hsa-let-7b	-24.1	NM_013382	CDS	POMT2	putative protein O-mannosyltransferase
2	hsa-let-7b	-24.1	NM_003646	CDS	DGKZ	diacylglycerol kinase, zeta 104kDa isoform 2
2	hsa-let-7b	-24.1	NM_174983	CDS	C19orf28	hypothetical protein LOC126321
2	hsa-let-7b	-24.1	NM_201532	CDS	DGKZ	diacylglycerol kinase, zeta 104kDa isoform 1
2	hsa-let-7b	-24.1	NM_198324	CDS	CS	citrate synthase precursor, isoform b
2	hsa-let-7b	-24.1	NM_201533	CDS	DGKZ	diacylglycerol kinase, zeta 104kDa isoform 3
2	hsa-let-7b	-24.1	NM_004077	CDS	CS	citrate synthase precursor, isoform a
2	hsa-let-7b	-24.1	NM_001139	CDS	ALOX12B	arachidonate 12-lipoxygenase, 12R type
2	hsa-let-7b	-24	NM_002841	CDS	PTPRG	protein tyrosine phosphatase, receptor type, G
2	hsa-let-7b	-24	NM_007237	3	SP140	SP140 nuclear body protein isoform 1
2	hsa-let-7b	-24	NM_001586	CDS	CXorf2	chromosome X open reading frame 2
2	hsa-let-7b	-24	NM_001006942	CDS	ALG3	alpha-1,3-mannosyltransferase ALG3 isoform b
2	hsa-let-7b	-24	NM_001006940	CDS	ALG3	alpha-1,3-mannosyltransferase ALG3 isoform c
2	hsa-let-7b	-24	NM_020693	CDS	DSCAML1	Down syndrome cell adhesion molecule like 1
2	hsa-let-7b	-24	NM_001006941	CDS	ALG3	alpha-1,3-mannosyltransferase ALG3 isoform d
2	hsa-let-7b	-24	NM_005787	CDS	ALG3	alpha-1,3-mannosyltransferase ALG3 isoform a
2	hsa-let-7b	-23.9	NM_018219	CDS	FLJ10786	hypothetical protein LOC55231
2	hsa-let-7b	-23.9	NM_016341	CDS	PLCE1	pancreas-enriched phospholipase C
2	hsa-let-7b	-23.9	NM_004774	CDS	PPARBP	peroxisome proliferator-activated receptor
2	hsa-let-7b	-23.9	NM_000738	CDS	CHRM1	cholinergic receptor, muscarinic 1
2	hsa-let-7b	-23.9	NM_181335	CDS	ARHGAP8	Rho GTPase activating protein 8 isoform 5
2	hsa-let-7b	-23.9	NM_023036	CDS	DNAI2	dynein, axonemal, intermediate polypeptide 2
2	hsa-let-7b	-23.9	NM_018837	CDS	SULF2	sulfatase 2 isoform a precursor
2	hsa-let-7b	-23.9	NM_052873	CDS	MGC16028	hypothetical protein LOC112752
2	hsa-let-7b	-23.9	NM_198596	CDS	SULF2	sulfatase 2 isoform b precursor
2	hsa-let-7b	-23.9	NM_181334	CDS	LOC553158
2	hsa-let-7b	-23.8	NM_006195	3	PBX3	pre-B-cell leukemia transcription factor 3
2	hsa-let-7b	-23.8	NM_207411	CDS	XKR5
2	hsa-let-7b	-23.8	NM_004567	CDS	PFKFB4	6-phosphofructo-2-kinase/fructose-2,
2	hsa-let-7b	-23.7	NM_014640	CDS	TTLL4	tubulin tyrosine ligase-like family, member 4
2	hsa-let-7b	-23.7	NM_006548	3	IMP-2	IGF-II mRNA-binding protein 2
2	hsa-let-7b	-23.7	NM_001007225	3	IMP-2	IGF-II mRNA-binding protein 2 isoform b
2	hsa-let-7b	-23.6	NM_198278	CDS	NPNT
2	hsa-let-7b	-23.5	NM_031465	CDS	MGC13204	hypothetical protein LOC83695
2	hsa-let-7b	-23.5	NM_004505	3	USP6	ubiquitin specific protease 6
2	hsa-let-7b	-23.5	NM_006212	CDS	PFKFB2	6-phosphofructo-2-kinase/fructose-2,
2	hsa-let-7b	-23.5	NM_014701	CDS	KIAA0256	hypothetical protein LOC9728
2	hsa-let-7b	-23.5	NM_173669	CDS	FLJ34047	hypothetical protein LOC285696
2	hsa-let-7b	-23.4	NM_005422	CDS	TECTA	tectorin alpha precursor
2	hsa-let-7b	-23.4	NM_033518	CDS	SLC38A5	amino acid transport system N2
2	hsa-let-7b	-23.4	NM_001001929	3	PPARA	peroxisome proliferative activated receptor,
2	hsa-let-7b	-23.4	NM_001001930	3	PPARA	peroxisome proliferative activated receptor,
2	hsa-let-7b	-23.4	NM_013388	CDS	PREB	prolactin regulatory element binding protein
2	hsa-let-7b	-23.4	NM_001001928	3	PPARA	peroxisome proliferative activated receptor,
2	hsa-let-7b	-23.4	NM_005036	3	PPARA	peroxisome proliferative activated receptor,
2	hsa-let-7b	-23.3	NM_002111	CDS	HD	huntingtin
2	hsa-let-7b	-23.3	NM_014325	CDS	CORO1C	coronin, actin binding protein, 1C
2	hsa-let-7b	-23.3	NM_014615	3	KIAA0182	hypothetical protein LOC23199
2	hsa-let-7b	-23.2	NM_016507	CDS	CRK7	CDC2-related protein kinase 7
2	hsa-let-7b	-23.2	NM_003427	CDS	ZNF76	zinc finger protein 76 (expressed in testis)
2	hsa-let-7b	-23.2	NM_002188	3	IL13	interleukin 13 precursor
2	hsa-let-7b	-23.2	NM_020639	CDS	RIPK4	ankyrin repeat domain 3
2	hsa-let-7b	-23.1	NM_002047	5	GARS	glycyl-tRNA synthetase
2	hsa-let-7b	-23.1	NM_147233	CDS	NCOA1	nuclear receptor coactivator 1 isoform 3
2	hsa-let-7b	-23.1	NM_001371	CDS	DNAH8	dynein, axonemal, heavy polypeptide 8
2	hsa-let-7b	-23.1	NM_002959	CDS	SORT1	sortilin 1 preproprotein
2	hsa-let-7b	-23.1	NM_003743	CDS	NCOA1	nuclear receptor coactivator 1 isoform 1
2	hsa-let-7b	-23.1	NM_147223	CDS	NCOA1	nuclear receptor coactivator 1 isoform 2
2	hsa-let-7b	-23.1	NM_145809	3	LOC220594	TL132 protein
2	hsa-let-7b	-23	NM_006006	CDS	ZBTB16	zinc finger and BTB domain containing 16
2	hsa-let-7b	-23	NM_024420	CDS	PLA2G4A	phospholipase A2, group IVA
2	hsa-let-7b	-22.9	NM_001563	CDS	IMPG1	interphotoreceptor matrix proteoglycan 1
2	hsa-let-7b	-22.9	NM_007013	CDS	WWP1	WW domain containing E3 ubiquitin protein ligase
2	hsa-let-7b	-22.8	NM_019555	CDS	ARHGEF3	Rho guanine nucleotide exchange factor 3
2	hsa-let-7b	-22.8	NM_015255	CDS	UBR2	ubiquitin protein ligase E3 component n-recognin
2	hsa-let-7b	-22.8	NM_021007	CDS	SCN2A2	sodium channel, voltage-gated, type II, alpha 2
2	hsa-let-7b	-22.8	NM_001165	5	BIRC3	baculoviral IAP repeat-containing protein 3
2	hsa-let-7b	-22.7	NM_001039	CDS	SCNN1G	sodium channel, nonvoltage-gated 1, gamma
2	hsa-let-7b	-22.7	NM_017904	CDS	TTC22
2	hsa-let-7b	-22.6	NM_015047	CDS	KIAA0090	hypothetical protein LOC23065
2	hsa-let-7b	-22.6	NM_005632	3	SOLH	small optic lobes
2	hsa-let-7b	-22.5	NM_001615	CDS	ACTG2	actin, gamma 2 propeptide
2	hsa-let-7b	-22.5	NM_022437	CDS	ABCG8	sterolin 2
2	hsa-let-7b	-22.5	NM_006048	CDS	UBE4B	ubiquitination factor E4B
2	hsa-let-7b	-22.5	NM_014228	CDS	SLC6A7	solute carrier family 6, member 7
2	hsa-let-7b	-22.4	NM_022897	CDS	RANBP17	RAN binding protein 17
2	hsa-let-7b	-22.4	NM_032446	CDS	MEGF10	MEGF10 protein
2	hsa-let-7b	-22.4	NM_000789	CDS	ACE	angiotensin I converting enzyme isoform 1
2	hsa-let-7b	-22.4	NM_152831	CDS	ACE	angiotensin I converting enzyme isoform 3
2	hsa-let-7b	-22.4	NM_020954	CDS	KIAA1618	KIAA1618 protein
2	hsa-let-7b	-22.4	NM_020061	CDS	OPN1LW	opsin 1 (cone pigments), long-wave-sensitive
2	hsa-let-7b	-22.4	NM_002827	CDS	PTPN1	protein tyrosine phosphatase, non-receptor type
2	hsa-let-7b	-22.4	NM_152830	CDS	ACE	angiotensin I converting enzyme isoform 2
2	hsa-let-7b	-22.3	NM_177965	3	C8orf37
2	hsa-let-7b	-22.3	NM_003246	3	THBS1	thrombospondin 1 precursor
2	hsa-let-7b	-22.3	NM_001001912	CDS	OR4E2	olfactory receptor, family 4, subfamily E,
2	hsa-let-7b	-22.3	NM_004433	5	ELF3	E74-like factor 3 (ets domain transcription
2	hsa-let-7b	-22.2	NM_020038	3	ABCC3	ATP-binding cassette, sub-family C, member 3
2	hsa-let-7b	-22.2	NM_023943	CDS	MGC3040	hypothetical protein LOC66000
2	hsa-let-7b	-22.2	NM_005824	3	LRRC17	leucine rich repeat containing 17
2	hsa-let-7b	-22.2	NM_020037	CDS	ABCC3	ATP-binding cassette, sub-family C, member 3
2	hsa-let-7b	-22.2	NM_003786	CDS	ABCC3	ATP-binding cassette, sub-family C, member 3
2	hsa-let-7b	-22.1	NM_014178	CDS	STXBP6	amisyn
2	hsa-let-7b	-22.1	NM_002661	CDS	PLCG2	phospholipase C, gamma 2
2	hsa-let-7b	-22	NM_022483	CDS	FLJ21657	hypothetical protein LOC64417
2	hsa-let-7b	-22	NM_003323	CDS	TULP2	tubby like protein 2
2	hsa-let-7b	-22	NM_016262	CDS	TUBE1	tubulin, epsilon 1
2	hsa-let-7b	-21.9	NM_004199	CDS	P4HA2	procollagen-proline, 2-oxoglutarate
2	hsa-let-7b	-21.9	NM_013291	3	CPSF1	cleavage and polyadenylation specific factor 1,
2	hsa-let-7b	-21.9	NM_152990	3	PXT1	peroxisomal, testis specific 1
2	hsa-let-7b	-21.8	NM_173812	3	DPY19L2
2	hsa-let-7b	-21.8	NM_003319	CDS	TTN	titin isoform N2-B
2	hsa-let-7b	-21.8	NM_005216	3	DDOST	dolichyl-diphosphooligosaccharide-protein
2	hsa-let-7b	-21.7	NM_139207	3	NAP1L1	nucleosome assembly protein 1-like 1
2	hsa-let-7b	-21.7	NM_014011	CDS	SOCS5	suppressor of cytokine signaling 5
2	hsa-let-7b	-21.7	NM_207343	CDS	DKFZp547C195	hypothetical protein LOC257160
2	hsa-let-7b	-21.7	NM_001114	CDS	ADCY7	adenylate cyclase 7
2	hsa-let-7b	-21.7	NM_144949	CDS	SOCS5	suppressor of cytokine signaling 5
2	hsa-let-7b	-21.7	NM_004537	3	NAP1L1	nucleosome assembly protein 1-like 1
2	hsa-let-7b	-21.7	NM_052928	3	SMYD4	SET and MYND domain containing 4
2	hsa-let-7b	-21.6	NM_000513	CDS	OPN1MW	opsin 1 (cone pigments), medium-wave-sensitive
2	hsa-let-7b	-21.6	NM_053002	CDS	MED12L	mediator of RNA polymerase II transcription,
2	hsa-let-7b	-21.6	NM_199188	CDS	LARP4
2	hsa-let-7b	-21.6	NM_015407	CDS	ABHD14A	abhydrolase domain containing 14A
2	hsa-let-7b	-21.6	NM_052879	CDS	LARP4
2	hsa-let-7b	-21.6	NM_153840	CDS	GPR110	G-protein coupled receptor 110 isoform 1
2	hsa-let-7b	-21.6	NM_002375	CDS	MAP4	microtubule-associated protein 4 isoform 1
2	hsa-let-7b	-21.6	NM_199190	CDS	LARP4
2	hsa-let-7b	-21.5	NM_178583	CDS	WDFY3	WD repeat and FYVE domain containing 3 isoform
2	hsa-let-7b	-21.5	NM_001005289	CDS	OR52H1	olfactory receptor, family 52, subfamily H,
2	hsa-let-7b	-21.5	NM_152475	3	ZNF417	zinc finger protein 417
2	hsa-let-7b	-21.5	NM_015132	CDS	SNX13	sorting nexin 13
2	hsa-let-7b	-21.5	NM_013439	3	PILRA	paired immunoglobulin-like type 2 receptor alpha
2	hsa-let-7b	-21.5	NM_014991	CDS	WDFY3	WD repeat and FYVE domain containing 3 isoform
2	hsa-let-7b	-21.5	NM_181791	CDS	GPR141	G protein-coupled receptor 141
2	hsa-let-7b	-21.4	NM_020238	CDS	INCENP	inner centromere protein antigens 135/155kDa
2	hsa-let-7b	-21.4	NM_144991	CDS	C21orf29	chromosome 21 open reading frame 29
2	hsa-let-7b	-21.4	NM_000633	3	BCL2	B-cell lymphoma protein 2 alpha isoform
2	hsa-let-7b	-21.3	NM_001466	CDS	FZD2	frizzled 2
2	hsa-let-7b	-21.3	NM_173165	CDS	NFATC3	cytoplasmic nuclear factor of activated T-cells
2	hsa-let-7b	-21.3	NM_005920	3	MEF2D	MADS box transcription enhancer factor 2,
2	hsa-let-7b	-21.3	NM_004555	CDS	NFATC3	cytoplasmic nuclear factor of activated T-cells
2	hsa-let-7b	-21.3	NM_001270	CDS	CHD1	chromodomain helicase DNA binding protein 1
2	hsa-let-7b	-21.3	NM_173163	CDS	NFATC3	cytoplasmic nuclear factor of activated T-cells
2	hsa-let-7b	-21.3	NM_015247	CDS	CYLD	cylindromatosis (turban tumor syndrome)
2	hsa-let-7b	-21.3	NM_173164	CDS	NFATC3	cytoplasmic nuclear factor of activated T-cells
2	hsa-let-7b	-21.3	NM_052925	CDS	LENG8	leukocyte receptor cluster (LRC) member 8
2	hsa-let-7b	-21.2	NM_017714	CDS	C20orf13	taspase 1
2	hsa-let-7b	-21.2	NM_130783	3	TSPAN18	tetraspanin 18
2	hsa-let-7b	-21.2	NM_006901	CDS	MYO9A	myosin IXA
2	hsa-let-7b	-21.2	NM_003496	CDS	TRRAP	transformation/transcription domain-associated
2	hsa-let-7b	-21.2	NM_207482	CDS	FLJ44048	FLJ44048 protein
2	hsa-let-7b	-21.1	NM_006475	CDS	POSTN	periostin, osteoblast specific factor
2	hsa-let-7b	-21.1	NM_052843	3	OBSCN	obscurin, cytoskeletal calmodulin and
2	hsa-let-7b	-21.1	NM_213598	3	ZNF543	zinc finger protein 543
2	hsa-let-7b	-21.1	NM_001300	CDS	KLF6	Kruppel-like factor 6
2	hsa-let-7b	-21.1	NM_001008490	CDS	KLF6	Kruppel-like factor 6
2	hsa-let-7b	-21.1	NM_015327	CDS	EST1B	Est1p-like protein B
2	hsa-let-7b	-21.1	NM_033375	CDS	MYO1C	myosin IC
2	hsa-let-7b	-21	NM_000093	3	COL5A1	alpha 1 type V collagen preproprotein
2	hsa-let-7b	-21	NM_006762	CDS	LAPTM5	Lysosomal associated multispanning membrane
2	hsa-let-7b	-21	NM_014963	CDS	KIAA0963	KIAA0963
2	hsa-let-7b	-20.9	NM_001364	CDS	DLG2	chapsyn-110
2	hsa-let-7b	-20.9	NM_014680	CDS	KIAA0100	hypothetical protein LOC9703
2	hsa-let-7b	-20.9	NM_002150	CDS	HPD	4-hydroxyphenylpyruvate dioxygenase
2	hsa-let-7b	-20.9	NM_020920	CDS	CHD8	chromodomain helicase DNA binding protein 8
2	hsa-let-7b	-20.8	NM_173681	CDS	ATG9B
2	hsa-let-7b	-20.8	NM_024838	CDS	THNSL1	threonine synthase-like 1
2	hsa-let-7b	-20.7	NM_031309	CDS	SCRT1	scratch
2	hsa-let-7b	-20.7	NM_032847	CDS	C8orf76
2	hsa-let-7b	-20.7	NM_000594	CDS	TNF	tumor necrosis factor alpha
2	hsa-let-7b	-20.7	NM_025054	3	VCPIP1	valosin containing protein (p97)/p47 complex
2	hsa-let-7b	-20.7	NM_207491	CDS	MGC48628	hypothetical protein LOC401145
2	hsa-let-7b	-20.7	NM_016573	3	GMIP	GEM interacting protein
2	hsa-let-7b	-20.6	NM_198516	CDS	GALNTL4	UDP-N-acetyl-alpha-D-galactosamine:polypeptide
2	hsa-let-7b	-20.6	NM_014240	3	LIMD1	LIM domains containing 1
2	hsa-let-7b	-20.6	NM_013390	CDS	TMEM2	transmembrane protein 2
2	hsa-let-7b	-20.6	NM_024301	3	FKRP	fukutin-related protein
2	hsa-let-7b	-20.5	NM_004370	CDS	COL12A1	alpha 1 type XII collagen long isoform
2	hsa-let-7b	-20.5	NM_080645	CDS	COL12A1	alpha 1 type XII collagen short isoform
2	hsa-let-7b	-20.5	NM_020213	3	PARP6	poly (ADP-ribose) polymerase family, member 6
2	hsa-let-7b	-20.5	NM_020214	CDS	PARP6	poly (ADP-ribose) polymerase family, member 6
2	hsa-let-7b	-20.4	NM_198597	3	SEC24C	SEC24-related protein C
2	hsa-let-7b	-20.4	NM_004922	3	SEC24C	SEC24-related protein C
2	hsa-let-7b	-20.3	NM_024847	3	TMC7	transmembrane channel-like 7
2	hsa-let-7b	-20.2	NM_018844	3	BCAP29	B-cell receptor-associated protein BAP29 isoform
2	hsa-let-7b	-20.2	NM_001008405	3	BCAP29	B-cell receptor-associated protein BAP29 isoform
2	hsa-let-7b	-20.2	NM_018071	CDS	FLJ10357	hypothetical protein LOC55701
2	hsa-let-7b	-20.1	NM_018180	CDS	DHX32	DEAD/H (Asp-Glu-Ala-Asp/His) box polypeptide 32
2	hsa-let-7b	-20.1	NM_007358	CDS	MTF2
2	hsa-let-7b	-20.1	NM_006896	5	HOXA7	homeobox protein A7
2	hsa-let-7b	-20	NM_182775	CDS	ALS2CL	ALS2 C-terminal like isoform 3
2	hsa-let-7b	-20	NM_000069	CDS	CACNA1S	calcium channel, voltage-dependent, L type,
2	hsa-let-7b	-20	NM_144587	CDS	C10orf87	hypothetical protein LOC118663
2	hsa-let-7b	-20	NM_173833	3	MGC45780	hypothetical protein LOC286133
2	hsa-let-7b	-20	NM_147129	CDS	ALS2CL	ALS2 C-terminal like isoform 1
2	hsa-let-7b	-20	NM_203365	3	RAPH1	Ras association and pleckstrin homology domains
2	hsa-let-7b	-19.9	NM_015282	3	CLASP1	CLIP-associating protein 1
2	hsa-let-7b	-19.9	NM_018683	3	ZNF313	zinc finger protein 313
2	hsa-let-7b	-19.9	NM_024046	CDS	CAMKV	CaM kinase-like vesicle-associated
2	hsa-let-7b	-19.9	NM_006165	CDS	NFRKB	nuclear factor related to kappaB binding
2	hsa-let-7b	-19.9	NM_002742	CDS	PRKD1	protein kinase D1
2	hsa-let-7b	-19.9	NM_002480	CDS	PPP1R12A	protein phosphatase 1, regulatory (inhibitor)
2	hsa-let-7b	-19.8	NM_032477	CDS	MRPL41	mitochondrial ribosomal protein L41
2	hsa-let-7b	-19.8	NM_012090	CDS	MACF1	microfilament and actin filament cross-linker
2	hsa-let-7b	-19.8	NM_178860	CDS	SEZ6	seizure related 6 homolog
2	hsa-let-7b	-19.8	NM_018086	CDS	FIGN	fidgetin
2	hsa-let-7b	-19.7	NM_005999	5	TSNAX	translin-associated factor X
2	hsa-let-7b	-19.7	NM_006706	CDS	TCERG1	transcription elongation regulator 1
2	hsa-let-7b	-19.7	NM_001005187	CDS	OR6T1	olfactory receptor, family 6, subfamily T,
2	hsa-let-7b	-19.6	NM_173470	3	TMEM32	transmembrane protein 32
2	hsa-let-7b	-19.6	NM_001005469	CDS	OR5B3	olfactory receptor, family 5, subfamily B,
2	hsa-let-7b	-19.5	NM_012471	3	TRPC5	transient receptor potential cation channel,
2	hsa-let-7b	-19.5	NM_007127	CDS	VIL1	villin 1
2	hsa-let-7b	-19.5	NM_024072	CDS	DDX54	DEAD (Asp-Glu-Ala-Asp) box polypeptide 54
2	hsa-let-7b	-19.5	NM_014708	CDS	KNTC1	Rough Deal homolog, centromere/kinetochore
2	hsa-let-7b	-19.4	NM_003312	3	TST	thiosulfate sulfurtransferase
2	hsa-let-7b	-19.4	NM_002861	CDS	PCYT2	phosphate cytidylyltransferase 2, ethanolamine
2	hsa-let-7b	-19.4	NM_016233	CDS	PADI3	peptidylarginine deiminase type III
2	hsa-let-7b	-19.3	NM_000022	3	ADA	adenosine deaminase
2	hsa-let-7b	-19.3	NM_019045	CDS	WDR44	WD repeat domain 44 protein
2	hsa-let-7b	-19.3	NM_025246	CDS	TMEM22	transmembrane protein 22
2	hsa-let-7b	-19.3	NM_018990	3	CXorf9	hypothetical protein LOC54440
2	hsa-let-7b	-19.3	NM_017681	CDS	FLJ20130	hypothetical protein LOC54830
2	hsa-let-7b	-19.2	NM_001009957	3	ZNF655	zinc finger protein 655 isoform d
2	hsa-let-7b	-19.2	NM_032047	3	B3GNT5	beta-1,3-N-acetylglucosaminyltransferase bGnT-5
2	hsa-let-7b	-19.2	NM_018353	CDS	C14orf106	chromosome 14 open reading frame 106
2	hsa-let-7b	-19.2	NM_001009958	3	ZNF655	zinc finger protein 655 isoform c
2	hsa-let-7b	-19.2	NM_024061	3	ZNF655	zinc finger protein 655 isoform b
2	hsa-let-7b	-19.1	NM_178155	CDS	FUT8	fucosyltransferase 8 isoform a
2	hsa-let-7b	-19.1	NM_024885	CDS	TAF7L	TATA box binding protein-associated factor, RNA
2	hsa-let-7b	-19.1	NM_182772	3	CREM	cAMP responsive element modulator isoform p
2	hsa-let-7b	-19.1	NM_182721	3	CREM	cAMP responsive element modulator isoform h
2	hsa-let-7b	-19.1	NM_182719	3	CREM	cAMP responsive element modulator isoform f
2	hsa-let-7b	-19.1	NM_182770	3	CREM	cAMP responsive element modulator isoform n
2	hsa-let-7b	-19.1	NM_004480	CDS	FUT8	fucosyltransferase 8 isoform b
2	hsa-let-7b	-19.1	NM_178154	CDS	FUT8	fucosyltransferase 8 isoform a
2	hsa-let-7b	-19.1	NM_178156	CDS	FUT8	fucosyltransferase 8 isoform a
2	hsa-let-7b	-19.1	NM_183011	3	CREM	cAMP responsive element modulator isoform u
2	hsa-let-7b	-19.1	NM_183013	3	CREM	cAMP responsive element modulator isoform s
2	hsa-let-7b	-19.1	NM_182769	3	CREM	cAMP responsive element modulator isoform m
2	hsa-let-7b	-19.1	NM_182771	3	CREM	cAMP responsive element modulator isoform o
2	hsa-let-7b	-19.1	NM_182850	3	CREM	cAMP responsive element modulator isoform q
2	hsa-let-7b	-19.1	NM_182718	3	CREM	cAMP responsive element modulator isoform e
2	hsa-let-7b	-19.1	NM_182720	3	CREM	cAMP responsive element modulator isoform g
2	hsa-let-7b	-19.1	NM_182722	3	CREM	cAMP responsive element modulator isoform i
2	hsa-let-7b	-19.1	NM_182723	3	CREM	cAMP responsive element modulator isoform j
2	hsa-let-7b	-19.1	NM_182724	3	CREM	cAMP responsive element modulator isoform k
2	hsa-let-7b	-19.1	NM_182725	3	CREM	cAMP responsive element modulator isoform l
2	hsa-let-7b	-19.1	NM_183012	3	CREM	cAMP responsive element modulator isoform t
2	hsa-let-7b	-19.1	NM_183060	3	CREM	cAMP responsive element modulator isoform v
2	hsa-let-7b	-19.1	NM_181571	3	CREM	cAMP responsive element modulator isoform a
2	hsa-let-7b	-19.1	NM_182853	3	CREM	cAMP responsive element modulator isoform r
2	hsa-let-7b	-19.1	NM_182717	3	CREM	cAMP responsive element modulator isoform d
2	hsa-let-7b	-19	NM_020765	CDS	RBAF600	retinoblastoma-associated factor 600
2	hsa-let-7b	-19	NM_018084	CDS	KIAA1212	KIAA1212
2	hsa-let-7b	-18.9	NM_015230	CDS	CENTD1	centaurin delta 1 isoform a
2	hsa-let-7b	-18.9	NM_133638	CDS	ADAMTS19	a disintegrin-like and metalloprotease
2	hsa-let-7b	-18.9	NM_020809	3	ARHGAP20	Rho GTPase activating protein 20
2	hsa-let-7b	-18.9	NM_003220	CDS	TFAP2A	transcription factor AP-2 alpha
2	hsa-let-7b	-18.8	NM_018152	CDS	C20orf12	hypothetical protein LOC55184
2	hsa-let-7b	-18.8	NM_032486	CDS	DCTN5
2	hsa-let-7b	-18.8	NM_003980	CDS	MAP7	microtubule-associated protein 7
2	hsa-let-7b	-18.8	NM_016089	CDS	ZNF589	zinc finger protein 589
2	hsa-let-7b	-18.8	NM_138479	3	LOC148898	hypothetical protein LOC148898 isoform 1
2	hsa-let-7b	-18.7	NM_018897	CDS	DNAH7	axonemal dynein heavy chain 7
2	hsa-let-7b	-18.7	NM_004686	CDS	MTMR7	myotubularin related protein 7
2	hsa-let-7b	-18.6	NM_003821	CDS	RIPK2	receptor-interacting serine-threonine kinase 2
2	hsa-let-7b	-18.6	NM_181079	CDS	IL21R	interleukin 21 receptor precursor
2	hsa-let-7b	-18.6	NM_181078	CDS	IL21R	interleukin 21 receptor precursor
2	hsa-let-7b	-18.6	NM_021798	CDS	IL21R	interleukin 21 receptor precursor
2	hsa-let-7b	-18.6	NM_197941	3	ADAMTS6
2	hsa-let-7b	-18.5	NM_000448	3	RAG1	recombination activating gene 1
2	hsa-let-7b	-18.5	NM_139244	3	STXBP5	tomosyn
2	hsa-let-7b	-18.4	NM_032567	3	SPZ1	likely ortholog of mouse spermatogenic Zip 1
2	hsa-let-7b	-18.4	NM_015979	CDS	CRSP3	cofactor required for Sp1 transcriptional
2	hsa-let-7b	-18.4	NM_002603	CDS	PDE7A	phosphodiesterase 7A isoform a
2	hsa-let-7b	-18.4	NM_004830	CDS	CRSP3	cofactor required for Sp1 transcriptional
2	hsa-let-7b	-18.3	NM_020750	CDS	XPO5	exportin 5
2	hsa-let-7b	-18.2	NM_023035	CDS	CACNA1A	calcium channel, alpha 1A subunit isoform 2
2	hsa-let-7b	-18.2	NM_032974	CDS	CASP10	Caspase 10 isoform b preproprotein
2	hsa-let-7b	-18.2	NM_032976	CDS	CASP10	Caspase 10 isoform c preproprotein
2	hsa-let-7b	-18.2	NM_015635	CDS	GAPVD1	GTPase activating protein and VPS9 domains 1
2	hsa-let-7b	-18.2	NM_000068	CDS	CACNA1A	calcium channel, alpha 1A subunit isoform 1
2	hsa-let-7b	-18.2	NM_001230	CDS	CASP10	Caspase 10 isoform a preproprotein
2	hsa-let-7b	-18.2	NM_032977	CDS	CASP10	Caspase 10 isoform d preproprotein
2	hsa-let-7b	-18.2	NM_203447	CDS	DOCK8	dedicator of cytokinesis 8
2	hsa-let-7b	-18.1	NM_006594	CDS	AP4B1	adaptor-related protein complex 4, beta 1
2	hsa-let-7b	-18.1	NM_004641	3	MLLT10	myeloid/lymphoid or mixed-lineage leukemia
2	hsa-let-7b	-18.1	NM_001009569	3	MLLT10	myeloid/lymphoid or mixed-lineage leukemia
2	hsa-let-7b	-18.1	NM_032175	3	UTP15
2	hsa-let-7b	-18	NM_181723	3	EFHA2	EF hand domain family, member A2
2	hsa-let-7b	-17.9	NM_005314	CDS	GRPR	gastrin-releasing peptide receptor
2	hsa-let-7b	-17.8	NM_033034	3	TRIM5	tripartite motif protein TRIM5 isoform alpha
2	hsa-let-7b	-17.8	NM_152264	3	SLC39A13	solute carrier family 39 (zinc transporter),
2	hsa-let-7b	-17.8	NM_176787	3	PIGN	phosphatidylinositol glycan, class N
2	hsa-let-7b	-17.8	NM_012327	3	PIGN	phosphatidylinositol glycan, class N
2	hsa-let-7b	-17.7	NM_032603	3	LOXL3	lysyl oxidase-like 3
2	hsa-let-7b	-17.7	NM_181489	3	ZNF445	zinc finger protein 445
2	hsa-let-7b	-17.6	NM_006465	3	ARID3B	AT rich interactive domain 3B (BRIGHT- like)
2	hsa-let-7b	-17.6	NM_198312	CDS	TAB3	TAK1-binding protein 3 isoform 2
2	hsa-let-7b	-17.6	NM_152787	CDS	TAB3	TAK1-binding protein 3 isoform 1
2	hsa-let-7b	-17.5	NM_002114	CDS	HIVEP1	human immunodeficiency virus type I enhancer
2	hsa-let-7b	-17.4	NM_153685	3	DKFZp547D2210	hypothetical protein LOC196500
2	hsa-let-7b	-17.4	NM_144991	3	C21orf29	chromosome 21 open reading frame 29
2	hsa-let-7b	-17.2	NM_144599	3	NIPA1	non-imprinted in Prader-Willi/Angelman syndrome
2	hsa-let-7b	-17.2	NM_030799	3	YIPF5
2	hsa-let-7b	-17.2	NM_000720	3	CACNA1D	calcium channel, voltage-dependent, L type,
2	hsa-let-7b	-17.1	NM_000437	3	PAFAH2	platelet-activating factor acetylhydrolase 2
2	hsa-let-7b	-17	NM_181459	CDS	PAX3	paired box gene 3 isoform PAX3e
2	hsa-let-7b	-17	NM_175861	CDS	ARG99	ARG99 protein
2	hsa-let-7b	-17	NM_181458	CDS	PAX3	paired box gene 3 isoform PAX3d
2	hsa-let-7b	-17	NM_181457	CDS	PAX3	paired box gene 3 isoform PAX3
2	hsa-let-7b	-17	NM_014844	3	KIAA0329	KIAA0329
2	hsa-let-7b	-16.9	NM_007240	CDS	DUSP12	dual specificity phosphatase 12
2	hsa-let-7b	-16.9	NM_004958	CDS	FRAP1	FK506 binding protein 12-rapamycin associated
2	hsa-let-7b	-16.9	NM_000718	CDS	CACNA1B	calcium channel, voltage-dependent, L type,
2	hsa-let-7b	-16.9	NM_012304	CDS	FBXL7	F-box and leucine-rich repeat protein 7
2	hsa-let-7b	-16.8	NM_000889	3	ITGB7	integrin, beta 7
2	hsa-let-7b	-16.7	NM_018294	CDS	CWF19L1	CWF19-like 1, cell cycle control
2	hsa-let-7b	-16.6	NM_030784	3	GPR63	G protein-coupled receptor 63
2	hsa-let-7b	-16.6	NM_020998	CDS	MST1	macrophage stimulating 1 (hepatocyte growth
2	hsa-let-7b	-16.5	NM_022479	CDS	WBSCR17	UDP-GalNAc:polypeptide
2	hsa-let-7b	-16.4	NM_001482	3	GATM	glycine amidinotransferase (L-arginine:glycine
2	hsa-let-7b	-16.4	NM_000645	CDS	AGL	amylo-1,6-glucosidase,
2	hsa-let-7b	-16.4	NM_000644	CDS	AGL	amylo-1,6-glucosidase,
2	hsa-let-7b	-16.4	NM_000642	CDS	AGL	amylo-1,6-glucosidase,
2	hsa-let-7b	-16.4	NM_000028	CDS	AGL	amylo-1,6-glucosidase,
2	hsa-let-7b	-16.4	NM_000646	CDS	AGL	amylo-1,6-glucosidase,
2	hsa-let-7b	-16.4	NM_000643	CDS	AGL	amylo-1,6-glucosidase,
2	hsa-let-7b	-16.3	NM_015247	CDS	CYLD	cylindromatosis (turban tumor syndrome)
3	hsa-let-7c	-31.6	NM_030621	CDS	DICER1	dicer1
3	hsa-let-7c	-31.6	NM_177438	CDS	DICER1	dicer1
3	hsa-let-7c	-31.2	NM_024971	CDS	TRPM3	transient receptor potential cation channel,
3	hsa-let-7c	-31.2	NM_001007471	CDS	TRPM3	transient receptor potential cation channel,
3	hsa-let-7c	-31.2	NM_206946	CDS	TRPM3	transient receptor potential cation channel,
3	hsa-let-7c	-31.2	NM_206944	CDS	TRPM3	transient receptor potential cation channel,
3	hsa-let-7c	-31.2	NM_020952	CDS	TRPM3	transient receptor potential cation channel,
3	hsa-let-7c	-31.2	NM_206945	CDS	TRPM3	transient receptor potential cation channel,
3	hsa-let-7c	-31.2	NM_206947	CDS	TRPM3	transient receptor potential cation channel,
3	hsa-let-7c	-30.8	NM_032826	3	SLC35B4	solute carrier family 35, member B4
3	hsa-let-7c	-29.5	NM_002625	CDS	PFKFB1	6-phosphofructo-2-kinase/fructose-2,
3	hsa-let-7c	-28.5	NM_004072	CDS	CMKLR1	chemokine-like receptor 1
3	hsa-let-7c	-28.2	NM_018247	3	TMEM30A	transmembrane protein 30A
3	hsa-let-7c	-28	NM_018970	CDS	GPR85	G protein-coupled receptor 85
3	hsa-let-7c	-27.2	NM_031866	CDS	FZD8	frizzled 8
3	hsa-let-7c	-27.2	NM_015490	CDS	SEC31L2	S. cerevisiae SEC31-like 2 isoform a
3	hsa-let-7c	-27	NM_000859	CDS	HMGCR	3-hydroxy-3-methylglutaryl-Coenzyme A reductase
3	hsa-let-7c	-26.7	NM_014797	CDS	ZBTB24	zinc finger and BTB domain containing 24
3	hsa-let-7c	-26.3	NM_014325	CDS	CORO1C	coronin, actin binding protein, 1C
3	hsa-let-7c	-26.3	NM_014644	CDS	PDE4DIP	phosphodiesterase 4D interacting protein isoform
3	hsa-let-7c	-25.9	NM_032526	CDS	NT5C1A	5'-nucleotidase, cytosolic IA
3	hsa-let-7c	-25.8	NM_020168	CDS	PAK6	p21-activated kinase 6
3	hsa-let-7c	-25.5	NM_020126	CDS	SPHK2	sphingosine kinase type 2 isoform
3	hsa-let-7c	-25.5	NM_001947	CDS	DUSP7	dual specificity phosphatase 7
3	hsa-let-7c	-25.3	NM_004304	CDS	ALK	anaplastic lymphoma kinase Ki-1
3	hsa-let-7c	-25	NM_048368	CDS	CTDP1	CTD (carboxy-terminal domain, RNA polymerase II,
3	hsa-let-7c	-25	NM_001139	CDS	ALOX12B	arachidonate 12-lipoxygenase, 12R type
3	hsa-let-7c	-25	NM_004715	CDS	CTDP1	CTD (carboxy-terminal domain, RNA polymerase II,
3	hsa-let-7c	-24.9	NM_002968	CDS	SALL1	sal-like 1
3	hsa-let-7c	-24.9	NM_000738	CDS	CHRM1	cholinergic receptor, muscarinic 1
3	hsa-let-7c	-24.8	NM_002130	CDS	HMGCS1	3-hydroxy-3-methylglutaryl-Coenzyme A synthase 1
3	hsa-let-7c	-24.7	NM_015269	CDS	ZCCHC11	zinc finger, CCHC domain containing 11 isoform
3	hsa-let-7c	-24.7	NM_001009882	CDS	ZCCHC11	zinc finger, CCHC domain containing 11 isoform
3	hsa-let-7c	-24.7	NM_001009881	CDS	ZCCHC11	zinc finger, CCHC domain containing 11 isoform
3	hsa-let-7c	-24.6	NM_207368	3	LOC348262	hypothetical protein LOC348262
3	hsa-let-7c	-24.4	NM_183393	CDS	CADPS	Ca2+-dependent secretion activator isoform 3
3	hsa-let-7c	-24.4	NM_013382	CDS	POMT2	putative protein O-mannosyltransferase
3	hsa-let-7c	-24.4	NM_003716	CDS	CADPS	Ca2+-dependent secretion activator isoform 1
3	hsa-let-7c	-24.4	NM_183394	CDS	CADPS	Ca2+-dependent secretion activator isoform 2
3	hsa-let-7c	-24.3	NM_014615	3	KIAA0182	hypothetical protein LOC23199
3	hsa-let-7c	-24.2	NM_002586	3	PBX2	pre-B-cell leukemia transcription factor 2
3	hsa-let-7c	-24.2	NM_004358	3	CDC25B	cell division cycle 25B isoform 1
3	hsa-let-7c	-24.2	NM_001002878	CDS	C22orf19	Fms-interacting protein
3	hsa-let-7c	-24.2	NM_144688	CDS	FLJ32658	hypothetical protein LOC147872
3	hsa-let-7c	-24.2	NM_021872	3	CDC25B	cell division cycle 25B isoform 2
3	hsa-let-7c	-24.2	NM_001002879	CDS	C22orf19	Fms-interacting protein
3	hsa-let-7c	-24.2	NM_021873	3	CDC25B	cell division cycle 25B isoform 3
3	hsa-let-7c	-24.2	NM_212530	3	CDC25B	cell division cycle 25B isoform 5
3	hsa-let-7c	-24.2	NM_003678	CDS	C22orf19	Fms-interacting protein
3	hsa-let-7c	-24.2	NM_021874	3	CDC25B	cell division cycle 25B isoform 4
3	hsa-let-7c	-24.2	NM_001002877	CDS	C22orf19	Fms-interacting protein
3	hsa-let-7c	-24.1	NM_006212	CDS	PFKFB2	6-phosphofructo-2-kinase/fructose-2,
3	hsa-let-7c	-24.1	NM_020769	CDS	RGAG1	retrotransposon gag domain containing 1
3	hsa-let-7c	-24.1	NM_000164	CDS	GIPR	gastric inhibitory polypeptide receptor
3	hsa-let-7c	-24	NM_007237	3	SP140	SP140 nuclear body protein isoform 1
3	hsa-let-7c	-24	NM_032431	CDS	SYVN1	synoviolin 1 isoform a
3	hsa-let-7c	-24	NM_001100	3	ACTA1	alpha 1 actin precursor
3	hsa-let-7c	-24	NM_172230	CDS	SYVN1	synoviolin 1 isoform b
3	hsa-let-7c	-23.9	NM_152600	CDS	ZNF579	zinc finger protein 579
3	hsa-let-7c	-23.9	NM_018219	CDS	FLJ10786	hypothetical protein LOC55231
3	hsa-let-7c	-23.8	NM_020360	3	PLSCR3	phospholipid scramblase 3
3	hsa-let-7c	-23.8	NM_001008738	3	KIAA1961	hypothetical protein LOC96459 isoform 2
3	hsa-let-7c	-23.8	NM_133372	3	KIAA1961	hypothetical protein LOC96459 isoform 1
3	hsa-let-7c	-23.8	NM_001165	5	BIRC3	baculoviral IAP repeat-containing protein 3
3	hsa-let-7c	-23.8	NM_052940	CDS	LRRC42
3	hsa-let-7c	-23.6	NM_012301	CDS	MAGI2
3	hsa-let-7c	-23.6	NM_002840	CDS	PTPRF	protein tyrosine phosphatase, receptor type, F
3	hsa-let-7c	-23.6	NM_000870	3	HTR4	5-hydroxytryptamine (serotonin) receptor 4
3	hsa-let-7c	-23.6	NM_130440	CDS	PTPRF	protein tyrosine phosphatase, receptor type, F
3	hsa-let-7c	-23.5	NM_003092	5	SNRPB2	small nuclear ribonucleoprotein polypeptide B''
3	hsa-let-7c	-23.4	NM_014712	CDS	KIAA0339	hypothetical protein LOC9739
3	hsa-let-7c	-23.4	NM_020061	CDS	OPN1LW	opsin 1 (cone pigments), long-wave-sensitive
3	hsa-let-7c	-23.3	NM_138554	CDS	TLR4	toll-like receptor 4 isoform A
3	hsa-let-7c	-23.3	NM_005422	CDS	TECTA	tectorin alpha precursor
3	hsa-let-7c	-23.3	NM_138556	CDS	TLR4	toll-like receptor 4 isoform B
3	hsa-let-7c	-23.3	NM_138557	CDS	TLR4	toll-like receptor 4 isoform D
3	hsa-let-7c	-23.2	NM_005232	CDS	EPHA1	ephrin receptor EphA1
3	hsa-let-7c	-23.2	NM_177998	CDS	OTOP1	otopetrin 1
3	hsa-let-7c	-23.1	NM_022826	CDS	MARCH7	axotrophin
3	hsa-let-7c	-23.1	NM_000838	CDS	GRM1	glutamate receptor, metabotropic 1
3	hsa-let-7c	-23.1	NM_015047	CDS	KIAA0090	hypothetical protein LOC23065
3	hsa-let-7c	-23.1	NM_003922	CDS	HERC1	guanine nucleotide exchange factor p532
3	hsa-let-7c	-23	NM_000513	CDS	OPN1MW	opsin 1 (cone pigments), medium-wave-sensitive
3	hsa-let-7c	-23	NM_152260	3	RPUSD2	RNA pseudouridylate synthase domain containing
3	hsa-let-7c	-22.9	NM_003323	CDS	TULP2	tubby like protein 2
3	hsa-let-7c	-22.9	NM_004416	CDS	DTX1	deltex homolog 1
3	hsa-let-7c	-22.8	NM_019555	CDS	ARHGEF3	Rho guanine nucleotide exchange factor 3
3	hsa-let-7c	-22.8	NM_052928	3	SMYD4	SET and MYND domain containing 4
3	hsa-let-7c	-22.8	NM_001371	CDS	DNAH8	dynein, axonemal, heavy polypeptide 8
3	hsa-let-7c	-22.8	NM_015255	CDS	UBR2	ubiquitin protein ligase E3 component n-recognin
3	hsa-let-7c	-22.7	NM_017904	CDS	TTC22
3	hsa-let-7c	-22.7	NM_001270	CDS	CHD1	chromodomain helicase DNA binding protein 1
3	hsa-let-7c	-22.6	NM_025194	CDS	ITPKC	inositol 1,4,5-trisphosphate 3-kinase C
3	hsa-let-7c	-22.6	NM_005920	3	MEF2D	MADS box transcription enhancer factor 2,
3	hsa-let-7c	-22.6	NM_001999	CDS	FBN2	fibrillin 2 (congenital contractural
3	hsa-let-7c	-22.5	NM_152475	3	ZNF417	zinc finger protein 417
3	hsa-let-7c	-22.5	NM_001004315	5	FLJ46210	hypothetical protein LOC389152
3	hsa-let-7c	-22.4	NM_001563	CDS	IMPG1	interphotoreceptor matrix proteoglycan 1
3	hsa-let-7c	-22.3	NM_012115	CDS	CASP8AP2	CASP8 associated protein 2
3	hsa-let-7c	-22.3	NM_003246	3	THBS1	thrombospondin 1 precursor
3	hsa-let-7c	-22.2	NM_014781	CDS	RB1CC1	Rb1-inducible coiled coil protein 1
3	hsa-let-7c	-22.2	NM_007013	CDS	WWP1	WW domain containing E3 ubiquitin protein ligase
3	hsa-let-7c	-22.2	NM_031458	CDS	PARP9	B aggressive lymphoma gene
3	hsa-let-7c	-22.1	NM_213598	3	ZNF543	zinc finger protein 543
3	hsa-let-7c	-22.1	NM_001001928	3	PPARA	peroxisome proliferative activated receptor,
3	hsa-let-7c	-22.1	NM_001001930	3	PPARA	peroxisome proliferative activated receptor,
3	hsa-let-7c	-22.1	NM_032901	CDS	MGC14288	hypothetical protein LOC84987
3	hsa-let-7c	-22.1	NM_001001929	3	PPARA	peroxisome proliferative activated receptor,
3	hsa-let-7c	-22.1	NM_004456	CDS	EZH2	enhancer of zeste 2 isoform a
3	hsa-let-7c	-22.1	NM_152998	CDS	EZH2	enhancer of zeste 2 isoform b
3	hsa-let-7c	-22.1	NM_002728	CDS	PRG2	proteoglycan 2 preproprotein
3	hsa-let-7c	-22.1	NM_005036	3	PPARA	peroxisome proliferative activated receptor,
3	hsa-let-7c	-22.1	NM_014338	CDS	PISD	phosphatidylserine decarboxylase
3	hsa-let-7c	-22	NM_001631	CDS	ALPI	intestinal alkaline phosphatase precursor
3	hsa-let-7c	-22	NM_052873	CDS	MGC16028	hypothetical protein LOC112752
3	hsa-let-7c	-22	NM_182659	CDS	UTY	tetratricopeptide repeat protein isoform 2
3	hsa-let-7c	-22	NM_182660	CDS	UTY	tetratricopeptide repeat protein isoform 1
3	hsa-let-7c	-22	NM_021140	CDS	UTX	ubiquitously transcribed tetratricopeptide
3	hsa-let-7c	-22	NM_007125	CDS	UTY	tetratricopeptide repeat protein isoform 3
3	hsa-let-7c	-21.9	NM_016263	CDS	FZR1	Fzr1 protein
3	hsa-let-7c	-21.8	NM_004370	CDS	COL12A1	alpha 1 type XII collagen long isoform
3	hsa-let-7c	-21.8	NM_080645	CDS	COL12A1	alpha 1 type XII collagen short isoform
3	hsa-let-7c	-21.8	NM_002736	CDS	PRKAR2B	cAMP-dependent protein kinase, regulatory
3	hsa-let-7c	-21.8	NM_001035	CDS	RYR2	ryanodine receptor 2
3	hsa-let-7c	-21.7	NM_005813	CDS	PRKD3	protein kinase D3
3	hsa-let-7c	-21.6	NM_181773	CDS	ARP10	ARP10 protein
3	hsa-let-7c	-21.6	NM_199188	CDS	LARP4
3	hsa-let-7c	-21.6	NM_004326	CDS	BCL9	B-cell CLL/lymphoma 9
3	hsa-let-7c	-21.6	NM_052879	CDS	LARP4
3	hsa-let-7c	-21.6	NM_199190	CDS	LARP4
3	hsa-let-7c	-21.5	NM_015132	CDS	SNX13	sorting nexin 13
3	hsa-let-7c	-21.4	NM_052985	CDS	WDR10	WD repeat domain 10 isoform 1
3	hsa-let-7c	-21.4	NM_015936	CDS	YARS2
3	hsa-let-7c	-21.4	NM_032298	CDS	SYT3	synaptotagmin 3
3	hsa-let-7c	-21.4	NM_013427	CDS	ARHGAP6	Rho GTPase activating protein 6 isoform 1
3	hsa-let-7c	-21.4	NM_001174	CDS	ARHGAP6	Rho GTPase activating protein 6 isoform 2
3	hsa-let-7c	-21.4	NM_052989	CDS	WDR10	WD repeat domain 10 isoform 2
3	hsa-let-7c	-21.4	NM_006125	CDS	ARHGAP6	Rho GTPase activating protein 6 isoform 3
3	hsa-let-7c	-21.4	NM_018262	CDS	WDR10	WD repeat domain 10 isoform 3
3	hsa-let-7c	-21.4	NM_052990	CDS	WDR10	WD repeat domain 10 isoform 4
3	hsa-let-7c	-21.4	NM_013422	CDS	ARHGAP6	Rho GTPase activating protein 6 isoform 5
3	hsa-let-7c	-21.4	NM_013423	CDS	ARHGAP6	Rho GTPase activating protein 6 isoform 4
3	hsa-let-7c	-21.3	NM_181712	3	ANKRD38
3	hsa-let-7c	-21.3	NM_147129	CDS	ALS2CL	ALS2 C-terminal like isoform 1
3	hsa-let-7c	-21.3	NM_182775	CDS	ALS2CL	ALS2 C-terminal like isoform 3
3	hsa-let-7c	-21.3	NM_015407	CDS	ABHD14A	abhydrolase domain containing 14A
3	hsa-let-7c	-21.2	NM_002111	CDS	HD	huntingtin
3	hsa-let-7c	-21.2	NM_003496	CDS	TRRAP	transformation/transcription domain-associated
3	hsa-let-7c	-21.1	NM_207482	CDS	FLJ44048	FLJ44048 protein
3	hsa-let-7c	-21.1	NM_000335	CDS	SCN5A	voltage-gated sodium channel type V alpha
3	hsa-let-7c	-21.1	NM_198056	CDS	SCN5A	voltage-gated sodium channel type V alpha
3	hsa-let-7c	-21.1	NM_014178	CDS	STXBP6	amisyn
3	hsa-let-7c	-21	NM_173570	CDS	ZDHHC23	zinc finger, DHHC domain containing 23
3	hsa-let-7c	-21	NM_014963	CDS	KIAA0963	KIAA0963
3	hsa-let-7c	-21	NM_022437	CDS	ABCG8	sterolin 2
3	hsa-let-7c	-21	NM_198597	3	SEC24C	SEC24-related protein C
3	hsa-let-7c	-21	NM_000093	3	COL5A1	alpha 1 type V collagen preproprotein
3	hsa-let-7c	-21	NM_004922	3	SEC24C	SEC24-related protein C
3	hsa-let-7c	-20.9	NM_005586	3	MDFI	MyoD family inhibitor
3	hsa-let-7c	-20.9	NM_002928	3	RGS16	regulator of G-protein signalling 16
3	hsa-let-7c	-20.8	NM_014813	3	LRIG2	leucine-rich repeats and immunoglobulin-like
3	hsa-let-7c	-20.8	NM_024838	CDS	THNSL1	threonine synthase-like 1
3	hsa-let-7c	-20.8	NM_004317	3	ASNA1	arsA arsenite transporter, ATP-binding, homolog
3	hsa-let-7c	-20.7	NM_016276	CDS	SGK2	serum/glucocorticoid regulated kinase 2 isoform
3	hsa-let-7c	-20.7	NM_025054	3	VCPIP1	valosin containing protein (p97)/p47 complex
3	hsa-let-7c	-20.7	NM_016573	3	GMIP	GEM interacting protein
3	hsa-let-7c	-20.7	NM_152470	3	RNF165
3	hsa-let-7c	-20.6	NM_020940	CDS	KIAA1600	KIAA1600
3	hsa-let-7c	-20.6	NM_002834	CDS	PTPN11	protein tyrosine phosphatase, non-receptor type
3	hsa-let-7c	-20.6	NM_138333	3	C9orf42	hypothetical protein LOC116224
3	hsa-let-7c	-20.6	NM_022098	CDS	LOC63929	hypothetical protein LOC63929
3	hsa-let-7c	-20.6	NM_006920	CDS	SCN1A	sodium channel, voltage-gated, type I, alpha
3	hsa-let-7c	-20.5	NM_015104	CDS	KIAA0404	hypothetical protein LOC23130
3	hsa-let-7c	-20.5	NM_052875	CDS	MGC10485	hypothetical protein LOC112936
3	hsa-let-7c	-20.5	NM_024715	3	C5orf14	disulfide isomerase
3	hsa-let-7c	-20.5	NM_016206	CDS	VGL-3	colon carcinoma related protein
3	hsa-let-7c	-20.5	NM_144973	3	MGC24039	hypothetical protein LOC160518
3	hsa-let-7c	-20.4	NM_016233	CDS	PADI3	peptidylarginine deiminase type III
3	hsa-let-7c	-20.3	NM_002861	CDS	PCYT2	phosphate cytidylyltransferase 2, ethanolamine
3	hsa-let-7c	-20.3	NM_016448	CDS	DTL
3	hsa-let-7c	-20.3	NM_020703	CDS	AMIGO1
3	hsa-let-7c	-20.3	NM_000138	CDS	FBN1	fibrillin 1
3	hsa-let-7c	-20.3	NM_017681	CDS	FLJ20130	hypothetical protein LOC54830
3	hsa-let-7c	-20.3	NM_019045	CDS	WDR44	WD repeat domain 44 protein
3	hsa-let-7c	-20.3	NM_025246	CDS	TMEM22	transmembrane protein 22
3	hsa-let-7c	-20.3	NM_001004329	3	DBX2
3	hsa-let-7c	-20.2	NM_014680	CDS	KIAA0100	hypothetical protein LOC9703
3	hsa-let-7c	-20.2	NM_001008405	3	BCAP29	B-cell receptor-associated protein BAP29 isoform
3	hsa-let-7c	-20.2	NM_025134	3	CHD9	chromodomain helicase DNA binding protein 9
3	hsa-let-7c	-20.2	NM_018844	3	BCAP29	B-cell receptor-associated protein BAP29 isoform
3	hsa-let-7c	-20.1	NM_002042	CDS	GABRR1	gamma-aminobutyric acid (GABA) receptor, rho 1
3	hsa-let-7c	-20.1	NM_006896	5	HOXA7	homeobox protein A7
3	hsa-let-7c	-20.1	NM_002043	CDS	GABRR2	gamma-aminobutyric acid (GABA) receptor, rho 2
3	hsa-let-7c	-20	NM_173833	3	MGC45780	hypothetical protein LOC286133
3	hsa-let-7c	-20	NM_033404	CDS	KNDC1	kinase non-catalytic C-lobe domain (KIND)
3	hsa-let-7c	-20	NM_138717	CDS	PPT2	palmitoyl-protein thioesterase 2 isoform b
3	hsa-let-7c	-20	NM_018084	CDS	KIAA1212	KIAA1212
3	hsa-let-7c	-20	NM_005155	CDS	PPT2	palmitoyl-protein thioesterase 2 isoform a
3	hsa-let-7c	-20	NM_033429	3	CALML4	calmodulin-like 4
3	hsa-let-7c	-20	NM_152643	CDS	KNDC1	kinase non-catalytic C-lobe domain (KIND)
3	hsa-let-7c	-20	NM_153029	3	N4BP1	Nedd4 binding protein 1
3	hsa-let-7c	-20	NM_016309	CDS	LCMT1	leucine carboxyl methyltransferase
3	hsa-let-7c	-20	NM_138934	CDS	PPT2	palmitoyl-protein thioesterase 2 isoform c
3	hsa-let-7c	-20	NM_024847	3	TMC7	transmembrane channel-like 7
3	hsa-let-7c	-19.9	NM_006901	CDS	MYO9A	myosin IXA
3	hsa-let-7c	-19.9	NM_022066	CDS	E2-230K	likely ortholog of mouse ubiquitin-conjugating
3	hsa-let-7c	-19.9	NM_015327	CDS	EST1B	Est1p-like protein B
3	hsa-let-7c	-19.9	NM_022076	CDS	DUSP21	dual specificity phosphatase 21
3	hsa-let-7c	-19.9	NM_014065	CDS	HT001	hypothetical protein LOC28990
3	hsa-let-7c	-19.9	NM_002637	CDS	PHKA1	phosphorylase kinase, alpha 1 (muscle)
3	hsa-let-7c	-19.8	NM_003312	3	TST	thiosulfate sulfurtransferase
3	hsa-let-7c	-19.8	NM_014792	CDS	KIAA0125	KIAA0125
3	hsa-let-7c	-19.8	NM_033518	CDS	SLC38A5	amino acid transport system N2
3	hsa-let-7c	-19.8	NM_018086	CDS	FIGN	fidgetin
3	hsa-let-7c	-19.8	NM_032228	CDS	MLSTD2	male sterility domain containing 2
3	hsa-let-7c	-19.8	NM_006113	CDS	VAV3	vav 3 oncogene
3	hsa-let-7c	-19.7	NM_006315	CDS	PCGF3	ring finger protein 3
3	hsa-let-7c	-19.7	NM_000069	CDS	CACNA1S	calcium channel, voltage-dependent, L type,
3	hsa-let-7c	-19.7	NM_005999	5	TSNAX	translin-associated factor X
3	hsa-let-7c	-19.7	NM_006195	3	PBX3	pre-B-cell leukemia transcription factor 3
3	hsa-let-7c	-19.7	NM_018897	CDS	DNAH7	axonemal dynein heavy chain 7
3	hsa-let-7c	-19.6	NM_001005469	CDS	OR5B3	olfactory receptor, family 5, subfamily B,
3	hsa-let-7c	-19.6	NM_016507	CDS	CRK7	CDC2-related protein kinase 7
3	hsa-let-7c	-19.6	NM_144598	CDS	LRRC28	leucine rich repeat containing 28
3	hsa-let-7c	-19.6	NM_173470	3	TMEM32	transmembrane protein 32
3	hsa-let-7c	-19.5	NM_139244	3	STXBP5	tomosyn
3	hsa-let-7c	-19.5	NM_004316	3	ASCL1	achaete-scute complex homolog-like 1
3	hsa-let-7c	-19.4	NM_016598	3	ZDHHC3	DHHC1 protein
3	hsa-let-7c	-19.4	NM_007009	CDS	ZPBP	zona pellucida binding protein
3	hsa-let-7c	-19.4	NM_005313	3	PDIA3	protein disulfide isomerase-associated 3
3	hsa-let-7c	-19.3	NM_024761	3	MOBKL2B	MOB1, Mps One Binder kinase activator-like 2B
3	hsa-let-7c	-19.3	NM_182894	CDS	CHX10	ceh-10 homeo domain containing homolog
3	hsa-let-7c	-19.2	NM_033450	5	ABCC10	ATP-binding cassette, sub-family C, member 10
3	hsa-let-7c	-19.2	NM_182641	CDS	FALZ	fetal Alzheimer antigen isoform 1
3	hsa-let-7c	-19.2	NM_016320	CDS	NUP98	nucleoporin 98kD isoform 1
3	hsa-let-7c	-19.2	NM_139132	CDS	NUP98	nucleoporin 98kD isoform 4
3	hsa-let-7c	-19.2	NM_032047	3	B3GNT5	beta-1,3-N-acetylglucosaminyltransferase bGnT-5
3	hsa-let-7c	-19.2	NM_018353	CDS	C14orf106	chromosome 14 open reading frame 106
3	hsa-let-7c	-19.2	NM_203447	CDS	DOCK8	dedicator of cytokinesis 8
3	hsa-let-7c	-19.2	NM_004459	CDS	FALZ	fetal Alzheimer antigen isoform 2
3	hsa-let-7c	-19.2	NM_000697	CDS	ALOX12	arachidonate 12-lipoxygenase
3	hsa-let-7c	-19.1	NM_001761	CDS	CCNF	cyclin F
3	hsa-let-7c	-19.1	NM_001091	CDS	ABP1	amiloride binding protein 1 precursor
3	hsa-let-7c	-19.1	NM_001001927	3	MTUS1	mitochondrial tumor suppressor 1 isoform 3
3	hsa-let-7c	-19.1	NM_006712	CDS	FASTK	Fas-activated serine/threonine kinase isoform 1
3	hsa-let-7c	-19.1	NM_006594	CDS	AP4B1	adaptor-related protein complex 4, beta 1
3	hsa-let-7c	-19.1	NM_001001931	3	MTUS1	mitochondrial tumor suppressor 1 isoform 4
3	hsa-let-7c	-19.1	NM_001627	CDS	ALCAM	activated leukocyte cell adhesion molecule
3	hsa-let-7c	-19.1	NM_014212	3	HOXC11	homeo box C11
3	hsa-let-7c	-19.1	NM_033015	CDS	FASTK	Fas-activated serine/threonine kinase isoform 4
3	hsa-let-7c	-19.1	NM_001001925	3	MTUS1	mitochondrial tumor suppressor 1 isoform 2
3	hsa-let-7c	-19	NM_014363	CDS	SACS	sacsin
3	hsa-let-7c	-18.9	NM_133638	CDS	ADAMTS19	a disintegrin-like and metalloprotease
3	hsa-let-7c	-18.9	NM_020809	3	ARHGAP20	Rho GTPase activating protein 20
3	hsa-let-7c	-18.8	NM_001982	CDS	ERBB3	erbB-3 isoform 1 precursor
3	hsa-let-7c	-18.8	NM_012083	3	FRAT2	GSK-3 binding protein FRAT2
3	hsa-let-7c	-18.8	NM_152264	3	SLC39A13	solute carrier family 39 (zinc transporter),
3	hsa-let-7c	-18.8	NM_138479	3	LOC148898	hypothetical protein LOC148898 isoform 1
3	hsa-let-7c	-18.7	NM_183380	CDS	DST	dystonin isoform 1
3	hsa-let-7c	-18.7	NM_004686	CDS	MTMR7	myotubularin related protein 7
3	hsa-let-7c	-18.7	NM_031936	CDS	GPR61	G protein-coupled receptor 61
3	hsa-let-7c	-18.7	NM_173669	CDS	FLJ34047	hypothetical protein LOC285696
3	hsa-let-7c	-18.6	NM_181446	CDS	FSHR	follicle stimulating hormone receptor isoform 2
3	hsa-let-7c	-18.6	NM_022143	CDS	LRRC4	netrin-G1 ligand
3	hsa-let-7c	-18.6	NM_003821	CDS	RIPK2	receptor-interacting serine-threonine kinase 2
3	hsa-let-7c	-18.6	NM_197941	3	ADAMTS6
3	hsa-let-7c	-18.6	NM_000145	CDS	FSHR	follicle stimulating hormone receptor isoform 1
3	hsa-let-7c	-18.6	NM_003220	CDS	TFAP2A	transcription factor AP-2 alpha
3	hsa-let-7c	-18.5	NM_012327	3	PIGN	phosphatidylinositol glycan, class N
3	hsa-let-7c	-18.5	NM_176787	3	PIGN	phosphatidylinositol glycan, class N
3	hsa-let-7c	-18.5	NM_014679	3	PIG8	translokin
3	hsa-let-7c	-18.4	NM_018152	CDS	C20orf12	hypothetical protein LOC55184
3	hsa-let-7c	-18.4	NM_000452	3	SLC10A2	solute carrier family 10 (sodium/bile acid
3	hsa-let-7c	-18.4	NM_001480	3	GALR1	galanin receptor 1
3	hsa-let-7c	-18.3	NM_172098	CDS	EYA3	eyes absent 3 isoform b
3	hsa-let-7c	-18.3	NM_004302	3	ACVR1B	activin A type IB receptor isoform a precursor
3	hsa-let-7c	-18.3	NM_020750	CDS	XPO5	exportin 5
3	hsa-let-7c	-18.3	NM_001990	CDS	EYA3	eyes absent 3 isoform a
3	hsa-let-7c	-18.2	NM_152701	CDS	ABCA13	ATP binding cassette, sub-family A (ABC1),
3	hsa-let-7c	-18.2	NM_024329	3	EFHD2	EF hand domain family, member D2
3	hsa-let-7c	-18.2	NM_003291	CDS	TPP2	tripeptidyl peptidase II
3	hsa-let-7c	-18.1	NM_004731	CDS	SLC16A7	solute carrier family 16, member 7
3	hsa-let-7c	-18.1	NM_194278	3	C14orf43	hypothetical protein LOC91748
3	hsa-let-7c	-18	NM_001004330	3	FLJ46688	hypothetical protein LOC440107
3	hsa-let-7c	-17.9	NM_023035	CDS	CACNA1A	calcium channel, alpha 1A subunit isoform 2
3	hsa-let-7c	-17.9	NM_005314	CDS	GRPR	gastrin-releasing peptide receptor
3	hsa-let-7c	-17.9	NM_000590	CDS	IL9	interleukin 9 precursor
3	hsa-let-7c	-17.9	NM_000068	CDS	CACNA1A	calcium channel, alpha 1A subunit isoform 1
3	hsa-let-7c	-17.9	NM_144582	3	TEX261	testis expressed gene 261
3	hsa-let-7c	-17.8	NM_018128	CDS	FLJ10534	hypothetical protein LOC55720
3	hsa-let-7c	-17.8	NM_001265	CDS	CDX2	caudal type homeo box transcription factor 2
3	hsa-let-7c	-17.8	NM_002646	CDS	PIK3C2B	phosphoinositide-3-kinase, class 2, beta
3	hsa-let-7c	-17.7	NM_032603	3	LOXL3	lysyl oxidase-like 3
3	hsa-let-7c	-17.7	NM_003034	CDS	ST8SIA1	ST8 alpha-N-acetyl-neuraminide
3	hsa-let-7c	-17.7	NM_015221	CDS	DNMBP	dynamin binding protein
3	hsa-let-7c	-17.7	NM_007267	CDS	EVER1	EVIN1
3	hsa-let-7c	-17.7	NM_016262	CDS	TUBE1	tubulin, epsilon 1
3	hsa-let-7c	-17.6	NM_001005739	CDS	VPS54	vacuolar protein sorting 54 isoform 2
3	hsa-let-7c	-17.6	NM_016516	CDS	VPS54	vacuolar protein sorting 54 isoform 1
3	hsa-let-7c	-17.6	NM_153354	CDS	MGC33214	hypothetical protein LOC153396
3	hsa-let-7c	-17.6	NM_198312	CDS	TAB3	TAK1-binding protein 3 isoform 2
3	hsa-let-7c	-17.6	NM_152787	CDS	TAB3	TAK1-binding protein 3 isoform 1
3	hsa-let-7c	-17.6	NM_001010933	3	HGF	hepatocyte growth factor isoform 4 precursor
3	hsa-let-7c	-17.6	NM_001010931	3	HGF	hepatocyte growth factor isoform 2 precursor
3	hsa-let-7c	-17.5	NM_033274	CDS	ADAM19	a disintegrin and metalloproteinase domain 19
3	hsa-let-7c	-17.5	NM_023038	CDS	ADAM19	a disintegrin and metalloproteinase domain 19
3	hsa-let-7c	-17.4	NM_152292	5	RG9MTD2	RNA (guanine-9-) methyltransferase domain
3	hsa-let-7c	-17.4	NM_144991	3	C21orf29	chromosome 21 open reading frame 29
3	hsa-let-7c	-17.4	NM_033407	CDS	DOCK7	dedicator of cytokinesis 7
3	hsa-let-7c	-17.4	NM_019063	CDS	EML4	echinoderm microtubule associated protein like
3	hsa-let-7c	-17.3	NM_181723	3	EFHA2	EF hand domain family, member A2
3	hsa-let-7c	-17.3	NM_018173	3	PLEKHG6
3	hsa-let-7c	-17.2	NM_138386	CDS	LOC92345	hypothetical protein LOC92345
3	hsa-let-7c	-17.2	NM_032974	CDS	CASP10	Caspase 10 isoform b preproprotein
3	hsa-let-7c	-17.2	NM_032976	CDS	CASP10	Caspase 10 isoform c preproprotein
3	hsa-let-7c	-17.2	NM_032977	CDS	CASP10	Caspase 10 isoform d preproprotein
3	hsa-let-7c	-17.2	NM_145071	3	CISH	cytokine-inducible SH2-containing protein
3	hsa-let-7c	-17.2	NM_001001918	CDS	OR5BF1	olfactory receptor, family 5, subfamily BF,
3	hsa-let-7c	-17.2	NM_144599	3	NIPA1	non-imprinted in Prader-Willi/Angelman syndrome
3	hsa-let-7c	-17.2	NM_001230	CDS	CASP10	Caspase 10 isoform a preproprotein
3	hsa-let-7c	-17.1	NM_014423	CDS	AFF4
3	hsa-let-7c	-17	NM_015577	CDS	RAI14	retinoic acid induced 14
3	hsa-let-7c	-17	NM_020947	3	KIAA1609	hypothetical protein LOC57707
3	hsa-let-7c	-17	NM_014990	CDS	GARNL1	GTPase activating Rap/RanGAP domain-like 1
3	hsa-let-7c	-17	NM_004832	CDS	GSTO1	glutathione-S-transferase omega 1
3	hsa-let-7c	-17	NM_004727	CDS	SLC24A1	solute carrier family 24
3	hsa-let-7c	-17	NM_004073	CDS	PLK3	polo-like kinase 3
3	hsa-let-7c	-17	NM_194301	CDS	GARNL1	GTPase activating Rap/RanGAP domain-like 1
3	hsa-let-7c	-16.9	NM_201624	5	USP33	ubiquitin specific protease 33 isoform 2
3	hsa-let-7c	-16.9	NM_006901	CDS	MYO9A	myosin IXA
3	hsa-let-7c	-16.9	NM_004177	3	STX3A	syntaxin 3A
3	hsa-let-7c	-16.8	NM_017941	CDS	HLC-8	lung cancer-related protein 8
3	hsa-let-7c	-16.8	NM_000889	3	ITGB7	integrin, beta 7
3	hsa-let-7c	-16.8	NM_004645	3	COIL	coilin
3	hsa-let-7c	-16.8	NM_012471	3	TRPC5	transient receptor potential cation channel,
3	hsa-let-7c	-16.7	NM_020467	3	LOC57228	hypothetical protein LOC57228
3	hsa-let-7c	-16.7	NM_033288	CDS	ZNF160	zinc finger protein 160
3	hsa-let-7c	-16.7	NM_015657	CDS	ABCA12	ATP-binding cassette, sub-family A, member 12
3	hsa-let-7c	-16.7	NM_016323	3	HERC5	hect domain and RLD 5
3	hsa-let-7c	-16.7	NM_198893	CDS	ZNF160	zinc finger protein 160
3	hsa-let-7c	-16.7	NM_173076	CDS	ABCA12	ATP-binding cassette, sub-family A, member 12
3	hsa-let-7c	-16.7	NM_001860	3	SLC31A2	solute carrier family 31 (copper transporters),
3	hsa-let-7c	-16.6	NM_030751	CDS	TCF8	transcription factor 8 (represses interleukin 2
3	hsa-let-7c	-16.6	NM_015196	CDS	KIAA0922	KIAA0922 protein
3	hsa-let-7c	-16.6	NM_000718	CDS	CACNA1B	calcium channel, voltage-dependent, L type,
3	hsa-let-7c	-16.5	NM_020474	3	GALNT1	polypeptide N-acetylgalactosaminyltransferase 1
3	hsa-let-7c	-16.5	NM_014873	3	LPGAT1	lysophosphatidylglycerol acyltransferase 1
3	hsa-let-7c	-16.4	NM_004130	CDS	GYG	glycogenin
3	hsa-let-7c	-16.4	NM_002033	3	FUT4	fucosyltransferase 4
3	hsa-let-7c	-16.4	NM_001482	3	GATM	glycine amidinotransferase (L-arginine:glycine
3	hsa-let-7c	-16.3	NM_003299	CDS	TRA1	tumor rejection antigen (gp96) 1
3	hsa-let-7c	-16.2	NM_138694	CDS	PKHD1	polyductin isoform 1
3	hsa-let-7c	-16.2	NM_170724	CDS	PKHD1	polyductin isoform 2
3	hsa-let-7c	-16.2	NM_031468	CDS	CALN1	calneuron 1
3	hsa-let-7c	-16.1	NM_017926	3	C14orf118	hypothetical protein LOC55668 isoform 1
3	hsa-let-7c	-16.1	NM_017972	3	C14orf118	hypothetical protein LOC55668 isoform 2
3	hsa-let-7c	-16.1	NM_001005497	CDS	OR6C75	olfactory receptor, family 6, subfamily C,
3	hsa-let-7c	-15.8	NM_207406	3	CCDC4
3	hsa-let-7c	-15.7	NM_004732	3	KCNAB3	potassium voltage-gated channel, shaker-related
3	hsa-let-7c	-15.7	NM_003898	3	SYNJ2	synaptojanin 2
3	hsa-let-7c	-15.7	NM_017581	3	CHRNA9	cholinergic receptor, nicotinic, alpha
3	hsa-let-7c	-15.7	NM_031935	CDS	HMCN1
3	hsa-let-7c	-15.6	NM_022479	CDS	WBSCR17	UDP-GalNAc:polypeptide
3	hsa-let-7c	-15.6	NM_018398	CDS	CACNA2D3	calcium channel, voltage-dependent, alpha
3	hsa-let-7c	-15.6	NM_006060	3	ZNFN1A1	zinc finger protein, subfamily 1A, 1 (Ikaros)
4	hsa-let-7d	-33.7	NM_032826	3	SLC35B4	solute carrier family 35, member B4
4	hsa-let-7d	-28.3	NM_030640	CDS	DUSP16	dual specificity phosphatase 16
4	hsa-let-7d	-28.2	NM_030621	CDS	DICER1	dicer1
4	hsa-let-7d	-28.2	NM_177438	CDS	DICER1	dicer1
4	hsa-let-7d	-27.9	NM_030784	CDS	GPR63	G protein-coupled receptor 63
4	hsa-let-7d	-27.6	NM_005128	CDS	C21orf5	pad-1-like
4	hsa-let-7d	-26.6	NM_013447	3	EMR2	egf-like module containing, mucin-like, hormone
4	hsa-let-7d	-26.6	NM_152917	3	EMR2	egf-like module containing, mucin-like, hormone
4	hsa-let-7d	-26.6	NM_152919	3	EMR2	egf-like module containing, mucin-like, hormone
4	hsa-let-7d	-26.6	NM_152916	3	EMR2	egf-like module containing, mucin-like, hormone
4	hsa-let-7d	-26.6	NM_152918	3	EMR2	egf-like module containing, mucin-like, hormone
4	hsa-let-7d	-26.6	NM_152920	3	EMR2	egf-like module containing, mucin-like, hormone
4	hsa-let-7d	-26.6	NM_152921	3	EMR2	egf-like module containing, mucin-like, hormone
4	hsa-let-7d	-26.5	NM_018247	3	TMEM30A	transmembrane protein 30A
4	hsa-let-7d	-26	NM_000870	3	HTR4	5-hydroxytryptamine (serotonin) receptor 4
4	hsa-let-7d	-25.9	NM_005374	3	MPP2	palmitoylated membrane protein 2
4	hsa-let-7d	-25.8	NM_000319	CDS	PEX5	peroxisomal biogenesis factor 5
4	hsa-let-7d	-25.7	NM_182907	CDS	PRDM1	PR domain containing 1, with ZNF domain isoform
4	hsa-let-7d	-25.7	NM_001198	CDS	PRDM1	PR domain containing 1, with ZNF domain isoform
4	hsa-let-7d	-25.5	NM_001395	CDS	DUSP9	dual specificity phosphatase 9
4	hsa-let-7d	-25.5	NM_202467	3	GIPC1
4	hsa-let-7d	-25.5	NM_202468	3	GIPC1
4	hsa-let-7d	-25.5	NM_202469	3	GIPC1
4	hsa-let-7d	-25.5	NM_002205	CDS	ITGA5	integrin alpha 5 precursor
4	hsa-let-7d	-25.5	NM_202494	3	GIPC1
4	hsa-let-7d	-25.5	NM_005716	3	GIPC1
4	hsa-let-7d	-25.5	NM_202470	3	GIPC1
4	hsa-let-7d	-25.4	NM_000172	CDS	GNAT1	guanine nucleotide binding protein, alpha
4	hsa-let-7d	-25.4	NM_144499	CDS	GNAT1	guanine nucleotide binding protein, alpha
4	hsa-let-7d	-25.4	NM_001947	CDS	DUSP7	dual specificity phosphatase 7
4	hsa-let-7d	-25.3	NM_003496	CDS	TRRAP	transformation/transcription domain-associated
4	hsa-let-7d	-25.3	NM_001005752	CDS	GJB3	connexin 31
4	hsa-let-7d	-25.3	NM_024009	CDS	GJB3	connexin 31
4	hsa-let-7d	-25.2	NM_014215	CDS	INSRR	insulin receptor-related receptor precursor
4	hsa-let-7d	-25	NM_033409	CDS	C20orf54	hypothetical protein LOC113278
4	hsa-let-7d	-25	NM_015490	CDS	SEC31L2	S. cerevisiae SEC31-like 2 isoform a
4	hsa-let-7d	-24.9	NM_019555	CDS	ARHGEF3	Rho guanine nucleotide exchange factor 3
4	hsa-let-7d	-24.9	NM_032121	CDS	DKFZp564K142	implantation-associated protein
4	hsa-let-7d	-24.9	NM_006195	3	PBX3	pre-B-cell leukemia transcription factor 3
4	hsa-let-7d	-24.7	NM_032283	CDS	ZDHHC18	zinc finger, DHHC domain containing 18
4	hsa-let-7d	-24.6	NM_018039	5	JMJD2D	jumonji domain containing 2D
4	hsa-let-7d	-24.4	NM_032503	CDS	GPR145	G protein-coupled receptor 145
4	hsa-let-7d	-24.4	NM_174911	3	FAM84B
4	hsa-let-7d	-24.3	NM_004416	CDS	DTX1	deltex homolog 1
4	hsa-let-7d	-24.3	NM_022444	CDS	SLC13A1	solute carrier family 13 (sodium/sulfate
4	hsa-let-7d	-24.3	NM_052934	CDS	SLC26A9	solute carrier family 26, member 9 isoform a
4	hsa-let-7d	-24.3	NM_153029	3	N4BP1	Nedd4 binding protein 1
4	hsa-let-7d	-24.3	NM_134325	CDS	SLC26A9	solute carrier family 26, member 9 isoform b
4	hsa-let-7d	-24.2	NM_033122	CDS	NYD-SP26	testis development protein NYD-SP26
4	hsa-let-7d	-24.2	NM_004628	CDS	XPC	xeroderma pigmentosum, complementation group C
4	hsa-let-7d	-24.1	NM_052989	CDS	WDR10	WD repeat domain 10 isoform 2
4	hsa-let-7d	-24.1	NM_052985	CDS	WDR10	WD repeat domain 10 isoform 1
4	hsa-let-7d	-24.1	NM_052990	CDS	WDR10	WD repeat domain 10 isoform 4
4	hsa-let-7d	-24.1	NM_018262	CDS	WDR10	WD repeat domain 10 isoform 3
4	hsa-let-7d	-24	NM_002834	CDS	PTPN11	protein tyrosine phosphatase, non-receptor type
4	hsa-let-7d	-23.9	NM_020769	CDS	RGAG1	retrotransposon gag domain containing 1
4	hsa-let-7d	-23.9	NM_031416	CDS	C18orf2	hypothetical protein LOC56651
4	hsa-let-7d	-23.8	NM_000789	CDS	ACE	angiotensin I converting enzyme isoform 1
4	hsa-let-7d	-23.8	NM_152830	CDS	ACE	angiotensin I converting enzyme isoform 2
4	hsa-let-7d	-23.8	NM_152831	CDS	ACE	angiotensin I converting enzyme isoform 3
4	hsa-let-7d	-23.7	NM_001270	CDS	CHD1	chromodomain helicase DNA binding protein 1
4	hsa-let-7d	-23.7	NM_012098	3	ANGPTL2	angiopoietin-like 2 precursor
4	hsa-let-7d	-23.6	NM_022749	5	RAI16	retinoic acid induced 16
4	hsa-let-7d	-23.6	NM_178857	CDS	RP1L1	retinitis pigmentosa 1-like 1
4	hsa-let-7d	-23.6	NM_006672	3	SLC22A7	solute carrier family 22 member 7 isoform a
4	hsa-let-7d	-23.6	NM_153320	3	SLC22A7	solute carrier family 22 member 7 isoform b
4	hsa-let-7d	-23.5	NM_002760	3	PRKY	protein kinase, Y-linked
4	hsa-let-7d	-23.5	NM_170665	3	ATP2A2	ATPase, Ca++ transporting, cardiac muscle, slow
4	hsa-let-7d	-23.5	NM_003819	CDS	PABPC4	poly A binding protein, cytoplasmic 4
4	hsa-let-7d	-23.4	NM_152531	CDS	C3orf21	hypothetical protein LOC152002
4	hsa-let-7d	-23.4	NM_017686	3	GDAP2	ganglioside induced differentiation associated
4	hsa-let-7d	-23.4	NM_144973	3	MGC24039	hypothetical protein LOC160518
4	hsa-let-7d	-23.3	NM_052875	CDS	MGC10485	hypothetical protein LOC112936
4	hsa-let-7d	-23.3	NM_002499	CDS	NEO1	neogenin homolog 1
4	hsa-let-7d	-23.3	NM_153018	CDS	FLJ30726	hypothetical protein LOC124961
4	hsa-let-7d	-23.2	NM_152643	CDS	KNDC1	kinase non-catalytic C-lobe domain (KIND)
4	hsa-let-7d	-23.2	NM_021873	3	CDC25B	cell division cycle 25B isoform 3
4	hsa-let-7d	-23.2	NM_033404	CDS	KNDC1	kinase non-catalytic C-lobe domain (KIND)
4	hsa-let-7d	-23.2	NM_004358	3	CDC25B	cell division cycle 25B isoform 1
4	hsa-let-7d	-23.2	NM_212530	3	CDC25B	cell division cycle 25B isoform 5
4	hsa-let-7d	-23.2	NM_021872	3	CDC25B	cell division cycle 25B isoform 2
4	hsa-let-7d	-23.2	NM_021874	3	CDC25B	cell division cycle 25B isoform 4
4	hsa-let-7d	-23.1	NM_003839	CDS	TNFRSF11A	tumor necrosis factor receptor superfamily,
4	hsa-let-7d	-23.1	NM_001004469	CDS	OR10J5	olfactory receptor, family 10, subfamily J,
4	hsa-let-7d	-23.1	NM_018182	CDS	FLJ10700	hypothetical protein LOC55731
4	hsa-let-7d	-23	NM_018218	CDS	USP40	ubiquitin specific protease 40
4	hsa-let-7d	-23	NM_020946	CDS	DENND1A
4	hsa-let-7d	-23	NM_012351	CDS	OR10J1	olfactory receptor, family 10, subfamily J,
4	hsa-let-7d	-23	NM_024820	CDS	DENND1A
4	hsa-let-7d	-23	NM_005920	3	MEF2D	MADS box transcription enhancer factor 2,
4	hsa-let-7d	-22.9	NM_032832	CDS	LRP11	low density lipoprotein receptor-related protein
4	hsa-let-7d	-22.7	NM_004317	3	ASNA1	arsA arsenite transporter, ATP-binding, homolog
4	hsa-let-7d	-22.7	NM_207368	3	LOC348262	hypothetical protein LOC348262
4	hsa-let-7d	-22.7	NM_178568	CDS	RTN4RL1	reticulon 4 receptor-like 1
4	hsa-let-7d	-22.6	NM_020167	CDS	NMUR2	neuromedin U receptor 2
4	hsa-let-7d	-22.6	NM_178570	CDS	RTN4RL2	reticulon 4 receptor-like 2
4	hsa-let-7d	-22.5	NM_005813	CDS	PRKD3	protein kinase D3
4	hsa-let-7d	-22.5	NM_006266	CDS	RALGDS	ral guanine nucleotide dissociation stimulator
4	hsa-let-7d	-22.5	NM_080820	CDS	HARS2	histidyl-tRNA synthetase 2
4	hsa-let-7d	-22.4	NM_182551	CDS	LYCAT	lysocardiolipin acyltransferase isoform 1
4	hsa-let-7d	-22.4	NM_001002257	CDS	LYCAT	lysocardiolipin acyltransferase isoform 2
4	hsa-let-7d	-22.4	NM_015936	CDS	YARS2
4	hsa-let-7d	-22.4	NM_018275	CDS	FLJ10925	hypothetical protein LOC55262
4	hsa-let-7d	-22.3	NM_015915	CDS	SPG3A	atlastin
4	hsa-let-7d	-22.3	NM_003456	CDS	ZNF205	zinc finger protein 205
4	hsa-let-7d	-22.3	NM_006206	CDS	PDGFRA	platelet-derived growth factor receptor alpha
4	hsa-let-7d	-22.3	NM_181598	CDS	SPG3A	atlastin
4	hsa-let-7d	-22.3	NM_145174	5	DNAJB7	DnaJ (Hsp40) homolog, subfamily B, member 7
4	hsa-let-7d	-22.2	NM_019008	CDS	FLJ20232	hypothetical protein LOC54471
4	hsa-let-7d	-22.2	NM_005659	CDS	UFD1L	ubiquitin fusion degradation 1-like
4	hsa-let-7d	-22.2	NM_015557	CDS	CHD5	chromodomain helicase DNA binding protein 5
4	hsa-let-7d	-22.2	NM_018897	CDS	DNAH7	axonemal dynein heavy chain 7
4	hsa-let-7d	-22.2	NM_015282	CDS	CLASP1	CLIP-associating protein 1
4	hsa-let-7d	-22.1	NM_001631	CDS	ALPI	intestinal alkaline phosphatase precursor
4	hsa-let-7d	-22.1	NM_004316	3	ASCL1	achaete-scute complex homolog-like 1
4	hsa-let-7d	-22.1	NM_012115	CDS	CASP8AP2	CASP8 associated protein 2
4	hsa-let-7d	-22.1	NM_016233	CDS	PADI3	peptidylarginine deiminase type III
4	hsa-let-7d	-22	NM_025163	CDS	SMP3	SMP3 mannosyltransferase
4	hsa-let-7d	-21.9	NM_014212	3	HOXC11	homeo box C11
4	hsa-let-7d	-21.9	NM_018084	CDS	KIAA1212	KIAA1212
4	hsa-let-7d	-21.8	NM_005015	CDS	OXA1L	oxidase (cytochrome c) assembly 1-like
4	hsa-let-7d	-21.8	NM_152375	CDS	FLJ38753	hypothetical protein LOC127707
4	hsa-let-7d	-21.8	NM_004558	CDS	NRTN	neurturin precursor
4	hsa-let-7d	-21.7	NM_032165	CDS	LRRIQ1	leucine-rich repeats and IQ motif containing 1
4	hsa-let-7d	-21.6	NM_030621	CDS	DICER1	dicer1
4	hsa-let-7d	-21.6	NM_014363	CDS	SACS	sacsin
4	hsa-let-7d	-21.6	NM_173547	3	TRIM65	tripartite motif-containing 65
4	hsa-let-7d	-21.6	NM_018835	CDS	MNAB	membrane associated DNA binding protein
4	hsa-let-7d	-21.6	NM_177438	CDS	DICER1	dicer1
4	hsa-let-7d	-21.5	NM_004091	3	E2F2	E2F transcription factor 2
4	hsa-let-7d	-21.5	NM_003949	CDS	HAP1	huntingtin-associated protein 1 isoform 1
4	hsa-let-7d	-21.5	NM_000513	CDS	OPN1MW	opsin 1 (cone pigments), medium-wave-sensitive
4	hsa-let-7d	-21.5	NM_177977	CDS	HAP1	huntingtin-associated protein 1 isoform 2
4	hsa-let-7d	-21.4	NM_001043	CDS	SLC6A2	solute carrier family 6 (neurotransmitter
4	hsa-let-7d	-21.4	NM_198403	CDS	MMD2	monocyte-to-macrophage differentiation factor 2
4	hsa-let-7d	-21.4	NM_032213	3	RBED1	RNA binding motif and ELMO domain 1
4	hsa-let-7d	-21.4	NM_000838	CDS	GRM1	glutamate receptor, metabotropic 1
4	hsa-let-7d	-21.4	NM_022497	3	MRPS25	mitochondrial ribosomal protein S25
4	hsa-let-7d	-21.2	NM_018209	5	ARFGAP1	ADP-ribosylation factor GTPase activating
4	hsa-let-7d	-21.2	NM_175609	5	ARFGAP1	ADP-ribosylation factor GTPase activating
4	hsa-let-7d	-21.2	NM_181093	CDS	SCYL3	SCY1-like 3 isoform 2
4	hsa-let-7d	-21.2	NM_002410	5	MGAT5	alpha-1,3(6)-mannosylglycoprotein
4	hsa-let-7d	-21.2	NM_015263	CDS	DMXL2	Dmx-like 2
4	hsa-let-7d	-21.2	NM_018593	CDS	SLC16A10	solute carrier family 16, member 10
4	hsa-let-7d	-21.2	NM_020870	3	SH3MD2	SH3 multiple domains 2
4	hsa-let-7d	-21.2	NM_003588	CDS	CUL4B	cullin 4B
4	hsa-let-7d	-21.2	NM_002978	CDS	SCNN1D	sodium channel, nonvoltage-gated 1, delta
4	hsa-let-7d	-21.2	NM_020061	CDS	OPN1LW	opsin 1 (cone pigments), long-wave-sensitive
4	hsa-let-7d	-21.2	NM_020423	CDS	SCYL3	SCY1-like 3 isoform 1
4	hsa-let-7d	-21	NM_020246	3	SLC12A9	solute carrier family 12 (potassium/chloride
4	hsa-let-7d	-21	NM_144696	CDS	C1orf125
4	hsa-let-7d	-21	NM_033015	CDS	FASTK	Fas-activated serine/threonine kinase isoform 4
4	hsa-let-7d	-21	NM_021914	CDS	CFL2	cofilin 2
4	hsa-let-7d	-21	NM_182766	CDS	C1orf125
4	hsa-let-7d	-21	NM_138638	CDS	CFL2	cofilin 2
4	hsa-let-7d	-21	NM_006712	CDS	FASTK	Fas-activated serine/threonine kinase isoform 1
4	hsa-let-7d	-20.9	NM_007046	CDS	EMILIN1	elastin microfibril interfacer 1
4	hsa-let-7d	-20.9	NM_033405	CDS	PRIC285	PPAR-alpha interacting complex protein 285
4	hsa-let-7d	-20.9	NM_006546	3	IMP-1	IGF-II mRNA-binding protein 1
4	hsa-let-7d	-20.8	NM_003323	CDS	TULP2	tubby like protein 2
4	hsa-let-7d	-20.7	NM_001945	3	HBEGF	heparin-binding EGF-like growth factor
4	hsa-let-7d	-20.7	NM_024329	3	EFHD2	EF hand domain family, member D2
4	hsa-let-7d	-20.6	NM_003615	3	SLC4A7	solute carrier family 4, sodium bicarbonate
4	hsa-let-7d	-20.6	NM_001009562	CDS	LST-3	liver-specific organic anion transporter 3
4	hsa-let-7d	-20.6	NM_201550	3	LRRC10	leucine rich repeat containing 10
4	hsa-let-7d	-20.6	NM_004858	CDS	SLC4A8	solute carrier family 4, sodium bicarbonate
4	hsa-let-7d	-20.5	NM_018227	3	FLJ10808	hypothetical protein LOC55236
4	hsa-let-7d	-20.5	NM_016206	CDS	VGL-3	colon carcinoma related protein
4	hsa-let-7d	-20.4	NM_017901	CDS	TPCN1	two pore segment channel 1
4	hsa-let-7d	-20.4	NM_203297	5	TRIM7	tripartite motif-containing 7 isoform 2
4	hsa-let-7d	-20.4	NM_033547	CDS	MGC16733	hypothetical protein LOC92105
4	hsa-let-7d	-20.4	NM_004459	CDS	FALZ	fetal Alzheimer antigen isoform 2
4	hsa-let-7d	-20.4	NM_182641	CDS	FALZ	fetal Alzheimer antigen isoform 1
4	hsa-let-7d	-20.3	NM_003168	3	SUPT4H1	suppressor of Ty 4 homolog 1
4	hsa-let-7d	-20.3	NM_004265	CDS	FADS2	fatty acid desaturase 2
4	hsa-let-7d	-20.3	NM_006801	CDS	KDELR1	KDEL (Lys-Asp-Glu-Leu) endoplasmic reticulum
4	hsa-let-7d	-20.3	NM_012395	3	PFTK1	PFTAIRE protein kinase 1
4	hsa-let-7d	-20.3	NM_052873	CDS	MGC16028	hypothetical protein LOC112752
4	hsa-let-7d	-20.2	NM_000536	CDS	RAG2	recombination activating gene 2
4	hsa-let-7d	-20.2	NM_018046	3	AGGF1	angiogenic factor VG5Q
4	hsa-let-7d	-20.2	NM_001273	CDS	CHD4	chromodomain helicase DNA binding protein 4
4	hsa-let-7d	-20.2	NM_181537	CDS	KRT25C	keratin 25C
4	hsa-let-7d	-20.1	NM_003323	CDS	TULP2	tubby like protein 2
4	hsa-let-7d	-20.1	NM_000943	CDS	PPIC	peptidylprolyl isomerase C
4	hsa-let-7d	-20.1	NM_014065	CDS	HT001	hypothetical protein LOC28990
4	hsa-let-7d	-20	NM_032576	5	CYorf15B	lipopolysaccaride-specific response 5-like
4	hsa-let-7d	-20	NM_001005389	3	NFASC	neurofascin isoform 3
4	hsa-let-7d	-20	NM_032298	CDS	SYT3	synaptotagmin 3
4	hsa-let-7d	-19.9	NM_020718	CDS	USP31	ubiquitin specific protease 31
4	hsa-let-7d	-19.9	NM_022831	3	C1orf80
4	hsa-let-7d	-19.8	NM_173728	3	ARHGEF15	Rho guanine exchange factor 15
4	hsa-let-7d	-19.8	NM_019080	CDS	NDFIP2	Nedd4 family interacting protein 2
4	hsa-let-7d	-19.7	NM_020867	3	UBAP2	ubiquitin associated protein 2 isoform 2
4	hsa-let-7d	-19.7	NM_003591	CDS	CUL2	cullin 2
4	hsa-let-7d	-19.7	NM_003363	CDS	USP4	ubiquitin specific protease, proto-oncogene
4	hsa-let-7d	-19.7	NM_018449	3	UBAP2	ubiquitin associated protein 2 isoform 1
4	hsa-let-7d	-19.7	NM_148171	3	UBAP2	ubiquitin associated protein 2 isoform 3
4	hsa-let-7d	-19.7	NM_032606	3	CAPS2	calcyphosphine 2
4	hsa-let-7d	-19.6	NM_002774	3	KLK6	kallikrein 6 isoform A preproprotein
4	hsa-let-7d	-19.5	NM_207438	3	DNAH10	dynein, axonemal, heavy polypeptide 10
4	hsa-let-7d	-19.5	NM_152998	CDS	EZH2	enhancer of zeste 2 isoform b
4	hsa-let-7d	-19.5	NM_004456	CDS	EZH2	enhancer of zeste 2 isoform a
4	hsa-let-7d	-19.5	NM_014640	5	TTLL4	tubulin tyrosine ligase-like family, member 4
4	hsa-let-7d	-19.4	NM_006267	3	RANBP2	RAN binding protein 2
4	hsa-let-7d	-19.3	NM_001001873	3	LOC283174	hypothetical protein LOC283174
4	hsa-let-7d	-19.3	NM_001007466	3	TULP4	tubby like protein 4 isoform 2
4	hsa-let-7d	-19.3	NM_020245	3	TULP4	tubby like protein 4 isoform 1
4	hsa-let-7d	-19.3	NM_001010850	3	FUS	fusion (involved in t(12;16) in malignant
4	hsa-let-7d	-19.3	NM_004960	3	FUS	fusion (involved in t(12;16) in malignant
4	hsa-let-7d	-19.3	NM_005957	CDS	MTHFR	5,10-methylenetetrahydrofolate reductase
4	hsa-let-7d	-19.3	NM_001011547	CDS	SLC5A9	solute carrier family 5 (sodium/glucose
4	hsa-let-7d	-19.1	NM_015094	3	HIC2	hypermethylated in cancer 2
4	hsa-let-7d	-19.1	NM_003048	3	SLC9A2	solute carrier family 9 (sodium/hydrogen
4	hsa-let-7d	-19.1	NM_020893	CDS	KIAA1529	KIAA1529
4	hsa-let-7d	-19.1	NM_005689	CDS	ABCB6	ATP-binding cassette, sub-family B, member 6
4	hsa-let-7d	-19	NM_001006605	CDS	FAM69A
4	hsa-let-7d	-18.9	NM_133378	CDS	TTN	titin isoform N2-A
4	hsa-let-7d	-18.9	NM_015018	CDS	KIAA1117	KIAA1117
4	hsa-let-7d	-18.9	NM_024565	CDS	FLJ14166	hypothetical protein LOC79616
4	hsa-let-7d	-18.9	NM_005686	3	SOX13	SRY-box 13
4	hsa-let-7d	-18.9	NM_153607	3	LOC153222	hypothetical protein LOC153222
4	hsa-let-7d	-18.9	NM_013337	CDS	TIMM22	translocase of inner mitochondrial membrane 22
4	hsa-let-7d	-18.8	NM_152470	3	RNF165
4	hsa-let-7d	-18.7	NM_006282	3	STK4	serine/threonine kinase 4
4	hsa-let-7d	-18.6	NM_004764	CDS	PIWIL1	piwi-like 1
4	hsa-let-7d	-18.6	NM_016113	CDS	TRPV2	transient receptor potential cation channel,
4	hsa-let-7d	-18.6	NM_005734	CDS	HIPK3	homeodomain interacting protein kinase 3
4	hsa-let-7d	-18.6	NM_007123	CDS	USH2A	usherin isoform A
4	hsa-let-7d	-18.6	NM_152227	3	SNX5	sorting nexin 5
4	hsa-let-7d	-18.6	NM_206933	CDS	USH2A	usherin isoform B
4	hsa-let-7d	-18.6	NM_014426	3	SNX5	sorting nexin 5
4	hsa-let-7d	-18.5	NM_001761	CDS	CCNF	cyclin F
4	hsa-let-7d	-18.5	NM_024940	3	DOCK5	dedicator of cytokinesis 5
4	hsa-let-7d	-18.4	NM_019001	CDS	XRN1	5'-3' exoribonuclease 1
4	hsa-let-7d	-18.4	NM_024085	3	ATG9A
4	hsa-let-7d	-18.4	NM_018173	3	PLEKHG6
4	hsa-let-7d	-18.4	NM_001661	3	ARF4L	ADP-ribosylation factor 4-like
4	hsa-let-7d	-18.3	NM_006389	3	HYOU1	oxygen regulated protein precursor
4	hsa-let-7d	-18.3	NM_212559	CDS	XKRX	X Kell blood group precursor-related, X-linked
4	hsa-let-7d	-18.3	NM_002646	CDS	PIK3C2B	phosphoinositide-3-kinase, class 2, beta
4	hsa-let-7d	-18.3	NM_025087	3	FLJ21511	hypothetical protein LOC80157
4	hsa-let-7d	-18.1	NM_014982	CDS	PCNX	pecanex homolog
4	hsa-let-7d	-18.1	NM_017902	CDS	HIF1AN	hypoxia-inducible factor 1, alpha subunit
4	hsa-let-7d	-18.1	NM_020405	3	PLXDC1	plexin domain containing 1 precursor
4	hsa-let-7d	-18.1	NM_152403	5	FLJ39155	hypothetical protein LOC133584 isoform 1
4	hsa-let-7d	-18.1	NM_006693	CDS	CPSF4	cleavage and polyadenylation specific factor 4,
4	hsa-let-7d	-18	NM_018557	CDS	LRP1B	low density lipoprotein-related protein 1B
4	hsa-let-7d	-18	NM_057175	3	NARG1	NMDA receptor regulated 1
4	hsa-let-7d	-18	NM_025160	3	WDR26	WD repeat domain 26
4	hsa-let-7d	-18	NM_006632	CDS	SLC17A3	solute carrier family 17 (sodium phosphate),
4	hsa-let-7d	-17.9	NM_024501	3	HOXD1	homeo box D1
4	hsa-let-7d	-17.9	NM_018700	CDS	TRIM36	tripartite motif protein 36
4	hsa-let-7d	-17.9	NM_000024	CDS	ADRB2	adrenergic, beta-2-, receptor, surface
4	hsa-let-7d	-17.8	NM_001001693	5	FLJ46257	hypothetical protein LOC400932
4	hsa-let-7d	-17.8	NM_013436	CDS	NCKAP1	NCK-associated protein 1 isoform 1
4	hsa-let-7d	-17.8	NM_205842	CDS	NCKAP1	NCK-associated protein 1 isoform 2
4	hsa-let-7d	-17.7	NM_019098	CDS	CNGB3	cyclic nucleotide gated channel beta 3
4	hsa-let-7d	-17.6	NM_032901	CDS	MGC14288	hypothetical protein LOC84987
4	hsa-let-7d	-17.6	NM_006267	CDS	RANBP2	RAN binding protein 2
4	hsa-let-7d	-17.6	NM_005545	CDS	ISLR	immunoglobulin superfamily containing
4	hsa-let-7d	-17.6	NM_005436	3	CCDC6	coiled-coil domain containing 6
4	hsa-let-7d	-17.6	NM_201526	CDS	ISLR	immunoglobulin superfamily containing
4	hsa-let-7d	-17.6	NM_144598	CDS	LRRC28	leucine rich repeat containing 28
4	hsa-let-7d	-17.5	NM_001001712	CDS	LCN10	lipocalin 10
4	hsa-let-7d	-17.5	NM_173521	5	C9orf84	hypothetical protein LOC158401
4	hsa-let-7d	-17.5	NM_032445	3	MEGF11	MEGF11 protein
4	hsa-let-7d	-17.4	NM_021055	CDS	TSC2	tuberous sclerosis 2 isoform 2
4	hsa-let-7d	-17.4	NM_130437	3	DYRK1A	dual-specificity tyrosine-(Y)-phosphorylation
4	hsa-let-7d	-17.4	NM_021056	CDS	TSC2	tuberous sclerosis 2 isoform 3
4	hsa-let-7d	-17.4	NM_001396	3	DYRK1A	dual-specificity tyrosine-(Y)-phosphorylation
4	hsa-let-7d	-17.4	NM_130436	3	DYRK1A	dual-specificity tyrosine-(Y)-phosphorylation
4	hsa-let-7d	-17.4	NM_101395	3	DYRK1A	dual-specificity tyrosine-(Y)-phosphorylation
4	hsa-let-7d	-17.4	NM_198330	3	INPP5F	inositol polyphosphate-5-phosphatase F isoform
4	hsa-let-7d	-17.4	NM_014937	3	INPP5F	inositol polyphosphate-5-phosphatase F isoform
4	hsa-let-7d	-17.4	NM_130438	3	DYRK1A	dual-specificity tyrosine-(Y)-phosphorylation
4	hsa-let-7d	-17.4	NM_000548	CDS	TSC2	tuberous sclerosis 2 isoform 1
4	hsa-let-7d	-17.1	NM_213598	3	ZNF543	zinc finger protein 543
4	hsa-let-7d	-17.1	NM_000179	CDS	MSH6	mutS homolog 6
4	hsa-let-7d	-17	NM_005050	CDS	ABCD4	ATP-binding cassette, sub-family D, member 4
4	hsa-let-7d	-17	NM_020324	CDS	ABCD4	ATP-binding cassette, sub-family D, member 4
4	hsa-let-7d	-17	NM_020323	CDS	ABCD4	ATP-binding cassette, sub-family D, member 4
4	hsa-let-7d	-17	NM_020326	CDS	ABCD4	ATP-binding cassette, sub-family D, member 4
4	hsa-let-7d	-17	NM_020325	CDS	ABCD4	ATP-binding cassette, sub-family D, member 4
4	hsa-let-7d	-16.9	NM_014990	CDS	GARNL1	GTPase activating Rap/RanGAP domain-like 1
4	hsa-let-7d	-16.9	NM_205861	3	DHDDS	dehydrodolichyl diphosphate synthase isoform b
4	hsa-let-7d	-16.9	NM_021977	CDS	SLC22A3	solute carrier family 22 member 3
4	hsa-let-7d	-16.9	NM_194301	CDS	GARNL1	GTPase activating Rap/RanGAP domain-like 1
4	hsa-let-7d	-16.9	NM_024887	3	DHDDS	dehydrodolichyl diphosphate synthase isoform a
4	hsa-let-7d	-16.9	NM_003625	CDS	PPFIA2	PTPRF interacting protein alpha 2
4	hsa-let-7d	-16.8	NM_152507	3	C21orf128	hypothetical protein LOC150147
4	hsa-let-7d	-16.8	NM_015723	CDS	IPLA2(GAMMA)	intracellular membrane-associated
4	hsa-let-7d	-16.8	NM_005400	3	PRKCE	protein kinase C, epsilon
4	hsa-let-7d	-16.7	NM_015657	CDS	ABCA12	ATP-binding cassette, sub-family A, member 12
4	hsa-let-7d	-16.7	NM_172353	3	MCP	membrane cofactor protein isoform 6 precursor
4	hsa-let-7d	-16.7	NM_172358	3	MCP	membrane cofactor protein isoform 13 precursor
4	hsa-let-7d	-16.7	NM_172352	3	MCP	membrane cofactor protein isoform 5 precursor
4	hsa-let-7d	-16.7	NM_172356	3	MCP	membrane cofactor protein isoform 10 precursor
4	hsa-let-7d	-16.7	NM_172355	3	MCP	membrane cofactor protein isoform 9 precursor
4	hsa-let-7d	-16.7	NM_172357	3	MCP	membrane cofactor protein isoform 11 precursor
4	hsa-let-7d	-16.7	NM_172361	3	MCP	membrane cofactor protein isoform 12 precursor
4	hsa-let-7d	-16.7	NM_172360	3	MCP	membrane cofactor protein isoform 8 precursor
4	hsa-let-7d	-16.7	NM_173076	CDS	ABCA12	ATP-binding cassette, sub-family A, member 12
4	hsa-let-7d	-16.7	NM_172359	3	MCP	membrane cofactor protein isoform 2 precursor
4	hsa-let-7d	-16.7	NM_172354	3	MCP	membrane cofactor protein isoform 7 precursor
4	hsa-let-7d	-16.7	NM_001007101	3	ZNF484	zinc finger protein 484 isoform b
4	hsa-let-7d	-16.7	NM_172350	3	MCP	membrane cofactor protein isoform 14 precursor
4	hsa-let-7d	-16.7	NM_153826	3	MCP	membrane cofactor protein isoform 4 precursor
4	hsa-let-7d	-16.7	NM_002389	3	MCP	membrane cofactor protein isoform 1 precursor
4	hsa-let-7d	-16.7	NM_172351	3	MCP	membrane cofactor protein isoform 3 precursor
4	hsa-let-7d	-16.6	NM_178504	CDS	FLJ40427	hypothetical protein LOC201625
4	hsa-let-7d	-16.4	NM_022064	CDS	RNF123	ring finger protein 123
4	hsa-let-7d	-16.4	NM_014930	3	ZNF510	zinc finger protein 510
4	hsa-let-7d	-16.3	NM_006667	3	PGRMC1	progesterone receptor membrane component 1
4	hsa-let-7d	-16.2	NM_032017	3	STK40
4	hsa-let-7d	-16.1	NM_000849	CDS	GSTM3	glutathione S-transferase M3
4	hsa-let-7d	-16	NM_002924	CDS	RGS7	regulator of G-protein signalling 7
4	hsa-let-7d	-16	NM_020159	3	SMARCAD1	SWI/SNF-related, matrix-associated
4	hsa-let-7d	-16	NM_000817	CDS	GAD1	glutamate decarboxylase 1 isoform GAD67
4	hsa-let-7d	-15.9	NM_003373	3	VCL	vinculin isoform VCL
4	hsa-let-7d	-15.9	NM_178824	CDS	WDR49	WD repeat domain 49
4	hsa-let-7d	-15.9	NM_014000	3	VCL	vinculin isoform meta-VCL
4	hsa-let-7d	-15.7	NM_032175	3	UTP15
4	hsa-let-7d	-15.5	NM_003337	3	UBE2B	ubiquitin-conjugating enzyme E2B
4	hsa-let-7d	-15.4	NM_024616	3	TTMP	hypothetical protein LOC79669
4	hsa-let-7d	-15.4	NM_003561	CDS	PLA2G10	phospholipase A2, group X
4	hsa-let-7d	-15.4	NM_153252	CDS	BRWD3	bromo domain-containing protein disrupted in
4	hsa-let-7d	-15.4	NM_022916	CDS	VPS33A	vacuolar protein sorting 33A
4	hsa-let-7d	-15.4	NM_005651	3	TDO2	tryptophan 2,3-dioxygenase
4	hsa-let-7d	-15.3	NM_207447	CDS	UNQ9370	hypothetical protein LOC400454
4	hsa-let-7d	-15.2	NM_018121	3	C10orf6	hypothetical protein LOC55719
4	hsa-let-7d	-15.2	NM_004963	CDS	GUCY2C	guanylate cyclase 2C (heat stable enterotoxin
5	hsa-let-7e	-31	NM_005374	3	MPP2	palmitoylated membrane protein 2
5	hsa-let-7e	-29.4	NM_032826	3	SLC35B4	solute carrier family 35, member B4
5	hsa-let-7e	-28.1	NM_000818	CDS	GAD2	glutamate decarboxylase 2
5	hsa-let-7e	-27	NM_002834	CDS	PTPN11	protein tyrosine phosphatase, non-receptor type
5	hsa-let-7e	-26.9	NM_002968	CDS	SALL1	sal-like 1
5	hsa-let-7e	-26.6	NM_014727	CDS	MLL4	myeloid/lymphoid or mixed-lineage leukemia 4
5	hsa-let-7e	-26.6	NM_014614	CDS	PSME4	proteasome (prosome, macropain) activator
5	hsa-let-7e	-26.3	NM_018262	CDS	WDR10	WD repeat domain 10 isoform 3
5	hsa-let-7e	-26.3	NM_052989	CDS	WDR10	WD repeat domain 10 isoform 2
5	hsa-let-7e	-26.3	NM_052990	CDS	WDR10	WD repeat domain 10 isoform 4
5	hsa-let-7e	-26.3	NM_052985	CDS	WDR10	WD repeat domain 10 isoform 1
5	hsa-let-7e	-26.2	NM_000319	CDS	PEX5	peroxisomal biogenesis factor 5
5	hsa-let-7e	-25.7	NM_030621	CDS	DICER1	dicer1
5	hsa-let-7e	-25.7	NM_130773	CDS	CNTNAP5	contactin associated protein-like 5 isoform 1
5	hsa-let-7e	-25.7	NM_177438	CDS	DICER1	dicer1
5	hsa-let-7e	-25.7	NM_033409	CDS	C20orf54	hypothetical protein LOC113278
5	hsa-let-7e	-25.7	NM_005215	CDS	DCC	deleted in colorectal carcinoma
5	hsa-let-7e	-25.7	NM_138996	CDS	CNTNAP5	contactin associated protein-like 5 isoform 2
5	hsa-let-7e	-25.6	NM_032607	CDS	CREB3L3	cAMP responsive element binding protein 3-like
5	hsa-let-7e	-25.5	NM_003505	CDS	FZD1	frizzled 1
5	hsa-let-7e	-25.4	NM_001303	CDS	COX10	heme A:farnesyltransferase
5	hsa-let-7e	-25.4	NM_017677	CDS	MTMR8	myotubularin related protein 8
5	hsa-let-7e	-25.3	NM_017639	CDS	DCHS2	dachsous 2 isoform 1
5	hsa-let-7e	-25.3	NM_199348	CDS	DCHS2	dachsous 2 isoform 2
5	hsa-let-7e	-25.2	NM_000212	3	ITGB3	integrin beta chain, beta 3 precursor
5	hsa-let-7e	-25.2	NM_031477	5	YPEL3	yippee-like 3
5	hsa-let-7e	-25.1	NM_133439	CDS	TADA2L	transcriptional adaptor 2-like isoform b
5	hsa-let-7e	-25.1	NM_001488	CDS	TADA2L	transcriptional adaptor 2-like isoform a
5	hsa-let-7e	-25	NM_032283	CDS	ZDHHC18	zinc finger, DHHC domain containing 18
5	hsa-let-7e	-24.8	NM_014553	3	TFCP2L1	LBP-9
5	hsa-let-7e	-24.8	NM_012351	CDS	OR10J1	olfactory receptor, family 10, subfamily J,
5	hsa-let-7e	-24.8	NM_001004469	CDS	OR10J5	olfactory receptor, family 10, subfamily J,
5	hsa-let-7e	-24.7	NM_006817	CDS	C12orf8	endoplasmic reticulum protein 29 precursor
5	hsa-let-7e	-24.7	NM_003092	5	SNRPB2	small nuclear ribonucleoprotein polypeptide B''
5	hsa-let-7e	-24.7	NM_024820	CDS	DENND1A
5	hsa-let-7e	-24.7	NM_020946	CDS	DENND1A
5	hsa-let-7e	-24.6	NM_014792	CDS	KIAA0125	KIAA0125
5	hsa-let-7e	-24.5	NM_003235	CDS	TG	thyroglobulin
5	hsa-let-7e	-24.5	NM_002499	CDS	NEO1	neogenin homolog 1
5	hsa-let-7e	-24.4	NM_018897	CDS	DNAH7	axonemal dynein heavy chain 7
5	hsa-let-7e	-24.4	NM_001139	CDS	ALOX12B	arachidonate 12-lipoxygenase, 12R type
5	hsa-let-7e	-24.3	NM_153204	5	C21orf90	hypothetical protein LOC114043
5	hsa-let-7e	-24.3	NM_003635	5	NDST2	N-deacetylase/N-sulfotransferase (heparan
5	hsa-let-7e	-24.2	NM_020940	CDS	KIAA1600	KIAA1600
5	hsa-let-7e	-23.9	NM_001487	3	BLOC1S1	GCN5 general control of amino-acid synthesis
5	hsa-let-7e	-23.8	NM_006418	3	OLFM4	olfactomedin 4 precursor
5	hsa-let-7e	-23.8	NM_025054	3	VCPIP1	valosin containing protein (p97)/p47 complex
5	hsa-let-7e	-23.8	NM_173636	CDS	WDR62
5	hsa-let-7e	-23.8	NM_022089	CDS	ATP13A2	ATPase type 13A2
5	hsa-let-7e	-23.7	NM_004380	CDS	CREBBP	CREB binding protein
5	hsa-let-7e	-23.7	NM_022437	CDS	ABCG8	sterolin 2
5	hsa-let-7e	-23.7	NM_178044	3	GIYD2
5	hsa-let-7e	-23.7	NM_024044	3	GIYD2
5	hsa-let-7e	-23.7	NM_002651	CDS	PIK4CB	phosphatidylinositol 4-kinase, catalytic, beta
5	hsa-let-7e	-23.6	NM_006039	CDS	MRC2	mannose receptor, C type 2
5	hsa-let-7e	-23.6	NM_005221	CDS	DLX5	distal-less homeo box 5
5	hsa-let-7e	-23.6	NM_032901	CDS	MGC14288	hypothetical protein LOC84987
5	hsa-let-7e	-23.5	NM_014821	3	KIAA0317	KIAA0317
5	hsa-let-7e	-23.5	NM_004130	CDS	GYG	glycogenin
5	hsa-let-7e	-23.5	NM_014069	3	PSORS1C2	SPR1 protein
5	hsa-let-7e	-23.5	NM_145807	3	LOC126147	hypothetical protein LOC126147
5	hsa-let-7e	-23.5	NM_000154	CDS	GALK1	galactokinase 1
5	hsa-let-7e	-23.4	NM_020926	CDS	BCOR	BCL-6 interacting corepressor isoform 2
5	hsa-let-7e	-23.4	NM_017745	CDS	BCOR	BCL-6 interacting corepressor isoform 1
5	hsa-let-7e	-23.4	NM_173812	3	DPY19L2
5	hsa-let-7e	-23.4	NM_001001918	CDS	OR5BF1	olfactory receptor, family 5, subfamily BF,
5	hsa-let-7e	-23.4	NM_014670	3	BZW1	basic leucine zipper and W2 domains 1
5	hsa-let-7e	-23.3	NM_052934	CDS	SLC26A9	solute carrier family 26, member 9 isoform a
5	hsa-let-7e	-23.3	NM_015557	CDS	CHD5	chromodomain helicase DNA binding protein 5
5	hsa-let-7e	-23.3	NM_001095	CDS	ACCN2	amiloride-sensitive cation channel 2, neuronal
5	hsa-let-7e	-23.3	NM_022826	CDS	MARCH7	axotrophin
5	hsa-let-7e	-23.3	NM_018323	3	PI4K2B	phosphatidylinositol 4-kinase type-II beta
5	hsa-let-7e	-23.3	NM_000816	CDS	GABRG2	gamma-aminobutyric acid A receptor, gamma 2
5	hsa-let-7e	-23.3	NM_005128	CDS	C21orf5	pad-1-like
5	hsa-let-7e	-23.3	NM_198904	CDS	GABRG2	gamma-aminobutyric acid A receptor, gamma 2
5	hsa-let-7e	-23.3	NM_198903	CDS	GABRG2	gamma-aminobutyric acid A receptor, gamma 2
5	hsa-let-7e	-23.2	NM_032667	CDS	BSCL2	seipin
5	hsa-let-7e	-23.2	NM_032933	CDS	C18orf45	hypothetical protein LOC85019
5	hsa-let-7e	-23.2	NM_015229	3	KIAA0664	hypothetical protein LOC23277
5	hsa-let-7e	-23.1	NM_003312	3	TST	thiosulfate sulfurtransferase
5	hsa-let-7e	-23.1	NM_001004356	CDS	FGFRL1	fibroblast growth factor receptor-like 1
5	hsa-let-7e	-23.1	NM_033207	3	TMEM10	transmembrane protein 10
5	hsa-let-7e	-23.1	NM_152872	CDS	FAS	tumor necrosis factor receptor superfamily,
5	hsa-let-7e	-23.1	NM_152871	CDS	FAS	tumor necrosis factor receptor superfamily,
5	hsa-let-7e	-23.1	NM_000043	CDS	FAS	tumor necrosis factor receptor superfamily,
5	hsa-let-7e	-23.1	NM_152877	CDS	FAS	tumor necrosis factor receptor superfamily,
5	hsa-let-7e	-23.1	NM_021923	CDS	FGFRL1	fibroblast growth factor receptor-like 1
5	hsa-let-7e	-23.1	NM_001004358	CDS	FGFRL1	fibroblast growth factor receptor-like 1
5	hsa-let-7e	-23.1	NM_152874	CDS	FAS	tumor necrosis factor receptor superfamily,
5	hsa-let-7e	-23.1	NM_012391	CDS	SPDEF	SAM pointed domain containing ets transcription
5	hsa-let-7e	-23.1	NM_152876	CDS	FAS	tumor necrosis factor receptor superfamily,
5	hsa-let-7e	-23.1	NM_152875	CDS	FAS	tumor necrosis factor receptor superfamily,
5	hsa-let-7e	-23.1	NM_152873	CDS	FAS	tumor necrosis factor receptor superfamily,
5	hsa-let-7e	-23	NM_004072	CDS	CMKLR1	chemokine-like receptor 1
5	hsa-let-7e	-23	NM_000789	CDS	ACE	angiotensin I converting enzyme isoform 1
5	hsa-let-7e	-23	NM_178229	3	IQGAP3	IQ motif containing GTPase activating protein 3
5	hsa-let-7e	-23	NM_031466	CDS	NIBP
5	hsa-let-7e	-23	NM_001708	CDS	OPN1SW	opsin 1 (cone pigments), short-wave-sensitive
5	hsa-let-7e	-23	NM_022304	CDS	HRH2	histamine receptor H2
5	hsa-let-7e	-23	NM_152831	CDS	ACE	angiotensin I converting enzyme isoform 3
5	hsa-let-7e	-23	NM_138333	3	C9orf42	hypothetical protein LOC116224
5	hsa-let-7e	-23	NM_152830	CDS	ACE	angiotensin I converting enzyme isoform 2
5	hsa-let-7e	-22.9	NM_017877	CDS	C2orf18	hypothetical protein LOC54978
5	hsa-let-7e	-22.9	NM_152421	CDS	FAM69B
5	hsa-let-7e	-22.8	NM_020168	CDS	PAK6	p21-activated kinase 6
5	hsa-let-7e	-22.8	NM_015490	CDS	SEC31L2	S. cerevisiae SEC31-like 2 isoform a
5	hsa-let-7e	-22.8	NM_020786	3	PDP2	pyruvate dehydrogenase phosphatase isoenzyme 2
5	hsa-let-7e	-22.8	NM_017539	CDS	DNAH3	dynein, axonemal, heavy polypeptide 3
5	hsa-let-7e	-22.7	NM_006465	CDS	ARID3B	AT rich interactive domain 3B (BRIGHT- like)
5	hsa-let-7e	-22.7	NM_014317	CDS	TPRT	trans-prenyltransferase
5	hsa-let-7e	-22.7	NM_000384	CDS	APOB	apolipoprotein B precursor
5	hsa-let-7e	-22.7	NM_014862	3	ARNT2	aryl-hydrocarbon receptor nuclear translocator
5	hsa-let-7e	-22.7	NM_002065	3	GLUL	glutamate-ammonia ligase (glutamine synthase)
5	hsa-let-7e	-22.7	NM_020824	CDS	ARHGAP21	Rho GTPase activating protein 21
5	hsa-let-7e	-22.7	NM_001005505	CDS	CACNA2D2	calcium channel, voltage-dependent, alpha
5	hsa-let-7e	-22.7	NM_006030	CDS	CACNA2D2	calcium channel, voltage-dependent, alpha
5	hsa-let-7e	-22.6	NM_015975	CDS	TAF9L	TBP-associated factor 9L
5	hsa-let-7e	-22.6	NM_024102	CDS	WDR77
5	hsa-let-7e	-22.6	NM_052888	CDS	LRRC37B
5	hsa-let-7e	-22.5	NM_021259	CDS	TMEM8	transmembrane protein 8 (five membrane-spanning
5	hsa-let-7e	-22.5	NM_003417	CDS	ZNF264	zinc finger protein 264
5	hsa-let-7e	-22.5	NM_031436	CDS	AKR1CL2	aldo-keto reductase family 1, member C-like 2
5	hsa-let-7e	-22.5	NM_014614	CDS	PSME4	proteasome (prosome, macropain) activator
5	hsa-let-7e	-22.5	NM_006691	3	XLKD1	extracellular link domain containing 1
5	hsa-let-7e	-22.5	NM_144973	3	MGC24039	hypothetical protein LOC160518
5	hsa-let-7e	-22.5	NM_014708	CDS	KNTC1	Rough Deal homolog, centromere/kinetochore
5	hsa-let-7e	-22.4	NM_018209	5	ARFGAP1	ADP-ribosylation factor GTPase activating
5	hsa-let-7e	-22.4	NM_005128	CDS	C21orf5	pad-1-like
5	hsa-let-7e	-22.4	NM_175609	5	ARFGAP1	ADP-ribosylation factor GTPase activating
5	hsa-let-7e	-22.4	NM_003922	CDS	HERC1	guanine nucleotide exchange factor p532
5	hsa-let-7e	-22.3	NM_014370	CDS	STK23	serine/threonine kinase 23
5	hsa-let-7e	-22.3	NM_144637	3	ZDHHC19	zinc finger, DHHC domain containing 19
5	hsa-let-7e	-22.3	NM_138479	3	LOC148898	hypothetical protein LOC148898 isoform 1
5	hsa-let-7e	-22.2	NM_012199	3	EIF2C1	eukaryotic translation initiation factor 2C, 1
5	hsa-let-7e	-22.2	NM_004934	CDS	CDH18	cadherin 18, type 2 preproprotein
5	hsa-let-7e	-22.2	NM_014640	5	TTLL4	tubulin tyrosine ligase-like family, member 4
5	hsa-let-7e	-22.1	NM_012301	CDS	MAGI2
5	hsa-let-7e	-22.1	NM_013282	3	UHRF1	ubiquitin-like, containing PHD and RING finger
5	hsa-let-7e	-22.1	NM_018369	CDS	DEPDC1B	DEP domain containing 1B
5	hsa-let-7e	-22.1	NM_048368	CDS	CTDP1	CTD (carboxy-terminal domain, RNA polymerase II,
5	hsa-let-7e	-22.1	NM_004715	CDS	CTDP1	CTD (carboxy-terminal domain, RNA polymerase II,
5	hsa-let-7e	-22.1	NM_014836	CDS	RHOBTB1	Rho-related BTB domain containing 1
5	hsa-let-7e	-22.1	NM_198225	CDS	RHOBTB1	Rho-related BTB domain containing 1
5	hsa-let-7e	-22	NM_001001693	5	FLJ46257	hypothetical protein LOC400932
5	hsa-let-7e	-22	NM_001563	CDS	IMPG1	interphotoreceptor matrix proteoglycan 1
5	hsa-let-7e	-22	NM_016072	3	GOLT1B	golgi transport 1 homolog B
5	hsa-let-7e	-22	NM_013422	CDS	ARHGAP6	Rho GTPase activating protein 6 isoform 5
5	hsa-let-7e	-22	NM_013423	CDS	ARHGAP6	Rho GTPase activating protein 6 isoform 4
5	hsa-let-7e	-22	NM_005422	CDS	TECTA	tectorin alpha precursor
5	hsa-let-7e	-22	NM_021145	3	DMTF1	cyclin D binding myb-like transcription factor
5	hsa-let-7e	-22	NM_013427	CDS	ARHGAP6	Rho GTPase activating protein 6 isoform 1
5	hsa-let-7e	-22	NM_001174	CDS	ARHGAP6	Rho GTPase activating protein 6 isoform 2
5	hsa-let-7e	-22	NM_014345	CDS	ZNF318	zinc finger protein 318
5	hsa-let-7e	-22	NM_006125	CDS	ARHGAP6	Rho GTPase activating protein 6 isoform 3
5	hsa-let-7e	-21.9	NM_013274	3	POLL	polymerase (DNA directed), lambda
5	hsa-let-7e	-21.9	NM_080836	3	STK35	serine/threonine kinase 35
5	hsa-let-7e	-21.9	NM_000870	3	HTR4	5-hydroxytryptamine (serotonin) receptor 4
5	hsa-let-7e	-21.8	NM_013382	CDS	POMT2	putative protein O-mannosyltransferase
5	hsa-let-7e	-21.8	NM_005169	CDS	PHOX2A	paired-like homeobox 2a
5	hsa-let-7e	-21.8	NM_015662	CDS	SLB	selective LIM binding factor, rat homolog
5	hsa-let-7e	-21.8	NM_001281	5	CKAP1	cytoskeleton associated protein 1
5	hsa-let-7e	-21.8	NM_018897	CDS	DNAH7	axonemal dynein heavy chain 7
5	hsa-let-7e	-21.7	NM_019616	3	F7	coagulation factor VII precursor, isoform b
5	hsa-let-7e	-21.7	NM_001001188	3	TRPM2	transient receptor potential cation channel,
5	hsa-let-7e	-21.7	NM_003498	3	SNN	Stannin
5	hsa-let-7e	-21.7	NM_005932	CDS	MIPEP	mitochondrial intermediate peptidase
5	hsa-let-7e	-21.7	NM_000131	3	F7	coagulation factor VII precursor, isoform a
5	hsa-let-7e	-21.7	NM_003307	CDS	TRPM2	transient receptor potential cation channel,
5	hsa-let-7e	-21.7	NM_016464	3	HSPC196	hypothetical protein LOC51524
5	hsa-let-7e	-21.6	NM_001761	CDS	CCNF	cyclin F
5	hsa-let-7e	-21.6	NM_003627	CDS	SLC43A1	solute carrier family 43, member 1
5	hsa-let-7e	-21.5	NM_138694	CDS	PKHD1	polyductin isoform 1
5	hsa-let-7e	-21.5	NM_002843	CDS	PTPRJ	protein tyrosine phosphatase, receptor type, J
5	hsa-let-7e	-21.5	NM_001039	CDS	SCNN1G	sodium channel, nonvoltage-gated 1, gamma
5	hsa-let-7e	-21.5	NM_032119	CDS	MASS1	very large G-protein coupled receptor 1
5	hsa-let-7e	-21.5	NM_170724	CDS	PKHD1	polyductin isoform 2
5	hsa-let-7e	-21.5	NM_017771	5	PXK	PX domain containing serine/threonine kinase
5	hsa-let-7e	-21.4	NM_016174	3	CEECAM1	cerebral endothelial cell adhesion molecule 1
5	hsa-let-7e	-21.4	NM_020126	CDS	SPHK2	sphingosine kinase type 2 isoform
5	hsa-let-7e	-21.4	NM_016233	CDS	PADI3	peptidylarginine deiminase type III
5	hsa-let-7e	-21.4	NM_024085	3	ATG9A
5	hsa-let-7e	-21.3	NM_002111	CDS	HD	huntingtin
5	hsa-let-7e	-21.3	NM_014963	CDS	KIAA0963	KIAA0963
5	hsa-let-7e	-21.3	NM_018970	CDS	GPR85	G protein-coupled receptor 85
5	hsa-let-7e	-21.3	NM_015221	CDS	DNMBP	dynamin binding protein
5	hsa-let-7e	-21.2	NM_012200	3	B3GAT3	beta-1,3-glucuronyltransferase 3
5	hsa-let-7e	-21.2	NM_019555	CDS	ARHGEF3	Rho guanine nucleotide exchange factor 3
5	hsa-let-7e	-21.2	NM_001004753	CDS	OR51F2	olfactory receptor, family 51, subfamily F,
5	hsa-let-7e	-21.1	NM_015044	3	GGA2	ADP-ribosylation factor binding protein 2
5	hsa-let-7e	-21.1	NM_007369	CDS	GPR161	G protein-coupled receptor 161
5	hsa-let-7e	-21.1	NM_014810	CDS	CAP350	centrosome-associated protein 350
5	hsa-let-7e	-21.1	NM_001362	3	DIO3	deiodinase, iodothyronine, type III
5	hsa-let-7e	-21.1	NM_054012	CDS	ASS	argininosuccinate synthetase
5	hsa-let-7e	-21.1	NM_012219	3	MRAS	muscle RAS oncogene homolog
5	hsa-let-7e	-21.1	NM_153832	CDS	GPR161	G protein-coupled receptor 161
5	hsa-let-7e	-21.1	NM_138640	3	GGA2	ADP-ribosylation factor binding protein 2
5	hsa-let-7e	-21.1	NM_000050	CDS	ASS	argininosuccinate synthetase
5	hsa-let-7e	-21.1	NM_006801	CDS	KDELR1	KDEL (Lys-Asp-Glu-Leu) endoplasmic reticulum
5	hsa-let-7e	-21	NM_005153	CDS	USP10	ubiquitin specific protease 10
5	hsa-let-7e	-21	NM_004177	3	STX3A	syntaxin 3A
5	hsa-let-7e	-21	NM_015723	CDS	IPLA2(GAMMA)	intracellular membrane-associated
5	hsa-let-7e	-21	NM_004273	CDS	CHST3	carbohydrate (chondroitin 6) sulfotransferase 3
5	hsa-let-7e	-21	NM_024693	CDS	ECHDC3	enoyl Coenzyme A hydratase domain containing 3
5	hsa-let-7e	-21	NM_207438	3	DNAH10	dynein, axonemal, heavy polypeptide 10
5	hsa-let-7e	-21	NM_020354	CDS	ENTPD7	ectonucleoside triphosphate diphosphohydrolase
5	hsa-let-7e	-21	NM_005773	CDS	ZNF256	zinc finger protein 256
5	hsa-let-7e	-20.9	NM_004969	CDS	IDE	insulysin
5	hsa-let-7e	-20.9	NM_002188	3	IL13	interleukin 13 precursor
5	hsa-let-7e	-20.8	NM_000889	3	ITGB7	integrin, beta 7
5	hsa-let-7e	-20.8	NM_012129	3	CLDN12	claudin 12
5	hsa-let-7e	-20.8	NM_198529	CDS	FLJ46247	hypothetical protein LOC374786
5	hsa-let-7e	-20.8	NM_005813	CDS	PRKD3	protein kinase D3
5	hsa-let-7e	-20.8	NM_001004330	3	FLJ46688	hypothetical protein LOC440107
5	hsa-let-7e	-20.8	NM_020346	CDS	SLC17A6	differentiation-associated Na-dependent
5	hsa-let-7e	-20.7	NM_020037	CDS	ABCC3	ATP-binding cassette, sub-family C, member 3
5	hsa-let-7e	-20.7	NM_003786	CDS	ABCC3	ATP-binding cassette, sub-family C, member 3
5	hsa-let-7e	-20.7	NM_144598	CDS	LRRC28	leucine rich repeat containing 28
5	hsa-let-7e	-20.7	NM_017694	CDS	FLJ20160	hypothetical protein LOC54842
5	hsa-let-7e	-20.7	NM_032228	CDS	MLSTD2	male sterility domain containing 2
5	hsa-let-7e	-20.7	NM_020038	3	ABCC3	ATP-binding cassette, sub-family C, member 3
5	hsa-let-7e	-20.7	NM_014781	CDS	RB1CC1	Rb1-inducible coiled coil protein 1
5	hsa-let-7e	-20.6	NM_017891	CDS	C1orf159
5	hsa-let-7e	-20.6	NM_017704	3	ANKRD49
5	hsa-let-7e	-20.6	NM_016507	CDS	CRK7	CDC2-related protein kinase 7
5	hsa-let-7e	-20.6	NM_000334	CDS	SCN4A	sodium channel, voltage-gated, type IV, alpha
5	hsa-let-7e	-20.6	NM_199461	3	NANOS1	nanos homolog 1 isoform 1
5	hsa-let-7e	-20.6	NM_001009553	3	NANOS1	nanos homolog 1 isoform 2
5	hsa-let-7e	-20.6	NM_004416	CDS	DTX1	deltex homolog 1
5	hsa-let-7e	-20.5	NM_001761	CDS	CCNF	cyclin F
5	hsa-let-7e	-20.5	NM_025137	CDS	FLJ21439	hypothetical protein LOC80208
5	hsa-let-7e	-20.4	NM_012215	CDS	MGEA5	meningioma expressed antigen 5 (hyaluronidase)
5	hsa-let-7e	-20.4	NM_153837	CDS	GPR114	G-protein coupled receptor 114
5	hsa-let-7e	-20.4	NM_032706	CDS	MGC12966	hypothetical protein LOC84792
5	hsa-let-7e	-20.3	NM_173806	CDS	MGC50721	hypothetical protein LOC255762
5	hsa-let-7e	-20.3	NM_014212	3	HOXC11	homeo box C11
5	hsa-let-7e	-20.3	NM_152278	3	TCEAL7	hypothetical protein LOC56849
5	hsa-let-7e	-20.2	NM_006415	CDS	SPTLC1	serine palmitoyltransferase subunit 1 isoform a
5	hsa-let-7e	-20.2	NM_018415	5	TRERF1	transcriptional regulating factor 1 isoform 3
5	hsa-let-7e	-20.2	NM_033502	5	TRERF1	transcriptional regulating factor 1 isoform 1
5	hsa-let-7e	-20.2	NM_024085	CDS	ATG9A
5	hsa-let-7e	-20.2	NM_013381	3	TRHDE	thyrotropin-releasing hormone degrading
5	hsa-let-7e	-20.2	NM_033501	5	TRERF1	transcriptional regulating factor 1 isoform 2
5	hsa-let-7e	-20.1	NM_181646	CDS	FLJ32110	hypothetical protein LOC219578
5	hsa-let-7e	-20.1	NM_001005922	3	KRTAP5-1	keratin associated protein 5-1
5	hsa-let-7e	-20.1	NM_006315	CDS	PCGF3	ring finger protein 3
5	hsa-let-7e	-20	NM_004370	CDS	COL12A1	alpha 1 type XII collagen long isoform
5	hsa-let-7e	-20	NM_052887	CDS	TIRAP	Toll-interleukin 1 receptor domain-containing
5	hsa-let-7e	-20	NM_001010933	3	HGF	hepatocyte growth factor isoform 4 precursor
5	hsa-let-7e	-20	NM_148910	CDS	TIRAP	Toll-interleukin 1 receptor domain-containing
5	hsa-let-7e	-20	NM_015409	CDS	EP400	E1A binding protein p400
5	hsa-let-7e	-20	NM_031912	3	SYT15	synaptotagmin XV isoform a
5	hsa-let-7e	-20	NM_173833	3	MGC45780	hypothetical protein LOC286133
5	hsa-let-7e	-20	NM_006306	3	SMC1L1	SMC1 structural maintenance of chromosomes
5	hsa-let-7e	-20	NM_080645	CDS	COL12A1	alpha 1 type XII collagen short isoform
5	hsa-let-7e	-20	NM_001010931	3	HGF	hepatocyte growth factor isoform 2 precursor
5	hsa-let-7e	-19.9	NM_004851	CDS	NAPSA
5	hsa-let-7e	-19.9	NM_002716	CDS	PPP2R1B	beta isoform of regulatory subunit A, protein
5	hsa-let-7e	-19.9	NM_005920	3	MEF2D	MADS box transcription enhancer factor 2,
5	hsa-let-7e	-19.9	NM_015163	3	TRIM9	tripartite motif protein 9 isoform 1
5	hsa-let-7e	-19.9	NM_000118	CDS	ENG	endoglin precursor
5	hsa-let-7e	-19.9	NM_016309	CDS	LCMT1	leucine carboxyl methyltransferase
5	hsa-let-7e	-19.9	NM_173623	3	FLJ35808	hypothetical protein LOC284076
5	hsa-let-7e	-19.9	NM_181699	CDS	PPP2R1B	beta isoform of regulatory subunit A, protein
5	hsa-let-7e	-19.8	NM_018086	CDS	FIGN	fidgetin
5	hsa-let-7e	-19.8	NM_173470	3	TMEM32	transmembrane protein 32
5	hsa-let-7e	-19.8	NM_003320	CDS	TUB	tubby isoform a
5	hsa-let-7e	-19.8	NM_015072	CDS	TTLL5
5	hsa-let-7e	-19.8	NM_033429	3	CALML4	calmodulin-like 4
5	hsa-let-7e	-19.8	NM_177972	CDS	TUB	tubby isoform b
5	hsa-let-7e	-19.7	NM_018084	CDS	KIAA1212	KIAA1212
5	hsa-let-7e	-19.7	NM_033404	CDS	KNDC1	kinase non-catalytic C-lobe domain (KIND)
5	hsa-let-7e	-19.7	NM_153450	CDS	MED19	mediator of RNA polymerase II transcription,
5	hsa-let-7e	-19.7	NM_152643	CDS	KNDC1	kinase non-catalytic C-lobe domain (KIND)
5	hsa-let-7e	-19.7	NM_153029	3	N4BP1	Nedd4 binding protein 1
5	hsa-let-7e	-19.7	NM_005560	CDS	LAMA5	laminin alpha 5
5	hsa-let-7e	-19.6	NM_032576	5	CYorf15B	lipopolysaccaride-specific response 5-like
5	hsa-let-7e	-19.6	NM_001009562	CDS	LST-3	liver-specific organic anion transporter 3
5	hsa-let-7e	-19.6	NM_003949	CDS	HAP1	huntingtin-associated protein 1 isoform 1
5	hsa-let-7e	-19.6	NM_177977	CDS	HAP1	huntingtin-associated protein 1 isoform 2
5	hsa-let-7e	-19.6	NM_144991	3	C21orf29	chromosome 21 open reading frame 29
5	hsa-let-7e	-19.5	NM_130440	CDS	PTPRF	protein tyrosine phosphatase, receptor type, F
5	hsa-let-7e	-19.5	NM_005188	3	CBL	Cas-Br-M (murine) ecotropic retroviral
5	hsa-let-7e	-19.5	NM_012076	CDS	CRB1	crumbs homolog 1 isoform I precursor
5	hsa-let-7e	-19.5	NM_002840	CDS	PTPRF	protein tyrosine phosphatase, receptor type, F
5	hsa-let-7e	-19.5	NM_172355	3	MCP	membrane cofactor protein isoform 9 precursor
5	hsa-let-7e	-19.5	NM_172356	3	MCP	membrane cofactor protein isoform 10 precursor
5	hsa-let-7e	-19.5	NM_172354	3	MCP	membrane cofactor protein isoform 7 precursor
5	hsa-let-7e	-19.5	NM_172351	3	MCP	membrane cofactor protein isoform 3 precursor
5	hsa-let-7e	-19.5	NM_004686	CDS	MTMR7	myotubularin related protein 7
5	hsa-let-7e	-19.5	NM_153826	3	MCP	membrane cofactor protein isoform 4 precursor
5	hsa-let-7e	-19.5	NM_201253	CDS	CRB1	crumbs homolog 1 isoform II precursor
5	hsa-let-7e	-19.5	NM_172357	3	MCP	membrane cofactor protein isoform 11 precursor
5	hsa-let-7e	-19.5	NM_172361	3	MCP	membrane cofactor protein isoform 12 precursor
5	hsa-let-7e	-19.5	NM_172360	3	MCP	membrane cofactor protein isoform 8 precursor
5	hsa-let-7e	-19.5	NM_172350	3	MCP	membrane cofactor protein isoform 14 precursor
5	hsa-let-7e	-19.5	NM_002389	3	MCP	membrane cofactor protein isoform 1 precursor
5	hsa-let-7e	-19.5	NM_172352	3	MCP	membrane cofactor protein isoform 5 precursor
5	hsa-let-7e	-19.5	NM_172353	3	MCP	membrane cofactor protein isoform 6 precursor
5	hsa-let-7e	-19.5	NM_172358	3	MCP	membrane cofactor protein isoform 13 precursor
5	hsa-let-7e	-19.5	NM_172359	3	MCP	membrane cofactor protein isoform 2 precursor
5	hsa-let-7e	-19.5	NM_012306	CDS	FAIM2	Fas apoptotic inhibitory molecule 2
5	hsa-let-7e	-19.4	NM_006113	CDS	VAV3	vav 3 oncogene
5	hsa-let-7e	-19.4	NM_017534	CDS	MYH2	myosin, heavy polypeptide 2, skeletal muscle,
5	hsa-let-7e	-19.4	NM_002076	CDS	GNS	glucosamine (N-acetyl)-6-sulfatase precursor
5	hsa-let-7e	-19.4	NM_152524	CDS	SGOL2	shugoshin-like 2
5	hsa-let-7e	-19.4	NM_017972	3	C14orf118	hypothetical protein LOC55668 isoform 2
5	hsa-let-7e	-19.4	NM_002625	CDS	PFKFB1	6-phosphofructo-2-kinase/fructose-2,
5	hsa-let-7e	-19.4	NM_007013	CDS	WWP1	WW domain containing E3 ubiquitin protein ligase
5	hsa-let-7e	-19.4	NM_017926	3	C14orf118	hypothetical protein LOC55668 isoform 1
5	hsa-let-7e	-19.4	NM_000944	3	PPP3CA	protein phosphatase 3 (formerly 2B), catalytic
5	hsa-let-7e	-19.3	NM_152375	CDS	FLJ38753	hypothetical protein LOC127707
5	hsa-let-7e	-19.3	NM_033450	5	ABCC10	ATP-binding cassette, sub-family C, member 10
5	hsa-let-7e	-19.2	NM_001206	3	KLF9	Kruppel-like factor 9
5	hsa-let-7e	-19.2	NM_016569	CDS	TBX3	T-box 3 protein isoform 2
5	hsa-let-7e	-19.2	NM_015132	CDS	SNX13	sorting nexin 13
5	hsa-let-7e	-19.2	NM_021079	3	NMT1	N-myristoyltransferase 1
5	hsa-let-7e	-19.2	NM_001008738	3	KIAA1961	hypothetical protein LOC96459 isoform 2
5	hsa-let-7e	-19.2	NM_133372	3	KIAA1961	hypothetical protein LOC96459 isoform 1
5	hsa-let-7e	-19.2	NM_003778	CDS	B4GALT4	UDP-Gal:betaGlcNAc beta 1,4-
5	hsa-let-7e	-19.2	NM_212543	CDS	B4GALT4	UDP-Gal:betaGlcNAc beta 1,4-
5	hsa-let-7e	-19.2	NM_005996	CDS	TBX3	T-box 3 protein isoform 1
5	hsa-let-7e	-19.2	NM_015914	CDS	TXNDC11	thioredoxin domain containing 11
5	hsa-let-7e	-19.2	NM_024329	3	EFHD2	EF hand domain family, member D2
5	hsa-let-7e	-19.1	NM_002233	5	KCNA4	potassium voltage-gated channel, shaker-related
5	hsa-let-7e	-19.1	NM_001035	CDS	RYR2	ryanodine receptor 2
5	hsa-let-7e	-19.1	NM_001933	3	DLST	dihydrolipoamide S-succinyltransferase (E2
5	hsa-let-7e	-19.1	NM_020184	CDS	CNNM4	cyclin M4
5	hsa-let-7e	-19.1	NM_017893	3	SEMA4G	semaphorin 4G
5	hsa-let-7e	-19	NM_144963	CDS	FLJ23790	hypothetical protein LOC157769
5	hsa-let-7e	-19	NM_012116	CDS	CBLC	Cas-Br-M (murine) ecotropic retroviral
5	hsa-let-7e	-19	NM_014915	CDS	ANKRD26	ankyrin repeat domain 26
5	hsa-let-7e	-19	NM_207482	CDS	FLJ44048	FLJ44048 protein
5	hsa-let-7e	-18.9	NM_003811	3	TNFSF9	tumor necrosis factor (ligand) superfamily,
5	hsa-let-7e	-18.9	NM_002023	CDS	FMOD	fibromodulin precursor
5	hsa-let-7e	-18.9	NM_001480	3	GALR1	galanin receptor 1
5	hsa-let-7e	-18.9	NM_019001	CDS	XRN1	5'-3' exoribonuclease 1
5	hsa-let-7e	-18.9	NM_181446	CDS	FSHR	follicle stimulating hormone receptor isoform 2
5	hsa-let-7e	-18.9	NM_000145	CDS	FSHR	follicle stimulating hormone receptor isoform 1
5	hsa-let-7e	-18.8	NM_080917	3	DGUOK	deoxyguanosine kinase isoform c precursor
5	hsa-let-7e	-18.8	NM_057749	CDS	CCNE2	cyclin E2 isoform 1
5	hsa-let-7e	-18.8	NM_018986	CDS	SH3TC1	SH3 domain and tetratricopeptide repeats 1
5	hsa-let-7e	-18.8	NM_080916	CDS	DGUOK	deoxyguanosine kinase isoform a precursor
5	hsa-let-7e	-18.8	NM_006546	3	IMP-1	IGF-II mRNA-binding protein 1
5	hsa-let-7e	-18.8	NM_015234	CDS	GPR116	G-protein coupled receptor 116
5	hsa-let-7e	-18.8	NM_057735	CDS	CCNE2	cyclin E2 isoform 2
5	hsa-let-7e	-18.8	NM_080915	3	DGUOK	deoxyguanosine kinase isoform d precursor
5	hsa-let-7e	-18.7	NM_052873	CDS	MGC16028	hypothetical protein LOC112752
5	hsa-let-7e	-18.7	NM_170672	CDS	RASGRP3	RAS guanyl releasing protein 3 (calcium and
5	hsa-let-7e	-18.7	NM_182551	CDS	LYCAT	lysocardiolipin acyltransferase isoform 1
5	hsa-let-7e	-18.7	NM_001002257	CDS	LYCAT	lysocardiolipin acyltransferase isoform 2
5	hsa-let-7e	-18.7	NM_003320	CDS	TUB	tubby isoform a
5	hsa-let-7e	-18.7	NM_177972	CDS	TUB	tubby isoform b
5	hsa-let-7e	-18.7	NM_015221	CDS	DNMBP	dynamin binding protein
5	hsa-let-7e	-18.6	NM_052875	CDS	MGC10485	hypothetical protein LOC112936
5	hsa-let-7e	-18.6	NM_001394	3	DUSP4	dual specificity phosphatase 4 isoform 1
5	hsa-let-7e	-18.6	NM_033044	CDS	MACF1	microfilament and actin filament cross-linker
5	hsa-let-7e	-18.6	NM_014363	CDS	SACS	sacsin
5	hsa-let-7e	-18.6	NM_006195	3	PBX3	pre-B-cell leukemia transcription factor 3
5	hsa-let-7e	-18.6	NM_024715	3	C5orf14	disulfide isomerase
5	hsa-let-7e	-18.6	NM_057158	3	DUSP4	dual specificity phosphatase 4 isoform 2
5	hsa-let-7e	-18.5	NM_002013	3	FKBP3	FK506-binding protein 3
5	hsa-let-7e	-18.5	NM_001004307	3	MGC33556	hypothetical protein LOC339541
5	hsa-let-7e	-18.5	NM_030916	3	PVRL4	poliovirus receptor-related 4
5	hsa-let-7e	-18.5	NM_138639	5	BCL2L12	BCL2-like 12 isoform 1
5	hsa-let-7e	-18.5	NM_052842	5	BCL2L12	BCL2-like 12 isoform 2
5	hsa-let-7e	-18.5	NM_139168	3	SFRS12	splicing factor, arginine/serine-rich 12
5	hsa-let-7e	-18.5	NM_014000	3	VCL	vinculin isoform meta-VCL
5	hsa-let-7e	-18.5	NM_003373	3	VCL	vinculin isoform VCL
5	hsa-let-7e	-18.5	NM_014961	3	RIPX	rap2 interacting protein x
5	hsa-let-7e	-18.4	NM_138323	3	PCSK6	paired basic amino acid cleaving system 4
5	hsa-let-7e	-18.4	NM_024847	3	TMC7	transmembrane channel-like 7
5	hsa-let-7e	-18.4	NM_207171	3	POGZ	pogo transposable element with ZNF domain
5	hsa-let-7e	-18.4	NM_002736	CDS	PRKAR2B	cAMP-dependent protein kinase, regulatory
5	hsa-let-7e	-18.4	NM_014680	CDS	KIAA0100	hypothetical protein LOC9703
5	hsa-let-7e	-18.4	NM_138324	3	PCSK6	paired basic amino acid cleaving system 4
5	hsa-let-7e	-18.4	NM_015100	3	POGZ	pogo transposable element with ZNF domain
5	hsa-let-7e	-18.4	NM_005299	CDS	GPR31	G protein-coupled receptor 31
5	hsa-let-7e	-18.4	NM_018152	CDS	C20orf12	hypothetical protein LOC55184
5	hsa-let-7e	-18.4	NM_002959	CDS	SORT1	sortilin 1 preproprotein
5	hsa-let-7e	-18.3	NM_003331	CDS	TYK2	tyrosine kinase 2
5	hsa-let-7e	-18.3	NM_005314	CDS	GRPR	gastrin-releasing peptide receptor
5	hsa-let-7e	-18.2	NM_001371	CDS	DNAH8	dynein, axonemal, heavy polypeptide 8
5	hsa-let-7e	-18.2	NM_130446	3	KLHL6	kelch-like 6
5	hsa-let-7e	-18.2	NM_005689	CDS	ABCB6	ATP-binding cassette, sub-family B, member 6
5	hsa-let-7e	-18.2	NM_000138	CDS	FBN1	fibrillin 1
5	hsa-let-7e	-18.1	NM_198880	CDS	FLJ20259	hypothetical protein LOC54870
5	hsa-let-7e	-18.1	NM_017730	CDS	FLJ20259	hypothetical protein LOC54870
5	hsa-let-7e	-18.1	NM_005529	CDS	HSPG2	heparan sulfate proteoglycan 2
5	hsa-let-7e	-18	NM_006825	CDS	CKAP4	cytoskeleton-associated protein 4
5	hsa-let-7e	-18	NM_173174	CDS	PTK2B	PTK2B protein tyrosine kinase 2 beta isoform a
5	hsa-let-7e	-18	NM_004731	CDS	SLC16A7	solute carrier family 16, member 7
5	hsa-let-7e	-18	NM_173175	CDS	PTK2B	PTK2B protein tyrosine kinase 2 beta isoform b
5	hsa-let-7e	-18	NM_173176	CDS	PTK2B	PTK2B protein tyrosine kinase 2 beta isoform a
5	hsa-let-7e	-18	NM_004103	CDS	PTK2B	PTK2B protein tyrosine kinase 2 beta isoform a
5	hsa-let-7e	-18	NM_031463	CDS	HSDL1	hydroxysteroid dehydrogenase like 1
5	hsa-let-7e	-17.9	NM_013227	CDS	AGC1	aggrecan 1 isoform 2 precursor
5	hsa-let-7e	-17.9	NM_024506	CDS	GLB1L	galactosidase, beta 1-like
5	hsa-let-7e	-17.9	NM_001135	CDS	AGC1	aggrecan 1 isoform 1 precursor
5	hsa-let-7e	-17.9	NM_015094	3	HIC2	hypermethylated in cancer 2
5	hsa-let-7e	-17.9	NM_001860	3	SLC31A2	solute carrier family 31 (copper transporters),
5	hsa-let-7e	-17.8	NM_015039	3	NMNAT2	nicotinamide mononucleotide adenylyltransferase
5	hsa-let-7e	-17.8	NM_015018	CDS	KIAA1117	KIAA1117
5	hsa-let-7e	-17.8	NM_170706	3	NMNAT2	nicotinamide mononucleotide adenylyltransferase
5	hsa-let-7e	-17.8	NM_017581	3	CHRNA9	cholinergic receptor, nicotinic, alpha
5	hsa-let-7e	-17.7	NM_032603	3	LOXL3	lysyl oxidase-like 3
5	hsa-let-7e	-17.7	NM_018714	CDS	COG1	low density lipoprotein B
5	hsa-let-7e	-17.7	NM_000069	CDS	CACNA1S	calcium channel, voltage-dependent, L type,
5	hsa-let-7e	-17.7	NM_020474	3	GALNT1	polypeptide N-acetylgalactosaminyltransferase 1
5	hsa-let-7e	-17.7	NM_139132	CDS	NUP98	nucleoporin 98kD isoform 4
5	hsa-let-7e	-17.7	NM_006212	CDS	PFKFB2	6-phosphofructo-2-kinase/fructose-2,
5	hsa-let-7e	-17.7	NM_016320	CDS	NUP98	nucleoporin 98kD isoform 1
5	hsa-let-7e	-17.6	NM_001002877	CDS	C22orf19	Fms-interacting protein
5	hsa-let-7e	-17.6	NM_173638	5	MGC8902	hypothetical protein LOC284565
5	hsa-let-7e	-17.6	NM_001002879	CDS	C22orf19	Fms-interacting protein
5	hsa-let-7e	-17.6	NM_001002878	CDS	C22orf19	Fms-interacting protein
5	hsa-let-7e	-17.6	NM_001009899	CDS	KIAA2018	hypothetical protein LOC205717
5	hsa-let-7e	-17.6	NM_003678	CDS	C22orf19	Fms-interacting protein
5	hsa-let-7e	-17.6	NM_183372	5	LOC200030	hypothetical protein LOC200030
5	hsa-let-7e	-17.5	NM_152404	3	UGT3A1
5	hsa-let-7e	-17.5	NM_001005389	3	NFASC	neurofascin isoform 3
5	hsa-let-7e	-17.5	NM_181839	3	PKIA	cAMP-dependent protein kinase inhibitor alpha
5	hsa-let-7e	-17.5	NM_006823	3	PKIA	cAMP-dependent protein kinase inhibitor alpha
5	hsa-let-7e	-17.4	NM_014683	3	ULK2	unc-51-like kinase 2
5	hsa-let-7e	-17.4	NM_033015	CDS	FASTK	Fas-activated serine/threonine kinase isoform 4
5	hsa-let-7e	-17.4	NM_006712	CDS	FASTK	Fas-activated serine/threonine kinase isoform 1
5	hsa-let-7e	-17.2	NM_023035	CDS	CACNA1A	calcium channel, alpha 1A subunit isoform 2
5	hsa-let-7e	-17.2	NM_019063	CDS	EML4	echinoderm microtubule associated protein like
5	hsa-let-7e	-17.2	NM_015949	CDS	C7orf20	hypothetical protein LOC51608
5	hsa-let-7e	-17.2	NM_000068	CDS	CACNA1A	calcium channel, alpha 1A subunit isoform 1
5	hsa-let-7e	-17.2	NM_020959	CDS	TMEM16H
5	hsa-let-7e	-17.1	NM_147129	CDS	ALS2CL	ALS2 C-terminal like isoform 1
5	hsa-let-7e	-17.1	NM_175741	CDS	NUT	nuclear protein in testis
5	hsa-let-7e	-17.1	NM_018844	3	BCAP29	B-cell receptor-associated protein BAP29 isoform
5	hsa-let-7e	-17.1	NM_182775	CDS	ALS2CL	ALS2 C-terminal like isoform 3
5	hsa-let-7e	-17.1	NM_001008405	3	BCAP29	B-cell receptor-associated protein BAP29 isoform
5	hsa-let-7e	-17	NM_020947	3	KIAA1609	hypothetical protein LOC57707
5	hsa-let-7e	-17	NM_014873	3	LPGAT1	lysophosphatidylglycerol acyltransferase 1
5	hsa-let-7e	-16.9	NM_020750	CDS	XPO5	exportin 5
5	hsa-let-7e	-16.9	NM_002912	CDS	REV3L	REV3-like, catalytic subunit of DNA polymerase
5	hsa-let-7e	-16.9	NM_033288	CDS	ZNF160	zinc finger protein 160
5	hsa-let-7e	-16.9	NM_181334	3	LOC553158
5	hsa-let-7e	-16.9	NM_198893	CDS	ZNF160	zinc finger protein 160
5	hsa-let-7e	-16.9	NM_181335	3	ARHGAP8	Rho GTPase activating protein 8 isoform 5
5	hsa-let-7e	-16.9	NM_001005497	CDS	OR6C75	olfactory receptor, family 6, subfamily C,
5	hsa-let-7e	-16.8	NM_004155	3	SERPINB9	serine (or cysteine) proteinase inhibitor, clade
5	hsa-let-7e	-16.8	NM_022076	CDS	DUSP21	dual specificity phosphatase 21
5	hsa-let-7e	-16.8	NM_153712	CDS	TTL	tubulin tyrosine ligase
5	hsa-let-7e	-16.7	NM_000332	5	ATXN1	ataxin 1
5	hsa-let-7e	-16.7	NM_014038	3	BZW2	basic leucine zipper and W2 domains 2
5	hsa-let-7e	-16.6	NM_173669	CDS	FLJ34047	hypothetical protein LOC285696
5	hsa-let-7e	-16.6	NM_021095	CDS	SLC5A6	solute carrier family 5 (sodium-dependent
5	hsa-let-7e	-16.6	NM_153442	3	GPR26	G protein-coupled receptor 26
5	hsa-let-7e	-16.6	NM_144676	CDS	TMED6	transmembrane emp24 protein transport domain
5	hsa-let-7e	-16.5	NM_002410	5	MGAT5	alpha-1,3(6)-mannosylglycoprotein
5	hsa-let-7e	-16.4	NM_181460	3	PAX3	paired box gene 3 isoform PAX3h
5	hsa-let-7e	-16.4	NM_199227	3	MAP1D	methionine aminopeptidase 1D
5	hsa-let-7e	-16.4	NM_181458	3	PAX3	paired box gene 3 isoform PAX3d
5	hsa-let-7e	-16.4	NM_181459	3	PAX3	paired box gene 3 isoform PAX3e
5	hsa-let-7e	-16.4	NM_006818	3	MLLT11
5	hsa-let-7e	-16.4	NM_181457	3	PAX3	paired box gene 3 isoform PAX3
5	hsa-let-7e	-16.3	NM_016125	3	LOC51136	PTD016 protein
5	hsa-let-7e	-16.2	NM_031468	CDS	CALN1	calneuron 1
5	hsa-let-7e	-16.2	NM_003615	3	SLC4A7	solute carrier family 4, sodium bicarbonate
5	hsa-let-7e	-16.2	NM_005308	CDS	GRK5	G protein-coupled receptor kinase 5
5	hsa-let-7e	-16.2	NM_006282	3	STK4	serine/threonine kinase 4
5	hsa-let-7e	-16.2	NM_144770	CDS	RBM11	RNA binding motif protein 11
5	hsa-let-7e	-16.1	NM_003898	3	SYNJ2	synaptojanin 2
5	hsa-let-7e	-16	NM_031913	3	FAM62C
5	hsa-let-7e	-16	NM_017941	CDS	HLC-8	lung cancer-related protein 8
5	hsa-let-7e	-16	NM_016262	CDS	TUBE1	tubulin, epsilon 1
5	hsa-let-7e	-15.9	NM_207406	3	CCDC4
5	hsa-let-7e	-15.9	NM_006704	3	SUGT1	suppressor of G2 allele of SKP1
5	hsa-let-7e	-15.9	NM_133378	CDS	TTN	titin isoform N2-A
5	hsa-let-7e	-15.8	NM_015655	CDS	ZNF337	zinc finger protein 337
5	hsa-let-7e	-15.8	NM_002130	CDS	HMGCS1	3-hydroxy-3-methylglutaryl-Coenzyme A synthase 1
5	hsa-let-7e	-15.8	NM_207307	CDS	LOC90288	hypothetical protein LOC90288
5	hsa-let-7e	-15.8	NM_002603	CDS	PDE7A	phosphodiesterase 7A isoform a
5	hsa-let-7e	-15.8	NM_004990	CDS	MARS	methionine-tRNA synthetase
5	hsa-let-7e	-15.8	NM_004645	3	COIL	coilin
5	hsa-let-7e	-15.8	NM_002604	CDS	PDE7A	phosphodiesterase 7A isoform b
5	hsa-let-7e	-15.8	NM_024896	CDS	KIAA1815	KIAA1815
5	hsa-let-7e	-15.6	NM_003323	CDS	TULP2	tubby like protein 2
5	hsa-let-7e	-15.6	NM_001230	CDS	CASP10	Caspase 10 isoform a preproprotein
5	hsa-let-7e	-15.6	NM_032977	CDS	CASP10	Caspase 10 isoform d preproprotein
5	hsa-let-7e	-15.6	NM_032976	CDS	CASP10	Caspase 10 isoform c preproprotein
5	hsa-let-7e	-15.6	NM_032974	CDS	CASP10	Caspase 10 isoform b preproprotein
5	hsa-let-7e	-15.6	NM_007332	3	TRPA1	ankyrin-like protein 1
5	hsa-let-7e	-15.4	NM_022753	3	S100PBPR	S100P binding protein Riken
6	hsa-let-7f	-25.8	NM_000870	3	HTR4	5-hydroxytryptamine (serotonin) receptor 4
6	hsa-let-7f	-25.3	NM_017686	3	GDAP2	ganglioside induced differentiation associated
6	hsa-let-7f	-25.3	NM_006212	CDS	PFKFB2	6-phosphofructo-2-kinase/fructose-2,
6	hsa-let-7f	-25.1	NM_032826	3	SLC35B4	solute carrier family 35, member B4
6	hsa-let-7f	-24.7	NM_001008738	3	KIAA1961	hypothetical protein LOC96459 isoform 2
6	hsa-let-7f	-24.7	NM_133372	3	KIAA1961	hypothetical protein LOC96459 isoform 1
6	hsa-let-7f	-24.4	NM_018415	5	TRERF1	transcriptional regulating factor 1 isoform 3
6	hsa-let-7f	-24.4	NM_033501	5	TRERF1	transcriptional regulating factor 1 isoform 2
6	hsa-let-7f	-24.4	NM_033502	5	TRERF1	transcriptional regulating factor 1 isoform 1
6	hsa-let-7f	-24.1	NM_207411	CDS	XKR5
6	hsa-let-7f	-24.1	NM_004416	CDS	DTX1	deltex homolog 1
6	hsa-let-7f	-23.5	NM_144973	3	MGC24039	hypothetical protein LOC160518
6	hsa-let-7f	-23.4	NM_024009	CDS	GJB3	connexin 31
6	hsa-let-7f	-23.4	NM_001005752	CDS	GJB3	connexin 31
6	hsa-let-7f	-23.1	NM_152531	CDS	C3orf21	hypothetical protein LOC152002
6	hsa-let-7f	-23.1	NM_003678	CDS	C22orf19	Fms-interacting protein
6	hsa-let-7f	-23.1	NM_001002878	CDS	C22orf19	Fms-interacting protein
6	hsa-let-7f	-23.1	NM_001002879	CDS	C22orf19	Fms-interacting protein
6	hsa-let-7f	-23.1	NM_001002877	CDS	C22orf19	Fms-interacting protein
6	hsa-let-7f	-23	NM_022826	CDS	MARCH7	axotrophin
6	hsa-let-7f	-22.9	NM_016233	CDS	PADI3	peptidylarginine deiminase type III
6	hsa-let-7f	-22.4	NM_144499	CDS	GNAT1	guanine nucleotide binding protein, alpha
6	hsa-let-7f	-22.4	NM_000172	CDS	GNAT1	guanine nucleotide binding protein, alpha
6	hsa-let-7f	-22.4	NM_012302	CDS	LPHN2	latrophilin 2 precursor
6	hsa-let-7f	-22.2	NM_032298	CDS	SYT3	synaptotagmin 3
6	hsa-let-7f	-22.2	NM_003819	CDS	PABPC4	poly A binding protein, cytoplasmic 4
6	hsa-let-7f	-22.2	NM_014781	CDS	RB1CC1	Rb1-inducible coiled coil protein 1
6	hsa-let-7f	-22.2	NM_013390	3	TMEM2	transmembrane protein 2
6	hsa-let-7f	-22.1	NM_001009562	CDS	LST-3	liver-specific organic anion transporter 3
6	hsa-let-7f	-22.1	NM_018714	CDS	COG1	low density lipoprotein B
6	hsa-let-7f	-22.1	NM_032832	CDS	LRP11	low density lipoprotein receptor-related protein
6	hsa-let-7f	-22.1	NM_002111	CDS	HD	huntingtin
6	hsa-let-7f	-21.9	NM_181598	CDS	SPG3A	atlastin
6	hsa-let-7f	-21.9	NM_018262	CDS	WDR10	WD repeat domain 10 isoform 3
6	hsa-let-7f	-21.9	NM_052990	CDS	WDR10	WD repeat domain 10 isoform 4
6	hsa-let-7f	-21.9	NM_052985	CDS	WDR10	WD repeat domain 10 isoform 1
6	hsa-let-7f	-21.9	NM_052989	CDS	WDR10	WD repeat domain 10 isoform 2
6	hsa-let-7f	-21.9	NM_015915	CDS	SPG3A	atlastin
6	hsa-let-7f	-21.8	NM_032242	CDS	PLXNA1	plexin A1
6	hsa-let-7f	-21.8	NM_052875	CDS	MGC10485	hypothetical protein LOC112936
6	hsa-let-7f	-21.7	NM_020940	CDS	KIAA1600	KIAA1600
6	hsa-let-7f	-21.7	NM_014212	3	HOXC11	homeo box C11
6	hsa-let-7f	-21.6	NM_000257	CDS	MYH7	myosin, heavy polypeptide 7, cardiac muscle,
6	hsa-let-7f	-21.6	NM_145174	5	DNAJB7	DnaJ (Hsp40) homolog, subfamily B, member 7
6	hsa-let-7f	-21.6	NM_032833	3	PPP1R15B	protein phosphatase 1, regulatory subunit 15B
6	hsa-let-7f	-21.4	NM_182660	CDS	UTY	tetratricopeptide repeat protein isoform 1
6	hsa-let-7f	-21.4	NM_002834	CDS	PTPN11	protein tyrosine phosphatase, non-receptor type
6	hsa-let-7f	-21.4	NM_016320	CDS	NUP98	nucleoporin 98kD isoform 1
6	hsa-let-7f	-21.4	NM_007125	CDS	UTY	tetratricopeptide repeat protein isoform 3
6	hsa-let-7f	-21.4	NM_033409	CDS	C20orf54	hypothetical protein LOC113278
6	hsa-let-7f	-21.4	NM_139132	CDS	NUP98	nucleoporin 98kD isoform 4
6	hsa-let-7f	-21.4	NM_182659	CDS	UTY	tetratricopeptide repeat protein isoform 2
6	hsa-let-7f	-21.2	NM_014363	CDS	SACS	sacsin
6	hsa-let-7f	-21.2	NM_001043	CDS	SLC6A2	solute carrier family 6 (neurotransmitter
6	hsa-let-7f	-21.2	NM_173570	CDS	ZDHHC23	zinc finger, DHHC domain containing 23
6	hsa-let-7f	-21.1	NM_016206	CDS	VGL-3	colon carcinoma related protein
6	hsa-let-7f	-21.1	NM_014813	3	LRIG2	leucine-rich repeats and immunoglobulin-like
6	hsa-let-7f	-21	NM_015936	CDS	YARS2
6	hsa-let-7f	-20.9	NM_006712	CDS	FASTK	Fas-activated serine/threonine kinase isoform 1
6	hsa-let-7f	-20.9	NM_018228	CDS	C14orf115	hypothetical protein LOC55237
6	hsa-let-7f	-20.9	NM_033015	CDS	FASTK	Fas-activated serine/threonine kinase isoform 4
6	hsa-let-7f	-20.9	NM_002736	CDS	PRKAR2B	cAMP-dependent protein kinase, regulatory
6	hsa-let-7f	-20.8	NM_152856	CDS	RBM10	RNA binding motif protein 10 isoform 2
6	hsa-let-7f	-20.8	NM_005676	CDS	RBM10	RNA binding motif protein 10 isoform 1
6	hsa-let-7f	-20.8	NM_032228	CDS	MLSTD2	male sterility domain containing 2
6	hsa-let-7f	-20.7	NM_031220	CDS	PITPNM3	PITPNM family member 3
6	hsa-let-7f	-20.7	NM_020926	CDS	BCOR	BCL-6 interacting corepressor isoform 2
6	hsa-let-7f	-20.7	NM_015132	CDS	SNX13	sorting nexin 13
6	hsa-let-7f	-20.7	NM_017745	CDS	BCOR	BCL-6 interacting corepressor isoform 1
6	hsa-let-7f	-20.7	NM_001480	3	GALR1	galanin receptor 1
6	hsa-let-7f	-20.6	NM_018353	CDS	C14orf106	chromosome 14 open reading frame 106
6	hsa-let-7f	-20.5	NM_014915	CDS	ANKRD26	ankyrin repeat domain 26
[truncated: 173,207 more rows]
