# Supplementary material for: Transcriptome-Wide Prediction of miRNA Targets in Human and Mouse Using FASTH
Source: PLoS One. 2009 May 29;4(5):e5745. doi: 10.1371/journal.pone.0005745 (PMC2684643; doi:10.1371/journal.pone.0005745)
Supplement: Table S10 — Targets predicted for 313 human miRNAs with parameter: Watson-Crick matches at nucleotide positions 2–8, <6 mismatches-and-GU-pairs at nucleotide positions ≥15, and 40% free energy threshold (2.02 MB ZIP) [file pone.0005745.s013.zip › pone.0005745.s013.txt]

1	hsa-let-7a	-31.9	NM_032826	3	SLC35B4	solute carrier family 35, member B4
1	hsa-let-7a	-26.1	NM_015229	3	KIAA0664	hypothetical protein LOC23277
1	hsa-let-7a	-25.7	NM_001395	CDS	DUSP9	dual specificity phosphatase 9
1	hsa-let-7a	-24.4	NM_022826	CDS	MARCH7	axotrophin
1	hsa-let-7a	-24.4	NM_001139	CDS	ALOX12B	arachidonate 12-lipoxygenase, 12R type
1	hsa-let-7a	-24.2	NM_000319	CDS	PEX5	peroxisomal biogenesis factor 5
1	hsa-let-7a	-24.2	NM_005374	3	MPP2	palmitoylated membrane protein 2
1	hsa-let-7a	-24.1	NM_020926	CDS	BCOR	BCL-6 interacting corepressor isoform 2
1	hsa-let-7a	-24.1	NM_017745	CDS	BCOR	BCL-6 interacting corepressor isoform 1
1	hsa-let-7a	-24	NM_032431	CDS	SYVN1	synoviolin 1 isoform a
1	hsa-let-7a	-24	NM_172230	CDS	SYVN1	synoviolin 1 isoform b
1	hsa-let-7a	-23.9	NM_000870	3	HTR4	5-hydroxytryptamine (serotonin) receptor 4
1	hsa-let-7a	-23.8	NM_133372	3	KIAA1961	hypothetical protein LOC96459 isoform 1
1	hsa-let-7a	-23.8	NM_001008738	3	KIAA1961	hypothetical protein LOC96459 isoform 2
1	hsa-let-7a	-23.4	NM_024009	CDS	GJB3	connexin 31
1	hsa-let-7a	-23.4	NM_001005752	CDS	GJB3	connexin 31
1	hsa-let-7a	-23.3	NM_207411	CDS	XKR5
1	hsa-let-7a	-23.3	NM_005422	CDS	TECTA	tectorin alpha precursor
1	hsa-let-7a	-23.2	NM_000838	CDS	GRM1	glutamate receptor, metabotropic 1
1	hsa-let-7a	-23.2	NM_004416	CDS	DTX1	deltex homolog 1
1	hsa-let-7a	-23.1	NM_174911	3	FAM84B
1	hsa-let-7a	-23.1	NM_017686	3	GDAP2	ganglioside induced differentiation associated
1	hsa-let-7a	-23	NM_006212	CDS	PFKFB2	6-phosphofructo-2-kinase/fructose-2,
1	hsa-let-7a	-23	NM_002968	CDS	SALL1	sal-like 1
1	hsa-let-7a	-22.9	NM_016203	CDS	PRKAG2	protein kinase, AMP-activated, gamma 2
1	hsa-let-7a	-22.9	NM_005215	CDS	DCC	deleted in colorectal carcinoma
1	hsa-let-7a	-22.8	NM_016252	CDS	BIRC6	baculoviral IAP repeat-containing 6
1	hsa-let-7a	-22.8	NM_013382	CDS	POMT2	putative protein O-mannosyltransferase
1	hsa-let-7a	-22.7	NM_018262	CDS	WDR10	WD repeat domain 10 isoform 3
1	hsa-let-7a	-22.7	NM_052990	CDS	WDR10	WD repeat domain 10 isoform 4
1	hsa-let-7a	-22.7	NM_052989	CDS	WDR10	WD repeat domain 10 isoform 2
1	hsa-let-7a	-22.7	NM_052985	CDS	WDR10	WD repeat domain 10 isoform 1
1	hsa-let-7a	-22.6	NM_032280	3	ZCCHC9	zinc finger, CCHC domain containing 9
1	hsa-let-7a	-22.6	NM_182659	CDS	UTY	tetratricopeptide repeat protein isoform 2
1	hsa-let-7a	-22.6	NM_007125	CDS	UTY	tetratricopeptide repeat protein isoform 3
1	hsa-let-7a	-22.6	NM_182660	CDS	UTY	tetratricopeptide repeat protein isoform 1
1	hsa-let-7a	-22.4	NM_032901	CDS	MGC14288	hypothetical protein LOC84987
1	hsa-let-7a	-22.4	NM_000789	CDS	ACE	angiotensin I converting enzyme isoform 1
1	hsa-let-7a	-22.4	NM_024085	CDS	ATG9A
1	hsa-let-7a	-22.4	NM_000212	3	ITGB3	integrin beta chain, beta 3 precursor
1	hsa-let-7a	-22.4	NM_152830	CDS	ACE	angiotensin I converting enzyme isoform 2
1	hsa-let-7a	-22.4	NM_152831	CDS	ACE	angiotensin I converting enzyme isoform 3
1	hsa-let-7a	-22.3	NM_173570	CDS	ZDHHC23	zinc finger, DHHC domain containing 23
1	hsa-let-7a	-22.2	NM_152531	CDS	C3orf21	hypothetical protein LOC152002
1	hsa-let-7a	-22.2	NM_001002878	CDS	C22orf19	Fms-interacting protein
1	hsa-let-7a	-22.2	NM_003678	CDS	C22orf19	Fms-interacting protein
1	hsa-let-7a	-22.2	NM_001002879	CDS	C22orf19	Fms-interacting protein
1	hsa-let-7a	-22.2	NM_001002877	CDS	C22orf19	Fms-interacting protein
1	hsa-let-7a	-22.2	NM_014781	CDS	RB1CC1	Rb1-inducible coiled coil protein 1
1	hsa-let-7a	-22.1	NM_004317	3	ASNA1	arsA arsenite transporter, ATP-binding, homolog
1	hsa-let-7a	-22	NM_001563	CDS	IMPG1	interphotoreceptor matrix proteoglycan 1
1	hsa-let-7a	-21.9	NM_002834	CDS	PTPN11	protein tyrosine phosphatase, non-receptor type
1	hsa-let-7a	-21.9	NM_020940	CDS	KIAA1600	KIAA1600
1	hsa-let-7a	-21.8	NM_144973	3	MGC24039	hypothetical protein LOC160518
1	hsa-let-7a	-21.8	NM_012351	CDS	OR10J1	olfactory receptor, family 10, subfamily J,
1	hsa-let-7a	-21.8	NM_015132	CDS	SNX13	sorting nexin 13
1	hsa-let-7a	-21.6	NM_016448	CDS	DTL
1	hsa-let-7a	-21.5	NM_024738	3	FLJ21415	hypothetical protein LOC79794
1	hsa-let-7a	-21.5	NM_144736	CDS	PRO1853	hypothetical protein LOC55471 isoform 1
1	hsa-let-7a	-21.5	NM_018607	3	PRO1853	hypothetical protein LOC55471 isoform 2
1	hsa-let-7a	-21.4	NM_052873	CDS	MGC16028	hypothetical protein LOC112752
1	hsa-let-7a	-21.4	NM_032298	CDS	SYT3	synaptotagmin 3
1	hsa-let-7a	-21.3	NM_005560	CDS	LAMA5	laminin alpha 5
1	hsa-let-7a	-21.3	NM_152643	CDS	KNDC1	kinase non-catalytic C-lobe domain (KIND)
1	hsa-let-7a	-21.3	NM_033404	CDS	KNDC1	kinase non-catalytic C-lobe domain (KIND)
1	hsa-let-7a	-21.3	NM_014963	CDS	KIAA0963	KIAA0963
1	hsa-let-7a	-21.1	NM_014792	CDS	KIAA0125	KIAA0125
1	hsa-let-7a	-21.1	NM_002499	CDS	NEO1	neogenin homolog 1
1	hsa-let-7a	-21.1	NM_032228	CDS	MLSTD2	male sterility domain containing 2
1	hsa-let-7a	-21	NM_015915	CDS	SPG3A	atlastin
1	hsa-let-7a	-21	NM_000257	CDS	MYH7	myosin, heavy polypeptide 7, cardiac muscle,
1	hsa-let-7a	-21	NM_181598	CDS	SPG3A	atlastin
1	hsa-let-7a	-20.9	NM_002736	CDS	PRKAR2B	cAMP-dependent protein kinase, regulatory
1	hsa-let-7a	-20.8	NM_003266	CDS	TLR4	toll-like receptor 4 isoform C
1	hsa-let-7a	-20.8	NM_015104	CDS	KIAA0404	hypothetical protein LOC23130
1	hsa-let-7a	-20.8	NM_138557	CDS	TLR4	toll-like receptor 4 isoform D
1	hsa-let-7a	-20.8	NM_138554	CDS	TLR4	toll-like receptor 4 isoform A
1	hsa-let-7a	-20.8	NM_152260	3	RPUSD2	RNA pseudouridylate synthase domain containing
1	hsa-let-7a	-20.8	NM_138556	CDS	TLR4	toll-like receptor 4 isoform B
1	hsa-let-7a	-20.8	NM_016206	CDS	VGL-3	colon carcinoma related protein
1	hsa-let-7a	-20.6	NM_002760	3	PRKY	protein kinase, Y-linked
1	hsa-let-7a	-20.6	NM_014813	3	LRIG2	leucine-rich repeats and immunoglobulin-like
1	hsa-let-7a	-20.5	NM_016320	CDS	NUP98	nucleoporin 98kD isoform 1
1	hsa-let-7a	-20.5	NM_139132	CDS	NUP98	nucleoporin 98kD isoform 4
1	hsa-let-7a	-20.4	NM_001043	CDS	SLC6A2	solute carrier family 6 (neurotransmitter
1	hsa-let-7a	-20.4	NM_030780	3	MFTC	mitochondrial folate transporter/carrier
1	hsa-let-7a	-20.4	NM_153029	3	N4BP1	Nedd4 binding protein 1
1	hsa-let-7a	-20.3	NM_014363	CDS	SACS	sacsin
1	hsa-let-7a	-20.3	NM_016233	CDS	PADI3	peptidylarginine deiminase type III
1	hsa-let-7a	-20.1	NM_018897	CDS	DNAH7	axonemal dynein heavy chain 7
1	hsa-let-7a	-20.1	NM_022437	CDS	ABCG8	sterolin 2
1	hsa-let-7a	-20	NM_012115	CDS	CASP8AP2	CASP8 associated protein 2
1	hsa-let-7a	-19.9	NM_014065	CDS	HT001	hypothetical protein LOC28990
1	hsa-let-7a	-19.9	NM_014915	CDS	ANKRD26	ankyrin repeat domain 26
1	hsa-let-7a	-19.8	NM_001932	CDS	MPP3	palmitoylated membrane protein 3
1	hsa-let-7a	-19.6	NM_006712	CDS	FASTK	Fas-activated serine/threonine kinase isoform 1
1	hsa-let-7a	-19.6	NM_033015	CDS	FASTK	Fas-activated serine/threonine kinase isoform 4
1	hsa-let-7a	-19.5	NM_024106	CDS	ZNF426	zinc finger protein 426
1	hsa-let-7a	-19.5	NM_024329	3	EFHD2	EF hand domain family, member D2
1	hsa-let-7a	-19.5	NM_032047	3	B3GNT5	beta-1,3-N-acetylglucosaminyltransferase bGnT-5
1	hsa-let-7a	-19.4	NM_006458	CDS	TRIM3	tripartite motif-containing 3
1	hsa-let-7a	-19.4	NM_033278	CDS	TRIM3	tripartite motif-containing 3
1	hsa-let-7a	-19.3	NM_006267	3	RANBP2	RAN binding protein 2
1	hsa-let-7a	-19.3	NM_145174	5	DNAJB7	DnaJ (Hsp40) homolog, subfamily B, member 7
1	hsa-let-7a	-19.3	NM_020919	CDS	ALS2	alsin
1	hsa-let-7a	-19.2	NM_020809	3	ARHGAP20	Rho GTPase activating protein 20
1	hsa-let-7a	-19.2	NM_002130	CDS	HMGCS1	3-hydroxy-3-methylglutaryl-Coenzyme A synthase 1
1	hsa-let-7a	-19.2	NM_138479	3	LOC148898	hypothetical protein LOC148898 isoform 1
1	hsa-let-7a	-19	NM_003323	CDS	TULP2	tubby like protein 2
1	hsa-let-7a	-19	NM_001005175	CDS	OR52N4	olfactory receptor, family 52, subfamily N,
1	hsa-let-7a	-19	NM_001991	3	EZH1	enhancer of zeste homolog 1
1	hsa-let-7a	-18.9	NM_152375	CDS	FLJ38753	hypothetical protein LOC127707
1	hsa-let-7a	-18.9	NM_000145	CDS	FSHR	follicle stimulating hormone receptor isoform 1
1	hsa-let-7a	-18.9	NM_181446	CDS	FSHR	follicle stimulating hormone receptor isoform 2
1	hsa-let-7a	-18.7	NM_173669	CDS	FLJ34047	hypothetical protein LOC285696
1	hsa-let-7a	-18.5	NM_181335	3	ARHGAP8	Rho GTPase activating protein 8 isoform 5
1	hsa-let-7a	-18.5	NM_181334	3	LOC553158
1	hsa-let-7a	-18.3	NM_001001918	CDS	OR5BF1	olfactory receptor, family 5, subfamily BF,
1	hsa-let-7a	-18.2	NM_004177	3	STX3A	syntaxin 3A
1	hsa-let-7a	-18.1	NM_002646	CDS	PIK3C2B	phosphoinositide-3-kinase, class 2, beta
1	hsa-let-7a	-18	NM_017941	CDS	HLC-8	lung cancer-related protein 8
1	hsa-let-7a	-17.8	NM_001001873	3	LOC283174	hypothetical protein LOC283174
1	hsa-let-7a	-17.7	NM_001004330	3	FLJ46688	hypothetical protein LOC440107
1	hsa-let-7a	-17.4	NM_001010933	3	HGF	hepatocyte growth factor isoform 4 precursor
1	hsa-let-7a	-17.4	NM_001010931	3	HGF	hepatocyte growth factor isoform 2 precursor
1	hsa-let-7a	-17.2	NM_006801	CDS	KDELR1	KDEL (Lys-Asp-Glu-Leu) endoplasmic reticulum
1	hsa-let-7a	-17.1	NM_183380	CDS	DST	dystonin isoform 1
1	hsa-let-7a	-17	NM_183372	5	LOC200030	hypothetical protein LOC200030
1	hsa-let-7a	-17	NM_014038	3	BZW2	basic leucine zipper and W2 domains 2
1	hsa-let-7a	-17	NM_173638	5	MGC8902	hypothetical protein LOC284565
1	hsa-let-7a	-16.9	NM_004155	3	SERPINB9	serine (or cysteine) proteinase inhibitor, clade
1	hsa-let-7a	-16.9	NM_012129	3	CLDN12	claudin 12
1	hsa-let-7a	-16.9	NM_001661	3	ARF4L	ADP-ribosylation factor 4-like
1	hsa-let-7a	-16.7	NM_004130	CDS	GYG	glycogenin
1	hsa-let-7a	-16.7	NM_024631	CDS	FLJ23342	hypothetical protein LOC79684
1	hsa-let-7a	-16.4	NM_022143	CDS	LRRC4	netrin-G1 ligand
1	hsa-let-7a	-16.3	NM_002266	CDS	KPNA2	karyopherin alpha 2
1	hsa-let-7a	-16.1	NM_014803	CDS	ZNF518	zinc finger protein 518
1	hsa-let-7a	-15.9	NM_133378	CDS	TTN	titin isoform N2-A
1	hsa-let-7a	-15.8	NM_004010	5	DMD	dystrophin Dp427p2 isoform
1	hsa-let-7a	-15.8	NM_004009	5	DMD	dystrophin Dp427p1 isoform
1	hsa-let-7a	-15.5	NM_004302	3	ACVR1B	activin A type IB receptor isoform a precursor
1	hsa-let-7a	-15.4	NM_207307	CDS	LOC90288	hypothetical protein LOC90288
1	hsa-let-7a	-15.4	NM_014683	3	ULK2	unc-51-like kinase 2
1	hsa-let-7a	-15.3	NM_033547	CDS	MGC16733	hypothetical protein LOC92105
1	hsa-let-7a	-26.1	NM_033409	CDS	C20orf54	hypothetical protein LOC113278
2	hsa-let-7b	-35.8	NM_002625	CDS	PFKFB1	6-phosphofructo-2-kinase/fructose-2,
2	hsa-let-7b	-34	NM_018970	CDS	GPR85	G protein-coupled receptor 85
2	hsa-let-7b	-33.1	NM_024971	CDS	TRPM3	transient receptor potential cation channel,
2	hsa-let-7b	-33.1	NM_206946	CDS	TRPM3	transient receptor potential cation channel,
2	hsa-let-7b	-33.1	NM_206944	CDS	TRPM3	transient receptor potential cation channel,
2	hsa-let-7b	-33.1	NM_206947	CDS	TRPM3	transient receptor potential cation channel,
2	hsa-let-7b	-33.1	NM_001007471	CDS	TRPM3	transient receptor potential cation channel,
2	hsa-let-7b	-33.1	NM_206945	CDS	TRPM3	transient receptor potential cation channel,
2	hsa-let-7b	-33.1	NM_020952	CDS	TRPM3	transient receptor potential cation channel,
2	hsa-let-7b	-30.6	NM_177998	CDS	OTOP1	otopetrin 1
2	hsa-let-7b	-30.4	NM_004072	CDS	CMKLR1	chemokine-like receptor 1
2	hsa-let-7b	-30.2	NM_030621	CDS	DICER1	dicer1
2	hsa-let-7b	-30.2	NM_177438	CDS	DICER1	dicer1
2	hsa-let-7b	-29.8	NM_020695	CDS	REXO1
2	hsa-let-7b	-29.2	NM_152989	CDS	SOX5	SRY (sex determining region Y)-box 5 isoform b
2	hsa-let-7b	-29.2	NM_006940	CDS	SOX5	SRY (sex determining region Y)-box 5 isoform a
2	hsa-let-7b	-28.9	NM_194278	CDS	C14orf43	hypothetical protein LOC91748
2	hsa-let-7b	-28.8	NM_020786	3	PDP2	pyruvate dehydrogenase phosphatase isoenzyme 2
2	hsa-let-7b	-28.7	NM_020168	CDS	PAK6	p21-activated kinase 6
2	hsa-let-7b	-28.7	NM_001395	CDS	DUSP9	dual specificity phosphatase 9
2	hsa-let-7b	-28.6	NM_006044	CDS	HDAC6	histone deacetylase 6
2	hsa-let-7b	-28.4	NM_014712	CDS	KIAA0339	hypothetical protein LOC9739
2	hsa-let-7b	-28.2	NM_002047	CDS	GARS	glycyl-tRNA synthetase
2	hsa-let-7b	-28.1	NM_000859	CDS	HMGCR	3-hydroxy-3-methylglutaryl-Coenzyme A reductase
2	hsa-let-7b	-28	NM_173636	CDS	WDR62
2	hsa-let-7b	-27.9	NM_003496	CDS	TRRAP	transformation/transcription domain-associated
2	hsa-let-7b	-27.5	NM_033409	CDS	C20orf54	hypothetical protein LOC113278
2	hsa-let-7b	-27.5	NM_024658	CDS	IPO4	importin 4
2	hsa-let-7b	-27.5	NM_032431	CDS	SYVN1	synoviolin 1 isoform a
2	hsa-let-7b	-27.5	NM_172230	CDS	SYVN1	synoviolin 1 isoform b
2	hsa-let-7b	-27.5	NM_005223	5	DNASE1	deoxyribonuclease I precursor
2	hsa-let-7b	-27.4	NM_020963	CDS	MOV10	Mov10, Moloney leukemia virus 10, homolog
2	hsa-let-7b	-27.4	NM_005009	3	NME4	nucleoside-diphosphate kinase 4
2	hsa-let-7b	-27.2	NM_031866	CDS	FZD8	frizzled 8
2	hsa-let-7b	-27.1	NM_004805	3	POLR2D	DNA directed RNA polymerase II polypeptide D
2	hsa-let-7b	-27	NM_024674	3	LIN28	lin-28 homolog
2	hsa-let-7b	-27	NM_145071	CDS	CISH	cytokine-inducible SH2-containing protein
2	hsa-let-7b	-27	NM_005559	CDS	LAMA1	laminin, alpha 1 precursor
2	hsa-let-7b	-27	NM_000552	CDS	VWF	von Willebrand factor precursor
2	hsa-let-7b	-26.8	NM_014789	3	ZNF623	zinc finger protein 623
2	hsa-let-7b	-26.8	NM_032526	CDS	NT5C1A	5'-nucleotidase, cytosolic IA
2	hsa-let-7b	-26.8	NM_020421	CDS	ADCK1	aarF domain containing kinase 1
2	hsa-let-7b	-26.8	NM_002968	CDS	SALL1	sal-like 1
2	hsa-let-7b	-26.8	NM_004293	CDS	GDA	guanine deaminase
2	hsa-let-7b	-26.8	NM_018390	3	PLCXD1	phosphatidylinositol-specific phospholipase C, X
2	hsa-let-7b	-26.7	NM_003285	CDS	TNR	tenascin R (restrictin, janusin)
2	hsa-let-7b	-26.7	NM_014797	CDS	ZBTB24	zinc finger and BTB domain containing 24
2	hsa-let-7b	-26.7	NM_012316	3	KPNA6	karyopherin alpha 6
2	hsa-let-7b	-26.6	NM_198442	CDS	FLJ45651	hypothetical protein LOC123745
2	hsa-let-7b	-26.5	NM_018971	CDS	GPR27	G protein-coupled receptor 27
2	hsa-let-7b	-26.5	NM_001001433	CDS	STX16	syntaxin 16 isoform a
2	hsa-let-7b	-26.5	NM_003763	CDS	STX16	syntaxin 16 isoform b
2	hsa-let-7b	-26.4	NM_014644	CDS	PDE4DIP	phosphodiesterase 4D interacting protein isoform
2	hsa-let-7b	-26.4	NM_148962	CDS	OXER1	G-protein coupled receptor TG1019
2	hsa-let-7b	-26.3	NM_007207	CDS	DUSP10	dual specificity phosphatase 10 isoform a
2	hsa-let-7b	-26.3	NM_144729	5	DUSP10	dual specificity phosphatase 10 isoform b
2	hsa-let-7b	-26.3	NM_003575	3	ZNF282	zinc finger protein 282
2	hsa-let-7b	-26.3	NM_144728	5	DUSP10	dual specificity phosphatase 10 isoform b
2	hsa-let-7b	-26.3	NM_018275	CDS	FLJ10925	hypothetical protein LOC55262
2	hsa-let-7b	-26.3	NM_020808	CDS	SIPA1L2	signal-induced proliferation-associated 1 like
2	hsa-let-7b	-26.2	NM_015490	CDS	SEC31L2	S. cerevisiae SEC31-like 2 isoform a
2	hsa-let-7b	-25.9	NM_022350	CDS	LRAP	leukocyte-derived arginine aminopeptidase
2	hsa-let-7b	-25.8	NM_032442	CDS	KIAA1787	hypothetical protein LOC84461 isoform 1
2	hsa-let-7b	-25.8	NM_001005408	CDS	KIAA1787	hypothetical protein LOC84461 isoform 2
2	hsa-let-7b	-25.8	NM_025074	3	FRAS1	Fraser syndrome 1 isoform 1
2	hsa-let-7b	-25.6	NM_002736	CDS	PRKAR2B	cAMP-dependent protein kinase, regulatory
2	hsa-let-7b	-25.6	NM_025251	CDS	KIAA1688	KIAA1688 protein
2	hsa-let-7b	-25.6	NM_001421	3	ELF4	E74-like factor 4 (ets domain transcription
2	hsa-let-7b	-25.6	NM_005191	3	CD80	CD80 antigen (CD28 antigen ligand 1, B7-1
2	hsa-let-7b	-25.4	NM_003213	CDS	TEAD4	TEA domain family member 4 isoform 1
2	hsa-let-7b	-25.4	NM_173860	CDS	HOXC12	homeo box C12
2	hsa-let-7b	-25.4	NM_201441	CDS	TEAD4	TEA domain family member 4 isoform 2
2	hsa-let-7b	-25.4	NM_201443	CDS	TEAD4	TEA domain family member 4 isoform 3
2	hsa-let-7b	-25.3	NM_182734	CDS	PLCB1	phosphoinositide-specific phospholipase C beta 1
2	hsa-let-7b	-25.3	NM_015192	CDS	PLCB1	phosphoinositide-specific phospholipase C beta 1
2	hsa-let-7b	-25.2	NM_032832	CDS	LRP11	low density lipoprotein receptor-related protein
2	hsa-let-7b	-25.2	NM_015229	3	KIAA0664	hypothetical protein LOC23277
2	hsa-let-7b	-25.1	NM_012291	3	ESPL1	extra spindle poles like 1
2	hsa-let-7b	-24.8	NM_144650	CDS	ADHFE1	alcohol dehydrogenase, iron containing, 1
2	hsa-let-7b	-24.8	NM_002130	CDS	HMGCS1	3-hydroxy-3-methylglutaryl-Coenzyme A synthase 1
2	hsa-let-7b	-24.7	NM_014614	CDS	PSME4	proteasome (prosome, macropain) activator
2	hsa-let-7b	-24.6	NM_015057	CDS	MYCBP2	MYC binding protein 2
2	hsa-let-7b	-24.6	NM_001002878	CDS	C22orf19	Fms-interacting protein
2	hsa-let-7b	-24.6	NM_001002879	CDS	C22orf19	Fms-interacting protein
2	hsa-let-7b	-24.6	NM_207368	3	LOC348262	hypothetical protein LOC348262
2	hsa-let-7b	-24.6	NM_003678	CDS	C22orf19	Fms-interacting protein
2	hsa-let-7b	-24.6	NM_001002877	CDS	C22orf19	Fms-interacting protein
2	hsa-let-7b	-24.5	NM_016206	CDS	VGL-3	colon carcinoma related protein
2	hsa-let-7b	-24.5	NM_032582	3	USP32	ubiquitin specific protease 32
2	hsa-let-7b	-24.5	NM_183393	CDS	CADPS	Ca2+-dependent secretion activator isoform 3
2	hsa-let-7b	-24.5	NM_017617	CDS	NOTCH1	notch1 preproprotein
2	hsa-let-7b	-24.5	NM_183394	CDS	CADPS	Ca2+-dependent secretion activator isoform 2
2	hsa-let-7b	-24.5	NM_013275	CDS	ANKRD11	ankyrin repeat domain 11
2	hsa-let-7b	-24.5	NM_003716	CDS	CADPS	Ca2+-dependent secretion activator isoform 1
2	hsa-let-7b	-24.4	NM_005656	3	TMPRSS2	transmembrane protease, serine 2
2	hsa-let-7b	-24.4	NM_002319	CDS	LRCH4	leucine-rich repeats and calponin homology (CH)
2	hsa-let-7b	-24.4	NM_017733	CDS	GPI7	GPI7 protein
2	hsa-let-7b	-24.3	NM_004658	CDS	RASAL1	RAS protein activator like 1
2	hsa-let-7b	-24.2	NM_006939	CDS	SOS2	son of sevenless homolog 2
2	hsa-let-7b	-24.2	NM_024723	CDS	MICAL-L2	MICAL-like 2 isoform 2
2	hsa-let-7b	-24.2	NM_001631	CDS	ALPI	intestinal alkaline phosphatase precursor
2	hsa-let-7b	-24.2	NM_182924	CDS	MICAL-L2	MICAL-like 2 isoform 1
2	hsa-let-7b	-24.2	NM_002728	CDS	PRG2	proteoglycan 2 preproprotein
2	hsa-let-7b	-24.1	NM_003646	CDS	DGKZ	diacylglycerol kinase, zeta 104kDa isoform 2
2	hsa-let-7b	-24.1	NM_013382	CDS	POMT2	putative protein O-mannosyltransferase
2	hsa-let-7b	-24.1	NM_145178	CDS	ATOH7	atonal homolog 7
2	hsa-let-7b	-24.1	NM_201533	CDS	DGKZ	diacylglycerol kinase, zeta 104kDa isoform 3
2	hsa-let-7b	-24.1	NM_201532	CDS	DGKZ	diacylglycerol kinase, zeta 104kDa isoform 1
2	hsa-let-7b	-24.1	NM_001139	CDS	ALOX12B	arachidonate 12-lipoxygenase, 12R type
2	hsa-let-7b	-24	NM_002841	CDS	PTPRG	protein tyrosine phosphatase, receptor type, G
2	hsa-let-7b	-24	NM_001006940	CDS	ALG3	alpha-1,3-mannosyltransferase ALG3 isoform c
2	hsa-let-7b	-24	NM_005787	CDS	ALG3	alpha-1,3-mannosyltransferase ALG3 isoform a
2	hsa-let-7b	-24	NM_001006941	CDS	ALG3	alpha-1,3-mannosyltransferase ALG3 isoform d
2	hsa-let-7b	-24	NM_001586	CDS	CXorf2	chromosome X open reading frame 2
2	hsa-let-7b	-24	NM_001006942	CDS	ALG3	alpha-1,3-mannosyltransferase ALG3 isoform b
2	hsa-let-7b	-23.9	NM_181335	CDS	ARHGAP8	Rho GTPase activating protein 8 isoform 5
2	hsa-let-7b	-23.9	NM_018219	CDS	FLJ10786	hypothetical protein LOC55231
2	hsa-let-7b	-23.9	NM_016341	CDS	PLCE1	pancreas-enriched phospholipase C
2	hsa-let-7b	-23.9	NM_000738	CDS	CHRM1	cholinergic receptor, muscarinic 1
2	hsa-let-7b	-23.9	NM_181334	CDS	LOC553158
2	hsa-let-7b	-23.9	NM_052873	CDS	MGC16028	hypothetical protein LOC112752
2	hsa-let-7b	-23.8	NM_207411	CDS	XKR5
2	hsa-let-7b	-23.7	NM_006548	3	IMP-2	IGF-II mRNA-binding protein 2
2	hsa-let-7b	-23.7	NM_014640	CDS	TTLL4	tubulin tyrosine ligase-like family, member 4
2	hsa-let-7b	-23.7	NM_001007225	3	IMP-2	IGF-II mRNA-binding protein 2 isoform b
2	hsa-let-7b	-23.6	NM_198278	CDS	NPNT
2	hsa-let-7b	-23.5	NM_006212	CDS	PFKFB2	6-phosphofructo-2-kinase/fructose-2,
2	hsa-let-7b	-23.5	NM_014701	CDS	KIAA0256	hypothetical protein LOC9728
2	hsa-let-7b	-23.5	NM_004505	3	USP6	ubiquitin specific protease 6
2	hsa-let-7b	-23.5	NM_173669	CDS	FLJ34047	hypothetical protein LOC285696
2	hsa-let-7b	-23.4	NM_005422	CDS	TECTA	tectorin alpha precursor
2	hsa-let-7b	-23.4	NM_013388	CDS	PREB	prolactin regulatory element binding protein
2	hsa-let-7b	-23.3	NM_014325	CDS	CORO1C	coronin, actin binding protein, 1C
2	hsa-let-7b	-23.2	NM_002188	3	IL13	interleukin 13 precursor
2	hsa-let-7b	-23.2	NM_020639	CDS	RIPK4	ankyrin repeat domain 3
2	hsa-let-7b	-23.1	NM_145809	3	LOC220594	TL132 protein
2	hsa-let-7b	-23.1	NM_002047	5	GARS	glycyl-tRNA synthetase
2	hsa-let-7b	-22.9	NM_001563	CDS	IMPG1	interphotoreceptor matrix proteoglycan 1
2	hsa-let-7b	-22.8	NM_001165	5	BIRC3	baculoviral IAP repeat-containing protein 3
2	hsa-let-7b	-22.8	NM_019555	CDS	ARHGEF3	Rho guanine nucleotide exchange factor 3
2	hsa-let-7b	-22.7	NM_001039	CDS	SCNN1G	sodium channel, nonvoltage-gated 1, gamma
2	hsa-let-7b	-22.7	NM_017904	CDS	TTC22
2	hsa-let-7b	-22.5	NM_022437	CDS	ABCG8	sterolin 2
2	hsa-let-7b	-22.5	NM_006048	CDS	UBE4B	ubiquitination factor E4B
2	hsa-let-7b	-22.5	NM_001615	CDS	ACTG2	actin, gamma 2 propeptide
2	hsa-let-7b	-22.5	NM_014228	CDS	SLC6A7	solute carrier family 6, member 7
2	hsa-let-7b	-22.4	NM_032446	CDS	MEGF10	MEGF10 protein
2	hsa-let-7b	-22.4	NM_020061	CDS	OPN1LW	opsin 1 (cone pigments), long-wave-sensitive
2	hsa-let-7b	-22.4	NM_022897	CDS	RANBP17	RAN binding protein 17
2	hsa-let-7b	-22.4	NM_000789	CDS	ACE	angiotensin I converting enzyme isoform 1
2	hsa-let-7b	-22.4	NM_152830	CDS	ACE	angiotensin I converting enzyme isoform 2
2	hsa-let-7b	-22.4	NM_152831	CDS	ACE	angiotensin I converting enzyme isoform 3
2	hsa-let-7b	-22.2	NM_005824	3	LRRC17	leucine rich repeat containing 17
2	hsa-let-7b	-22.2	NM_020037	CDS	ABCC3	ATP-binding cassette, sub-family C, member 3
2	hsa-let-7b	-22.2	NM_003786	CDS	ABCC3	ATP-binding cassette, sub-family C, member 3
2	hsa-let-7b	-22.2	NM_020038	3	ABCC3	ATP-binding cassette, sub-family C, member 3
2	hsa-let-7b	-22	NM_003323	CDS	TULP2	tubby like protein 2
2	hsa-let-7b	-21.9	NM_152990	3	PXT1	peroxisomal, testis specific 1
2	hsa-let-7b	-21.9	NM_004199	CDS	P4HA2	procollagen-proline, 2-oxoglutarate
2	hsa-let-7b	-21.9	NM_013291	3	CPSF1	cleavage and polyadenylation specific factor 1,
2	hsa-let-7b	-21.7	NM_144949	CDS	SOCS5	suppressor of cytokine signaling 5
2	hsa-let-7b	-21.7	NM_014011	CDS	SOCS5	suppressor of cytokine signaling 5
2	hsa-let-7b	-21.6	NM_053002	CDS	MED12L	mediator of RNA polymerase II transcription,
2	hsa-let-7b	-21.6	NM_000513	CDS	OPN1MW	opsin 1 (cone pigments), medium-wave-sensitive
2	hsa-let-7b	-21.6	NM_153840	CDS	GPR110	G-protein coupled receptor 110 isoform 1
2	hsa-let-7b	-21.5	NM_013439	3	PILRA	paired immunoglobulin-like type 2 receptor alpha
2	hsa-let-7b	-21.5	NM_014991	CDS	WDFY3	WD repeat and FYVE domain containing 3 isoform
2	hsa-let-7b	-21.5	NM_178583	CDS	WDFY3	WD repeat and FYVE domain containing 3 isoform
2	hsa-let-7b	-21.5	NM_001005289	CDS	OR52H1	olfactory receptor, family 52, subfamily H,
2	hsa-let-7b	-21.5	NM_015132	CDS	SNX13	sorting nexin 13
2	hsa-let-7b	-21.4	NM_144991	CDS	C21orf29	chromosome 21 open reading frame 29
2	hsa-let-7b	-21.4	NM_020238	CDS	INCENP	inner centromere protein antigens 135/155kDa
2	hsa-let-7b	-21.3	NM_052925	CDS	LENG8	leukocyte receptor cluster (LRC) member 8
2	hsa-let-7b	-21.3	NM_005920	3	MEF2D	MADS box transcription enhancer factor 2,
2	hsa-let-7b	-21.3	NM_015247	CDS	CYLD	cylindromatosis (turban tumor syndrome)
2	hsa-let-7b	-21.3	NM_001270	CDS	CHD1	chromodomain helicase DNA binding protein 1
2	hsa-let-7b	-21.2	NM_130783	3	TSPAN18	tetraspanin 18
2	hsa-let-7b	-21.1	NM_015327	CDS	EST1B	Est1p-like protein B
2	hsa-let-7b	-21	NM_014963	CDS	KIAA0963	KIAA0963
2	hsa-let-7b	-20.9	NM_002150	CDS	HPD	4-hydroxyphenylpyruvate dioxygenase
2	hsa-let-7b	-20.8	NM_173681	CDS	ATG9B
2	hsa-let-7b	-20.7	NM_032847	CDS	C8orf76
2	hsa-let-7b	-20.7	NM_207491	CDS	MGC48628	hypothetical protein LOC401145
2	hsa-let-7b	-20.7	NM_016573	3	GMIP	GEM interacting protein
2	hsa-let-7b	-20.6	NM_198516	CDS	GALNTL4	UDP-N-acetyl-alpha-D-galactosamine:polypeptide
2	hsa-let-7b	-20.5	NM_020213	3	PARP6	poly (ADP-ribose) polymerase family, member 6
2	hsa-let-7b	-20.5	NM_020214	CDS	PARP6	poly (ADP-ribose) polymerase family, member 6
2	hsa-let-7b	-20.1	NM_006896	5	HOXA7	homeobox protein A7
2	hsa-let-7b	-20	NM_144587	CDS	C10orf87	hypothetical protein LOC118663
2	hsa-let-7b	-20	NM_000069	CDS	CACNA1S	calcium channel, voltage-dependent, L type,
2	hsa-let-7b	-19.9	NM_024046	CDS	CAMKV	CaM kinase-like vesicle-associated
2	hsa-let-7b	-19.9	NM_006165	CDS	NFRKB	nuclear factor related to kappaB binding
2	hsa-let-7b	-19.9	NM_018683	3	ZNF313	zinc finger protein 313
2	hsa-let-7b	-19.9	NM_002742	CDS	PRKD1	protein kinase D1
2	hsa-let-7b	-19.8	NM_032477	CDS	MRPL41	mitochondrial ribosomal protein L41
2	hsa-let-7b	-19.8	NM_012090	CDS	MACF1	microfilament and actin filament cross-linker
2	hsa-let-7b	-19.8	NM_178860	CDS	SEZ6	seizure related 6 homolog
2	hsa-let-7b	-19.7	NM_001005187	CDS	OR6T1	olfactory receptor, family 6, subfamily T,
2	hsa-let-7b	-19.6	NM_001005469	CDS	OR5B3	olfactory receptor, family 5, subfamily B,
2	hsa-let-7b	-19.4	NM_016233	CDS	PADI3	peptidylarginine deiminase type III
2	hsa-let-7b	-19.4	NM_002861	CDS	PCYT2	phosphate cytidylyltransferase 2, ethanolamine
2	hsa-let-7b	-19.3	NM_025246	CDS	TMEM22	transmembrane protein 22
2	hsa-let-7b	-19.2	NM_032047	3	B3GNT5	beta-1,3-N-acetylglucosaminyltransferase bGnT-5
2	hsa-let-7b	-19.1	NM_178155	CDS	FUT8	fucosyltransferase 8 isoform a
2	hsa-let-7b	-19.1	NM_178154	CDS	FUT8	fucosyltransferase 8 isoform a
2	hsa-let-7b	-19.1	NM_004480	CDS	FUT8	fucosyltransferase 8 isoform b
2	hsa-let-7b	-19.1	NM_178156	CDS	FUT8	fucosyltransferase 8 isoform a
2	hsa-let-7b	-18.9	NM_020809	3	ARHGAP20	Rho GTPase activating protein 20
2	hsa-let-7b	-18.8	NM_138479	3	LOC148898	hypothetical protein LOC148898 isoform 1
2	hsa-let-7b	-18.7	NM_018897	CDS	DNAH7	axonemal dynein heavy chain 7
2	hsa-let-7b	-18.1	NM_032175	3	UTP15
2	hsa-let-7b	-17.2	NM_030799	3	YIPF5
2	hsa-let-7b	-17	NM_175861	CDS	ARG99	ARG99 protein
3	hsa-let-7c	-31.6	NM_177438	CDS	DICER1	dicer1
3	hsa-let-7c	-31.6	NM_030621	CDS	DICER1	dicer1
3	hsa-let-7c	-31.2	NM_024971	CDS	TRPM3	transient receptor potential cation channel,
3	hsa-let-7c	-31.2	NM_001007471	CDS	TRPM3	transient receptor potential cation channel,
3	hsa-let-7c	-31.2	NM_206946	CDS	TRPM3	transient receptor potential cation channel,
3	hsa-let-7c	-31.2	NM_206944	CDS	TRPM3	transient receptor potential cation channel,
3	hsa-let-7c	-31.2	NM_020952	CDS	TRPM3	transient receptor potential cation channel,
3	hsa-let-7c	-31.2	NM_206945	CDS	TRPM3	transient receptor potential cation channel,
3	hsa-let-7c	-31.2	NM_206947	CDS	TRPM3	transient receptor potential cation channel,
3	hsa-let-7c	-30.8	NM_032826	3	SLC35B4	solute carrier family 35, member B4
3	hsa-let-7c	-29.5	NM_002625	CDS	PFKFB1	6-phosphofructo-2-kinase/fructose-2,
3	hsa-let-7c	-28.5	NM_004072	CDS	CMKLR1	chemokine-like receptor 1
3	hsa-let-7c	-28.2	NM_018247	3	TMEM30A	transmembrane protein 30A
3	hsa-let-7c	-28	NM_018970	CDS	GPR85	G protein-coupled receptor 85
3	hsa-let-7c	-27.2	NM_031866	CDS	FZD8	frizzled 8
3	hsa-let-7c	-27.2	NM_015490	CDS	SEC31L2	S. cerevisiae SEC31-like 2 isoform a
3	hsa-let-7c	-27	NM_000859	CDS	HMGCR	3-hydroxy-3-methylglutaryl-Coenzyme A reductase
3	hsa-let-7c	-26.7	NM_014797	CDS	ZBTB24	zinc finger and BTB domain containing 24
3	hsa-let-7c	-26.3	NM_014325	CDS	CORO1C	coronin, actin binding protein, 1C
3	hsa-let-7c	-26.3	NM_014644	CDS	PDE4DIP	phosphodiesterase 4D interacting protein isoform
3	hsa-let-7c	-25.9	NM_032526	CDS	NT5C1A	5'-nucleotidase, cytosolic IA
3	hsa-let-7c	-25.8	NM_020168	CDS	PAK6	p21-activated kinase 6
3	hsa-let-7c	-25.5	NM_020126	CDS	SPHK2	sphingosine kinase type 2 isoform
3	hsa-let-7c	-25.5	NM_001947	CDS	DUSP7	dual specificity phosphatase 7
3	hsa-let-7c	-25.3	NM_004304	CDS	ALK	anaplastic lymphoma kinase Ki-1
3	hsa-let-7c	-25	NM_048368	CDS	CTDP1	CTD (carboxy-terminal domain, RNA polymerase II,
3	hsa-let-7c	-25	NM_001139	CDS	ALOX12B	arachidonate 12-lipoxygenase, 12R type
3	hsa-let-7c	-25	NM_004715	CDS	CTDP1	CTD (carboxy-terminal domain, RNA polymerase II,
3	hsa-let-7c	-24.9	NM_002968	CDS	SALL1	sal-like 1
3	hsa-let-7c	-24.9	NM_000738	CDS	CHRM1	cholinergic receptor, muscarinic 1
3	hsa-let-7c	-24.8	NM_002130	CDS	HMGCS1	3-hydroxy-3-methylglutaryl-Coenzyme A synthase 1
3	hsa-let-7c	-24.7	NM_015269	CDS	ZCCHC11	zinc finger, CCHC domain containing 11 isoform
3	hsa-let-7c	-24.7	NM_001009882	CDS	ZCCHC11	zinc finger, CCHC domain containing 11 isoform
3	hsa-let-7c	-24.7	NM_001009881	CDS	ZCCHC11	zinc finger, CCHC domain containing 11 isoform
3	hsa-let-7c	-24.6	NM_207368	3	LOC348262	hypothetical protein LOC348262
3	hsa-let-7c	-24.4	NM_183393	CDS	CADPS	Ca2+-dependent secretion activator isoform 3
3	hsa-let-7c	-24.4	NM_003716	CDS	CADPS	Ca2+-dependent secretion activator isoform 1
3	hsa-let-7c	-24.4	NM_183394	CDS	CADPS	Ca2+-dependent secretion activator isoform 2
3	hsa-let-7c	-24.4	NM_013382	CDS	POMT2	putative protein O-mannosyltransferase
3	hsa-let-7c	-24.2	NM_021872	3	CDC25B	cell division cycle 25B isoform 2
3	hsa-let-7c	-24.2	NM_001002878	CDS	C22orf19	Fms-interacting protein
3	hsa-let-7c	-24.2	NM_001002879	CDS	C22orf19	Fms-interacting protein
3	hsa-let-7c	-24.2	NM_021873	3	CDC25B	cell division cycle 25B isoform 3
3	hsa-let-7c	-24.2	NM_212530	3	CDC25B	cell division cycle 25B isoform 5
3	hsa-let-7c	-24.2	NM_021874	3	CDC25B	cell division cycle 25B isoform 4
3	hsa-let-7c	-24.2	NM_144688	CDS	FLJ32658	hypothetical protein LOC147872
3	hsa-let-7c	-24.2	NM_004358	3	CDC25B	cell division cycle 25B isoform 1
3	hsa-let-7c	-24.2	NM_003678	CDS	C22orf19	Fms-interacting protein
3	hsa-let-7c	-24.2	NM_001002877	CDS	C22orf19	Fms-interacting protein
3	hsa-let-7c	-24.1	NM_006212	CDS	PFKFB2	6-phosphofructo-2-kinase/fructose-2,
3	hsa-let-7c	-24.1	NM_000164	CDS	GIPR	gastric inhibitory polypeptide receptor
3	hsa-let-7c	-24.1	NM_020769	CDS	RGAG1	retrotransposon gag domain containing 1
3	hsa-let-7c	-24	NM_032431	CDS	SYVN1	synoviolin 1 isoform a
3	hsa-let-7c	-24	NM_172230	CDS	SYVN1	synoviolin 1 isoform b
3	hsa-let-7c	-23.9	NM_152600	CDS	ZNF579	zinc finger protein 579
3	hsa-let-7c	-23.9	NM_018219	CDS	FLJ10786	hypothetical protein LOC55231
3	hsa-let-7c	-23.8	NM_133372	3	KIAA1961	hypothetical protein LOC96459 isoform 1
3	hsa-let-7c	-23.8	NM_052940	CDS	LRRC42
3	hsa-let-7c	-23.8	NM_020360	3	PLSCR3	phospholipid scramblase 3
3	hsa-let-7c	-23.8	NM_001008738	3	KIAA1961	hypothetical protein LOC96459 isoform 2
3	hsa-let-7c	-23.8	NM_001165	5	BIRC3	baculoviral IAP repeat-containing protein 3
3	hsa-let-7c	-23.6	NM_000870	3	HTR4	5-hydroxytryptamine (serotonin) receptor 4
3	hsa-let-7c	-23.6	NM_012301	CDS	MAGI2
3	hsa-let-7c	-23.5	NM_003092	5	SNRPB2	small nuclear ribonucleoprotein polypeptide B''
3	hsa-let-7c	-23.4	NM_014712	CDS	KIAA0339	hypothetical protein LOC9739
3	hsa-let-7c	-23.4	NM_020061	CDS	OPN1LW	opsin 1 (cone pigments), long-wave-sensitive
3	hsa-let-7c	-23.3	NM_138554	CDS	TLR4	toll-like receptor 4 isoform A
3	hsa-let-7c	-23.3	NM_138557	CDS	TLR4	toll-like receptor 4 isoform D
3	hsa-let-7c	-23.3	NM_138556	CDS	TLR4	toll-like receptor 4 isoform B
3	hsa-let-7c	-23.3	NM_005422	CDS	TECTA	tectorin alpha precursor
3	hsa-let-7c	-23.2	NM_005232	CDS	EPHA1	ephrin receptor EphA1
3	hsa-let-7c	-23.2	NM_177998	CDS	OTOP1	otopetrin 1
3	hsa-let-7c	-23.1	NM_022826	CDS	MARCH7	axotrophin
3	hsa-let-7c	-23.1	NM_003922	CDS	HERC1	guanine nucleotide exchange factor p532
3	hsa-let-7c	-23.1	NM_000838	CDS	GRM1	glutamate receptor, metabotropic 1
3	hsa-let-7c	-23	NM_152260	3	RPUSD2	RNA pseudouridylate synthase domain containing
3	hsa-let-7c	-23	NM_000513	CDS	OPN1MW	opsin 1 (cone pigments), medium-wave-sensitive
3	hsa-let-7c	-22.9	NM_003323	CDS	TULP2	tubby like protein 2
3	hsa-let-7c	-22.9	NM_004416	CDS	DTX1	deltex homolog 1
3	hsa-let-7c	-22.8	NM_019555	CDS	ARHGEF3	Rho guanine nucleotide exchange factor 3
3	hsa-let-7c	-22.7	NM_001270	CDS	CHD1	chromodomain helicase DNA binding protein 1
3	hsa-let-7c	-22.7	NM_017904	CDS	TTC22
3	hsa-let-7c	-22.6	NM_001999	CDS	FBN2	fibrillin 2 (congenital contractural
3	hsa-let-7c	-22.6	NM_025194	CDS	ITPKC	inositol 1,4,5-trisphosphate 3-kinase C
3	hsa-let-7c	-22.6	NM_005920	3	MEF2D	MADS box transcription enhancer factor 2,
3	hsa-let-7c	-22.4	NM_001563	CDS	IMPG1	interphotoreceptor matrix proteoglycan 1
3	hsa-let-7c	-22.3	NM_012115	CDS	CASP8AP2	CASP8 associated protein 2
3	hsa-let-7c	-22.2	NM_014781	CDS	RB1CC1	Rb1-inducible coiled coil protein 1
3	hsa-let-7c	-22.1	NM_152998	CDS	EZH2	enhancer of zeste 2 isoform b
3	hsa-let-7c	-22.1	NM_014338	CDS	PISD	phosphatidylserine decarboxylase
3	hsa-let-7c	-22.1	NM_002728	CDS	PRG2	proteoglycan 2 preproprotein
3	hsa-let-7c	-22.1	NM_004456	CDS	EZH2	enhancer of zeste 2 isoform a
3	hsa-let-7c	-22.1	NM_032901	CDS	MGC14288	hypothetical protein LOC84987
3	hsa-let-7c	-22	NM_182660	CDS	UTY	tetratricopeptide repeat protein isoform 1
3	hsa-let-7c	-22	NM_001631	CDS	ALPI	intestinal alkaline phosphatase precursor
3	hsa-let-7c	-22	NM_052873	CDS	MGC16028	hypothetical protein LOC112752
3	hsa-let-7c	-22	NM_021140	CDS	UTX	ubiquitously transcribed tetratricopeptide
3	hsa-let-7c	-22	NM_007125	CDS	UTY	tetratricopeptide repeat protein isoform 3
3	hsa-let-7c	-22	NM_182659	CDS	UTY	tetratricopeptide repeat protein isoform 2
3	hsa-let-7c	-21.9	NM_016263	CDS	FZR1	Fzr1 protein
3	hsa-let-7c	-21.8	NM_002736	CDS	PRKAR2B	cAMP-dependent protein kinase, regulatory
3	hsa-let-7c	-21.6	NM_004326	CDS	BCL9	B-cell CLL/lymphoma 9
3	hsa-let-7c	-21.5	NM_015132	CDS	SNX13	sorting nexin 13
3	hsa-let-7c	-21.4	NM_018262	CDS	WDR10	WD repeat domain 10 isoform 3
3	hsa-let-7c	-21.4	NM_052990	CDS	WDR10	WD repeat domain 10 isoform 4
3	hsa-let-7c	-21.4	NM_052985	CDS	WDR10	WD repeat domain 10 isoform 1
3	hsa-let-7c	-21.4	NM_013427	CDS	ARHGAP6	Rho GTPase activating protein 6 isoform 1
3	hsa-let-7c	-21.4	NM_001174	CDS	ARHGAP6	Rho GTPase activating protein 6 isoform 2
3	hsa-let-7c	-21.4	NM_052989	CDS	WDR10	WD repeat domain 10 isoform 2
3	hsa-let-7c	-21.4	NM_013423	CDS	ARHGAP6	Rho GTPase activating protein 6 isoform 4
3	hsa-let-7c	-21.4	NM_006125	CDS	ARHGAP6	Rho GTPase activating protein 6 isoform 3
3	hsa-let-7c	-21.4	NM_032298	CDS	SYT3	synaptotagmin 3
3	hsa-let-7c	-21.4	NM_013422	CDS	ARHGAP6	Rho GTPase activating protein 6 isoform 5
3	hsa-let-7c	-21	NM_014963	CDS	KIAA0963	KIAA0963
3	hsa-let-7c	-21	NM_022437	CDS	ABCG8	sterolin 2
3	hsa-let-7c	-21	NM_173570	CDS	ZDHHC23	zinc finger, DHHC domain containing 23
3	hsa-let-7c	-20.9	NM_005586	3	MDFI	MyoD family inhibitor
3	hsa-let-7c	-20.8	NM_014813	3	LRIG2	leucine-rich repeats and immunoglobulin-like
3	hsa-let-7c	-20.8	NM_004317	3	ASNA1	arsA arsenite transporter, ATP-binding, homolog
3	hsa-let-7c	-20.7	NM_016573	3	GMIP	GEM interacting protein
3	hsa-let-7c	-20.6	NM_020940	CDS	KIAA1600	KIAA1600
3	hsa-let-7c	-20.6	NM_002834	CDS	PTPN11	protein tyrosine phosphatase, non-receptor type
3	hsa-let-7c	-20.6	NM_022098	CDS	LOC63929	hypothetical protein LOC63929
3	hsa-let-7c	-20.5	NM_015104	CDS	KIAA0404	hypothetical protein LOC23130
3	hsa-let-7c	-20.5	NM_016206	CDS	VGL-3	colon carcinoma related protein
3	hsa-let-7c	-20.5	NM_144973	3	MGC24039	hypothetical protein LOC160518
3	hsa-let-7c	-20.4	NM_016233	CDS	PADI3	peptidylarginine deiminase type III
3	hsa-let-7c	-20.3	NM_000138	CDS	FBN1	fibrillin 1
3	hsa-let-7c	-20.3	NM_002861	CDS	PCYT2	phosphate cytidylyltransferase 2, ethanolamine
3	hsa-let-7c	-20.3	NM_025246	CDS	TMEM22	transmembrane protein 22
3	hsa-let-7c	-20.3	NM_016448	CDS	DTL
3	hsa-let-7c	-20.1	NM_006896	5	HOXA7	homeobox protein A7
3	hsa-let-7c	-20.1	NM_002043	CDS	GABRR2	gamma-aminobutyric acid (GABA) receptor, rho 2
3	hsa-let-7c	-20.1	NM_002042	CDS	GABRR1	gamma-aminobutyric acid (GABA) receptor, rho 1
3	hsa-let-7c	-20	NM_152643	CDS	KNDC1	kinase non-catalytic C-lobe domain (KIND)
3	hsa-let-7c	-20	NM_033404	CDS	KNDC1	kinase non-catalytic C-lobe domain (KIND)
3	hsa-let-7c	-20	NM_153029	3	N4BP1	Nedd4 binding protein 1
3	hsa-let-7c	-19.9	NM_015327	CDS	EST1B	Est1p-like protein B
3	hsa-let-7c	-19.9	NM_002637	CDS	PHKA1	phosphorylase kinase, alpha 1 (muscle)
3	hsa-let-7c	-19.9	NM_022066	CDS	E2-230K	likely ortholog of mouse ubiquitin-conjugating
3	hsa-let-7c	-19.9	NM_014065	CDS	HT001	hypothetical protein LOC28990
3	hsa-let-7c	-19.8	NM_032228	CDS	MLSTD2	male sterility domain containing 2
3	hsa-let-7c	-19.8	NM_006113	CDS	VAV3	vav 3 oncogene
3	hsa-let-7c	-19.8	NM_014792	CDS	KIAA0125	KIAA0125
3	hsa-let-7c	-19.7	NM_018897	CDS	DNAH7	axonemal dynein heavy chain 7
3	hsa-let-7c	-19.7	NM_000069	CDS	CACNA1S	calcium channel, voltage-dependent, L type,
3	hsa-let-7c	-19.6	NM_144598	CDS	LRRC28	leucine rich repeat containing 28
3	hsa-let-7c	-19.6	NM_001005469	CDS	OR5B3	olfactory receptor, family 5, subfamily B,
3	hsa-let-7c	-19.3	NM_024761	3	MOBKL2B	MOB1, Mps One Binder kinase activator-like 2B
3	hsa-let-7c	-19.2	NM_139132	CDS	NUP98	nucleoporin 98kD isoform 4
3	hsa-let-7c	-19.2	NM_016320	CDS	NUP98	nucleoporin 98kD isoform 1
3	hsa-let-7c	-19.2	NM_182641	CDS	FALZ	fetal Alzheimer antigen isoform 1
3	hsa-let-7c	-19.2	NM_004459	CDS	FALZ	fetal Alzheimer antigen isoform 2
3	hsa-let-7c	-19.2	NM_032047	3	B3GNT5	beta-1,3-N-acetylglucosaminyltransferase bGnT-5
3	hsa-let-7c	-19.2	NM_000697	CDS	ALOX12	arachidonate 12-lipoxygenase
3	hsa-let-7c	-19.1	NM_006712	CDS	FASTK	Fas-activated serine/threonine kinase isoform 1
3	hsa-let-7c	-19.1	NM_033015	CDS	FASTK	Fas-activated serine/threonine kinase isoform 4
3	hsa-let-7c	-19.1	NM_001761	CDS	CCNF	cyclin F
3	hsa-let-7c	-19	NM_014363	CDS	SACS	sacsin
3	hsa-let-7c	-18.9	NM_020809	3	ARHGAP20	Rho GTPase activating protein 20
3	hsa-let-7c	-18.8	NM_138479	3	LOC148898	hypothetical protein LOC148898 isoform 1
3	hsa-let-7c	-18.7	NM_173669	CDS	FLJ34047	hypothetical protein LOC285696
3	hsa-let-7c	-18.7	NM_031936	CDS	GPR61	G protein-coupled receptor 61
3	hsa-let-7c	-18.7	NM_183380	CDS	DST	dystonin isoform 1
3	hsa-let-7c	-18.6	NM_181446	CDS	FSHR	follicle stimulating hormone receptor isoform 2
3	hsa-let-7c	-18.6	NM_000145	CDS	FSHR	follicle stimulating hormone receptor isoform 1
3	hsa-let-7c	-18.6	NM_022143	CDS	LRRC4	netrin-G1 ligand
3	hsa-let-7c	-18.4	NM_000452	3	SLC10A2	solute carrier family 10 (sodium/bile acid
3	hsa-let-7c	-18.3	NM_001990	CDS	EYA3	eyes absent 3 isoform a
3	hsa-let-7c	-18.3	NM_004302	3	ACVR1B	activin A type IB receptor isoform a precursor
3	hsa-let-7c	-18.3	NM_172098	CDS	EYA3	eyes absent 3 isoform b
3	hsa-let-7c	-18.2	NM_024329	3	EFHD2	EF hand domain family, member D2
3	hsa-let-7c	-18.2	NM_003291	CDS	TPP2	tripeptidyl peptidase II
3	hsa-let-7c	-18.2	NM_152701	CDS	ABCA13	ATP binding cassette, sub-family A (ABC1),
3	hsa-let-7c	-18	NM_001004330	3	FLJ46688	hypothetical protein LOC440107
3	hsa-let-7c	-17.8	NM_018128	CDS	FLJ10534	hypothetical protein LOC55720
3	hsa-let-7c	-17.8	NM_002646	CDS	PIK3C2B	phosphoinositide-3-kinase, class 2, beta
3	hsa-let-7c	-17.8	NM_001265	CDS	CDX2	caudal type homeo box transcription factor 2
3	hsa-let-7c	-17.7	NM_007267	CDS	EVER1	EVIN1
3	hsa-let-7c	-17.6	NM_001005739	CDS	VPS54	vacuolar protein sorting 54 isoform 2
3	hsa-let-7c	-17.6	NM_001010933	3	HGF	hepatocyte growth factor isoform 4 precursor
3	hsa-let-7c	-17.6	NM_001010931	3	HGF	hepatocyte growth factor isoform 2 precursor
3	hsa-let-7c	-17.6	NM_016516	CDS	VPS54	vacuolar protein sorting 54 isoform 1
3	hsa-let-7c	-17.4	NM_033407	CDS	DOCK7	dedicator of cytokinesis 7
3	hsa-let-7c	-17.3	NM_018173	3	PLEKHG6
3	hsa-let-7c	-17.2	NM_001001918	CDS	OR5BF1	olfactory receptor, family 5, subfamily BF,
3	hsa-let-7c	-17.2	NM_138386	CDS	LOC92345	hypothetical protein LOC92345
3	hsa-let-7c	-16.9	NM_004177	3	STX3A	syntaxin 3A
3	hsa-let-7c	-16.8	NM_004645	3	COIL	coilin
3	hsa-let-7c	-16.8	NM_017941	CDS	HLC-8	lung cancer-related protein 8
3	hsa-let-7c	-16.4	NM_004130	CDS	GYG	glycogenin
4	hsa-let-7d	-33.7	NM_032826	3	SLC35B4	solute carrier family 35, member B4
4	hsa-let-7d	-28.3	NM_030640	CDS	DUSP16	dual specificity phosphatase 16
4	hsa-let-7d	-28.2	NM_177438	CDS	DICER1	dicer1
4	hsa-let-7d	-28.2	NM_030621	CDS	DICER1	dicer1
4	hsa-let-7d	-27.9	NM_030784	CDS	GPR63	G protein-coupled receptor 63
4	hsa-let-7d	-27.6	NM_005128	CDS	C21orf5	pad-1-like
4	hsa-let-7d	-26.5	NM_018247	3	TMEM30A	transmembrane protein 30A
4	hsa-let-7d	-26	NM_000870	3	HTR4	5-hydroxytryptamine (serotonin) receptor 4
4	hsa-let-7d	-25.9	NM_005374	3	MPP2	palmitoylated membrane protein 2
4	hsa-let-7d	-25.8	NM_000319	CDS	PEX5	peroxisomal biogenesis factor 5
4	hsa-let-7d	-25.7	NM_182907	CDS	PRDM1	PR domain containing 1, with ZNF domain isoform
4	hsa-let-7d	-25.7	NM_001198	CDS	PRDM1	PR domain containing 1, with ZNF domain isoform
4	hsa-let-7d	-25.5	NM_001395	CDS	DUSP9	dual specificity phosphatase 9
4	hsa-let-7d	-25.5	NM_002205	CDS	ITGA5	integrin alpha 5 precursor
4	hsa-let-7d	-25.4	NM_000172	CDS	GNAT1	guanine nucleotide binding protein, alpha
4	hsa-let-7d	-25.4	NM_001947	CDS	DUSP7	dual specificity phosphatase 7
4	hsa-let-7d	-25.4	NM_144499	CDS	GNAT1	guanine nucleotide binding protein, alpha
4	hsa-let-7d	-25.3	NM_003496	CDS	TRRAP	transformation/transcription domain-associated
4	hsa-let-7d	-25.3	NM_024009	CDS	GJB3	connexin 31
4	hsa-let-7d	-25.3	NM_001005752	CDS	GJB3	connexin 31
4	hsa-let-7d	-25.2	NM_014215	CDS	INSRR	insulin receptor-related receptor precursor
4	hsa-let-7d	-25	NM_033409	CDS	C20orf54	hypothetical protein LOC113278
4	hsa-let-7d	-25	NM_015490	CDS	SEC31L2	S. cerevisiae SEC31-like 2 isoform a
4	hsa-let-7d	-24.9	NM_006195	3	PBX3	pre-B-cell leukemia transcription factor 3
4	hsa-let-7d	-24.9	NM_032121	CDS	DKFZp564K142	implantation-associated protein
4	hsa-let-7d	-24.9	NM_019555	CDS	ARHGEF3	Rho guanine nucleotide exchange factor 3
4	hsa-let-7d	-24.7	NM_032283	CDS	ZDHHC18	zinc finger, DHHC domain containing 18
4	hsa-let-7d	-24.6	NM_018039	5	JMJD2D	jumonji domain containing 2D
4	hsa-let-7d	-24.4	NM_174911	3	FAM84B
4	hsa-let-7d	-24.3	NM_004416	CDS	DTX1	deltex homolog 1
4	hsa-let-7d	-24.3	NM_022444	CDS	SLC13A1	solute carrier family 13 (sodium/sulfate
4	hsa-let-7d	-24.3	NM_153029	3	N4BP1	Nedd4 binding protein 1
4	hsa-let-7d	-24.3	NM_134325	CDS	SLC26A9	solute carrier family 26, member 9 isoform b
4	hsa-let-7d	-24.3	NM_052934	CDS	SLC26A9	solute carrier family 26, member 9 isoform a
4	hsa-let-7d	-24.2	NM_033122	CDS	NYD-SP26	testis development protein NYD-SP26
4	hsa-let-7d	-24.2	NM_004628	CDS	XPC	xeroderma pigmentosum, complementation group C
4	hsa-let-7d	-24.1	NM_052990	CDS	WDR10	WD repeat domain 10 isoform 4
4	hsa-let-7d	-24.1	NM_052989	CDS	WDR10	WD repeat domain 10 isoform 2
4	hsa-let-7d	-24.1	NM_052985	CDS	WDR10	WD repeat domain 10 isoform 1
4	hsa-let-7d	-24.1	NM_018262	CDS	WDR10	WD repeat domain 10 isoform 3
4	hsa-let-7d	-24	NM_002834	CDS	PTPN11	protein tyrosine phosphatase, non-receptor type
4	hsa-let-7d	-23.9	NM_020769	CDS	RGAG1	retrotransposon gag domain containing 1
4	hsa-let-7d	-23.9	NM_031416	CDS	C18orf2	hypothetical protein LOC56651
4	hsa-let-7d	-23.8	NM_152831	CDS	ACE	angiotensin I converting enzyme isoform 3
4	hsa-let-7d	-23.8	NM_152830	CDS	ACE	angiotensin I converting enzyme isoform 2
4	hsa-let-7d	-23.8	NM_000789	CDS	ACE	angiotensin I converting enzyme isoform 1
4	hsa-let-7d	-23.7	NM_001270	CDS	CHD1	chromodomain helicase DNA binding protein 1
4	hsa-let-7d	-23.6	NM_006672	3	SLC22A7	solute carrier family 22 member 7 isoform a
4	hsa-let-7d	-23.6	NM_153320	3	SLC22A7	solute carrier family 22 member 7 isoform b
4	hsa-let-7d	-23.6	NM_178857	CDS	RP1L1	retinitis pigmentosa 1-like 1
4	hsa-let-7d	-23.5	NM_003819	CDS	PABPC4	poly A binding protein, cytoplasmic 4
4	hsa-let-7d	-23.5	NM_002760	3	PRKY	protein kinase, Y-linked
4	hsa-let-7d	-23.5	NM_170665	3	ATP2A2	ATPase, Ca++ transporting, cardiac muscle, slow
4	hsa-let-7d	-23.4	NM_017686	3	GDAP2	ganglioside induced differentiation associated
4	hsa-let-7d	-23.4	NM_144973	3	MGC24039	hypothetical protein LOC160518
4	hsa-let-7d	-23.4	NM_152531	CDS	C3orf21	hypothetical protein LOC152002
4	hsa-let-7d	-23.3	NM_002499	CDS	NEO1	neogenin homolog 1
4	hsa-let-7d	-23.3	NM_153018	CDS	FLJ30726	hypothetical protein LOC124961
4	hsa-let-7d	-23.2	NM_212530	3	CDC25B	cell division cycle 25B isoform 5
4	hsa-let-7d	-23.2	NM_021874	3	CDC25B	cell division cycle 25B isoform 4
4	hsa-let-7d	-23.2	NM_021872	3	CDC25B	cell division cycle 25B isoform 2
4	hsa-let-7d	-23.2	NM_033404	CDS	KNDC1	kinase non-catalytic C-lobe domain (KIND)
4	hsa-let-7d	-23.2	NM_004358	3	CDC25B	cell division cycle 25B isoform 1
4	hsa-let-7d	-23.2	NM_152643	CDS	KNDC1	kinase non-catalytic C-lobe domain (KIND)
4	hsa-let-7d	-23.2	NM_021873	3	CDC25B	cell division cycle 25B isoform 3
4	hsa-let-7d	-23.1	NM_001004469	CDS	OR10J5	olfactory receptor, family 10, subfamily J,
4	hsa-let-7d	-23.1	NM_018182	CDS	FLJ10700	hypothetical protein LOC55731
4	hsa-let-7d	-23.1	NM_003839	CDS	TNFRSF11A	tumor necrosis factor receptor superfamily,
4	hsa-let-7d	-23	NM_012351	CDS	OR10J1	olfactory receptor, family 10, subfamily J,
4	hsa-let-7d	-23	NM_005920	3	MEF2D	MADS box transcription enhancer factor 2,
4	hsa-let-7d	-22.9	NM_032832	CDS	LRP11	low density lipoprotein receptor-related protein
4	hsa-let-7d	-22.7	NM_004317	3	ASNA1	arsA arsenite transporter, ATP-binding, homolog
4	hsa-let-7d	-22.7	NM_207368	3	LOC348262	hypothetical protein LOC348262
4	hsa-let-7d	-22.6	NM_020167	CDS	NMUR2	neuromedin U receptor 2
4	hsa-let-7d	-22.5	NM_080820	CDS	HARS2	histidyl-tRNA synthetase 2
4	hsa-let-7d	-22.5	NM_006266	CDS	RALGDS	ral guanine nucleotide dissociation stimulator
4	hsa-let-7d	-22.4	NM_182551	CDS	LYCAT	lysocardiolipin acyltransferase isoform 1
4	hsa-let-7d	-22.4	NM_018275	CDS	FLJ10925	hypothetical protein LOC55262
4	hsa-let-7d	-22.4	NM_001002257	CDS	LYCAT	lysocardiolipin acyltransferase isoform 2
4	hsa-let-7d	-22.3	NM_015915	CDS	SPG3A	atlastin
4	hsa-let-7d	-22.3	NM_181598	CDS	SPG3A	atlastin
4	hsa-let-7d	-22.3	NM_145174	5	DNAJB7	DnaJ (Hsp40) homolog, subfamily B, member 7
4	hsa-let-7d	-22.2	NM_005659	CDS	UFD1L	ubiquitin fusion degradation 1-like
4	hsa-let-7d	-22.2	NM_018897	CDS	DNAH7	axonemal dynein heavy chain 7
4	hsa-let-7d	-22.2	NM_015282	CDS	CLASP1	CLIP-associating protein 1
4	hsa-let-7d	-22.2	NM_015557	CDS	CHD5	chromodomain helicase DNA binding protein 5
4	hsa-let-7d	-22.2	NM_019008	CDS	FLJ20232	hypothetical protein LOC54471
4	hsa-let-7d	-22.1	NM_016233	CDS	PADI3	peptidylarginine deiminase type III
4	hsa-let-7d	-22.1	NM_001631	CDS	ALPI	intestinal alkaline phosphatase precursor
4	hsa-let-7d	-22.1	NM_012115	CDS	CASP8AP2	CASP8 associated protein 2
4	hsa-let-7d	-22	NM_025163	CDS	SMP3	SMP3 mannosyltransferase
4	hsa-let-7d	-21.8	NM_152375	CDS	FLJ38753	hypothetical protein LOC127707
4	hsa-let-7d	-21.8	NM_004558	CDS	NRTN	neurturin precursor
4	hsa-let-7d	-21.6	NM_177438	CDS	DICER1	dicer1
4	hsa-let-7d	-21.6	NM_014363	CDS	SACS	sacsin
4	hsa-let-7d	-21.6	NM_030621	CDS	DICER1	dicer1
4	hsa-let-7d	-21.6	NM_018835	CDS	MNAB	membrane associated DNA binding protein
4	hsa-let-7d	-21.5	NM_177977	CDS	HAP1	huntingtin-associated protein 1 isoform 2
4	hsa-let-7d	-21.5	NM_000513	CDS	OPN1MW	opsin 1 (cone pigments), medium-wave-sensitive
4	hsa-let-7d	-21.5	NM_004091	3	E2F2	E2F transcription factor 2
4	hsa-let-7d	-21.5	NM_003949	CDS	HAP1	huntingtin-associated protein 1 isoform 1
4	hsa-let-7d	-21.4	NM_032213	3	RBED1	RNA binding motif and ELMO domain 1
4	hsa-let-7d	-21.4	NM_001043	CDS	SLC6A2	solute carrier family 6 (neurotransmitter
4	hsa-let-7d	-21.4	NM_022497	3	MRPS25	mitochondrial ribosomal protein S25
4	hsa-let-7d	-21.4	NM_000838	CDS	GRM1	glutamate receptor, metabotropic 1
4	hsa-let-7d	-21.2	NM_175609	5	ARFGAP1	ADP-ribosylation factor GTPase activating
4	hsa-let-7d	-21.2	NM_002978	CDS	SCNN1D	sodium channel, nonvoltage-gated 1, delta
4	hsa-let-7d	-21.2	NM_018593	CDS	SLC16A10	solute carrier family 16, member 10
4	hsa-let-7d	-21.2	NM_018209	5	ARFGAP1	ADP-ribosylation factor GTPase activating
4	hsa-let-7d	-21.2	NM_020061	CDS	OPN1LW	opsin 1 (cone pigments), long-wave-sensitive
4	hsa-let-7d	-21.2	NM_002410	5	MGAT5	alpha-1,3(6)-mannosylglycoprotein
4	hsa-let-7d	-21.2	NM_003588	CDS	CUL4B	cullin 4B
4	hsa-let-7d	-21	NM_020246	3	SLC12A9	solute carrier family 12 (potassium/chloride
4	hsa-let-7d	-21	NM_021914	CDS	CFL2	cofilin 2
4	hsa-let-7d	-21	NM_006712	CDS	FASTK	Fas-activated serine/threonine kinase isoform 1
4	hsa-let-7d	-21	NM_138638	CDS	CFL2	cofilin 2
4	hsa-let-7d	-21	NM_033015	CDS	FASTK	Fas-activated serine/threonine kinase isoform 4
4	hsa-let-7d	-21	NM_182766	CDS	C1orf125
4	hsa-let-7d	-21	NM_144696	CDS	C1orf125
4	hsa-let-7d	-20.9	NM_006546	3	IMP-1	IGF-II mRNA-binding protein 1
4	hsa-let-7d	-20.9	NM_033405	CDS	PRIC285	PPAR-alpha interacting complex protein 285
4	hsa-let-7d	-20.9	NM_007046	CDS	EMILIN1	elastin microfibril interfacer 1
4	hsa-let-7d	-20.8	NM_003323	CDS	TULP2	tubby like protein 2
4	hsa-let-7d	-20.7	NM_001945	3	HBEGF	heparin-binding EGF-like growth factor
4	hsa-let-7d	-20.7	NM_024329	3	EFHD2	EF hand domain family, member D2
4	hsa-let-7d	-20.6	NM_201550	3	LRRC10	leucine rich repeat containing 10
4	hsa-let-7d	-20.5	NM_016206	CDS	VGL-3	colon carcinoma related protein
4	hsa-let-7d	-20.4	NM_017901	CDS	TPCN1	two pore segment channel 1
4	hsa-let-7d	-20.4	NM_004459	CDS	FALZ	fetal Alzheimer antigen isoform 2
4	hsa-let-7d	-20.4	NM_033547	CDS	MGC16733	hypothetical protein LOC92105
4	hsa-let-7d	-20.4	NM_203297	5	TRIM7	tripartite motif-containing 7 isoform 2
4	hsa-let-7d	-20.4	NM_182641	CDS	FALZ	fetal Alzheimer antigen isoform 1
4	hsa-let-7d	-20.3	NM_052873	CDS	MGC16028	hypothetical protein LOC112752
4	hsa-let-7d	-20.3	NM_012395	3	PFTK1	PFTAIRE protein kinase 1
4	hsa-let-7d	-20.3	NM_004265	CDS	FADS2	fatty acid desaturase 2
4	hsa-let-7d	-20.3	NM_006801	CDS	KDELR1	KDEL (Lys-Asp-Glu-Leu) endoplasmic reticulum
4	hsa-let-7d	-20.2	NM_181537	CDS	KRT25C	keratin 25C
4	hsa-let-7d	-20.2	NM_000536	CDS	RAG2	recombination activating gene 2
4	hsa-let-7d	-20.1	NM_003323	CDS	TULP2	tubby like protein 2
4	hsa-let-7d	-20.1	NM_014065	CDS	HT001	hypothetical protein LOC28990
4	hsa-let-7d	-20.1	NM_000943	CDS	PPIC	peptidylprolyl isomerase C
4	hsa-let-7d	-20	NM_032298	CDS	SYT3	synaptotagmin 3
4	hsa-let-7d	-19.8	NM_173728	3	ARHGEF15	Rho guanine exchange factor 15
4	hsa-let-7d	-19.8	NM_019080	CDS	NDFIP2	Nedd4 family interacting protein 2
4	hsa-let-7d	-19.7	NM_003363	CDS	USP4	ubiquitin specific protease, proto-oncogene
4	hsa-let-7d	-19.7	NM_032606	3	CAPS2	calcyphosphine 2
4	hsa-let-7d	-19.6	NM_002774	3	KLK6	kallikrein 6 isoform A preproprotein
4	hsa-let-7d	-19.5	NM_207438	3	DNAH10	dynein, axonemal, heavy polypeptide 10
4	hsa-let-7d	-19.5	NM_152998	CDS	EZH2	enhancer of zeste 2 isoform b
4	hsa-let-7d	-19.5	NM_004456	CDS	EZH2	enhancer of zeste 2 isoform a
4	hsa-let-7d	-19.4	NM_006267	3	RANBP2	RAN binding protein 2
4	hsa-let-7d	-19.3	NM_001001873	3	LOC283174	hypothetical protein LOC283174
4	hsa-let-7d	-19.3	NM_005957	CDS	MTHFR	5,10-methylenetetrahydrofolate reductase
4	hsa-let-7d	-19.1	NM_020893	CDS	KIAA1529	KIAA1529
4	hsa-let-7d	-19.1	NM_015094	3	HIC2	hypermethylated in cancer 2
4	hsa-let-7d	-18.9	NM_005686	3	SOX13	SRY-box 13
4	hsa-let-7d	-18.9	NM_015018	CDS	KIAA1117	KIAA1117
4	hsa-let-7d	-18.9	NM_024565	CDS	FLJ14166	hypothetical protein LOC79616
4	hsa-let-7d	-18.9	NM_133378	CDS	TTN	titin isoform N2-A
4	hsa-let-7d	-18.6	NM_004764	CDS	PIWIL1	piwi-like 1
4	hsa-let-7d	-18.6	NM_016113	CDS	TRPV2	transient receptor potential cation channel,
4	hsa-let-7d	-18.5	NM_001761	CDS	CCNF	cyclin F
4	hsa-let-7d	-18.4	NM_019001	CDS	XRN1	5'-3' exoribonuclease 1
4	hsa-let-7d	-18.4	NM_018173	3	PLEKHG6
4	hsa-let-7d	-18.4	NM_001661	3	ARF4L	ADP-ribosylation factor 4-like
4	hsa-let-7d	-18.3	NM_212559	CDS	XKRX	X Kell blood group precursor-related, X-linked
4	hsa-let-7d	-18.1	NM_152403	5	FLJ39155	hypothetical protein LOC133584 isoform 1
4	hsa-let-7d	-18.1	NM_020405	3	PLXDC1	plexin domain containing 1 precursor
4	hsa-let-7d	-18	NM_018557	CDS	LRP1B	low density lipoprotein-related protein 1B
4	hsa-let-7d	-17.9	NM_024501	3	HOXD1	homeo box D1
4	hsa-let-7d	-17.7	NM_019098	CDS	CNGB3	cyclic nucleotide gated channel beta 3
4	hsa-let-7d	-17.6	NM_144598	CDS	LRRC28	leucine rich repeat containing 28
4	hsa-let-7d	-17.6	NM_005545	CDS	ISLR	immunoglobulin superfamily containing
4	hsa-let-7d	-17.6	NM_201526	CDS	ISLR	immunoglobulin superfamily containing
4	hsa-let-7d	-17.5	NM_001001712	CDS	LCN10	lipocalin 10
4	hsa-let-7d	-17.4	NM_021055	CDS	TSC2	tuberous sclerosis 2 isoform 2
4	hsa-let-7d	-17.4	NM_130436	3	DYRK1A	dual-specificity tyrosine-(Y)-phosphorylation
4	hsa-let-7d	-17.4	NM_000548	CDS	TSC2	tuberous sclerosis 2 isoform 1
4	hsa-let-7d	-17.4	NM_130438	3	DYRK1A	dual-specificity tyrosine-(Y)-phosphorylation
4	hsa-let-7d	-17.4	NM_001396	3	DYRK1A	dual-specificity tyrosine-(Y)-phosphorylation
4	hsa-let-7d	-17.4	NM_130437	3	DYRK1A	dual-specificity tyrosine-(Y)-phosphorylation
4	hsa-let-7d	-17.4	NM_021056	CDS	TSC2	tuberous sclerosis 2 isoform 3
4	hsa-let-7d	-17.4	NM_101395	3	DYRK1A	dual-specificity tyrosine-(Y)-phosphorylation
4	hsa-let-7d	-17.1	NM_000179	CDS	MSH6	mutS homolog 6
4	hsa-let-7d	-17	NM_005050	CDS	ABCD4	ATP-binding cassette, sub-family D, member 4
4	hsa-let-7d	-17	NM_020325	CDS	ABCD4	ATP-binding cassette, sub-family D, member 4
4	hsa-let-7d	-17	NM_020323	CDS	ABCD4	ATP-binding cassette, sub-family D, member 4
4	hsa-let-7d	-17	NM_020326	CDS	ABCD4	ATP-binding cassette, sub-family D, member 4
4	hsa-let-7d	-17	NM_020324	CDS	ABCD4	ATP-binding cassette, sub-family D, member 4
4	hsa-let-7d	-16.9	NM_194301	CDS	GARNL1	GTPase activating Rap/RanGAP domain-like 1
4	hsa-let-7d	-16.9	NM_014990	CDS	GARNL1	GTPase activating Rap/RanGAP domain-like 1
4	hsa-let-7d	-16.4	NM_022064	CDS	RNF123	ring finger protein 123
4	hsa-let-7d	-16.2	NM_032017	3	STK40
4	hsa-let-7d	-16	NM_020159	3	SMARCAD1	SWI/SNF-related, matrix-associated
4	hsa-let-7d	-15.9	NM_003373	3	VCL	vinculin isoform VCL
4	hsa-let-7d	-15.9	NM_014000	3	VCL	vinculin isoform meta-VCL
4	hsa-let-7d	-15.7	NM_032175	3	UTP15
4	hsa-let-7d	-15.4	NM_024616	3	TTMP	hypothetical protein LOC79669
4	hsa-let-7d	-15.2	NM_018121	3	C10orf6	hypothetical protein LOC55719
5	hsa-let-7e	-31	NM_005374	3	MPP2	palmitoylated membrane protein 2
5	hsa-let-7e	-29.4	NM_032826	3	SLC35B4	solute carrier family 35, member B4
5	hsa-let-7e	-28.1	NM_000818	CDS	GAD2	glutamate decarboxylase 2
5	hsa-let-7e	-27	NM_002834	CDS	PTPN11	protein tyrosine phosphatase, non-receptor type
5	hsa-let-7e	-26.9	NM_002968	CDS	SALL1	sal-like 1
5	hsa-let-7e	-26.6	NM_014614	CDS	PSME4	proteasome (prosome, macropain) activator
5	hsa-let-7e	-26.6	NM_014727	CDS	MLL4	myeloid/lymphoid or mixed-lineage leukemia 4
5	hsa-let-7e	-26.3	NM_018262	CDS	WDR10	WD repeat domain 10 isoform 3
5	hsa-let-7e	-26.3	NM_052990	CDS	WDR10	WD repeat domain 10 isoform 4
5	hsa-let-7e	-26.3	NM_052985	CDS	WDR10	WD repeat domain 10 isoform 1
5	hsa-let-7e	-26.3	NM_052989	CDS	WDR10	WD repeat domain 10 isoform 2
5	hsa-let-7e	-26.2	NM_000319	CDS	PEX5	peroxisomal biogenesis factor 5
5	hsa-let-7e	-25.7	NM_005215	CDS	DCC	deleted in colorectal carcinoma
5	hsa-let-7e	-25.7	NM_030621	CDS	DICER1	dicer1
5	hsa-let-7e	-25.7	NM_033409	CDS	C20orf54	hypothetical protein LOC113278
5	hsa-let-7e	-25.7	NM_177438	CDS	DICER1	dicer1
5	hsa-let-7e	-25.6	NM_032607	CDS	CREB3L3	cAMP responsive element binding protein 3-like
5	hsa-let-7e	-25.5	NM_003505	CDS	FZD1	frizzled 1
5	hsa-let-7e	-25.4	NM_017677	CDS	MTMR8	myotubularin related protein 8
5	hsa-let-7e	-25.4	NM_001303	CDS	COX10	heme A:farnesyltransferase
5	hsa-let-7e	-25.2	NM_000212	3	ITGB3	integrin beta chain, beta 3 precursor
5	hsa-let-7e	-25.2	NM_031477	5	YPEL3	yippee-like 3
5	hsa-let-7e	-25.1	NM_133439	CDS	TADA2L	transcriptional adaptor 2-like isoform b
5	hsa-let-7e	-25.1	NM_001488	CDS	TADA2L	transcriptional adaptor 2-like isoform a
5	hsa-let-7e	-25	NM_032283	CDS	ZDHHC18	zinc finger, DHHC domain containing 18
5	hsa-let-7e	-24.8	NM_012351	CDS	OR10J1	olfactory receptor, family 10, subfamily J,
5	hsa-let-7e	-24.8	NM_014553	3	TFCP2L1	LBP-9
5	hsa-let-7e	-24.8	NM_001004469	CDS	OR10J5	olfactory receptor, family 10, subfamily J,
5	hsa-let-7e	-24.7	NM_020946	CDS	DENND1A
5	hsa-let-7e	-24.7	NM_024820	CDS	DENND1A
5	hsa-let-7e	-24.7	NM_003092	5	SNRPB2	small nuclear ribonucleoprotein polypeptide B''
5	hsa-let-7e	-24.7	NM_006817	CDS	C12orf8	endoplasmic reticulum protein 29 precursor
5	hsa-let-7e	-24.6	NM_014792	CDS	KIAA0125	KIAA0125
5	hsa-let-7e	-24.5	NM_003235	CDS	TG	thyroglobulin
5	hsa-let-7e	-24.5	NM_002499	CDS	NEO1	neogenin homolog 1
5	hsa-let-7e	-24.4	NM_018897	CDS	DNAH7	axonemal dynein heavy chain 7
5	hsa-let-7e	-24.4	NM_001139	CDS	ALOX12B	arachidonate 12-lipoxygenase, 12R type
5	hsa-let-7e	-24.3	NM_153204	5	C21orf90	hypothetical protein LOC114043
5	hsa-let-7e	-24.3	NM_003635	5	NDST2	N-deacetylase/N-sulfotransferase (heparan
5	hsa-let-7e	-24.2	NM_020940	CDS	KIAA1600	KIAA1600
5	hsa-let-7e	-23.9	NM_001487	3	BLOC1S1	GCN5 general control of amino-acid synthesis
5	hsa-let-7e	-23.8	NM_173636	CDS	WDR62
5	hsa-let-7e	-23.8	NM_006418	3	OLFM4	olfactomedin 4 precursor
5	hsa-let-7e	-23.7	NM_004380	CDS	CREBBP	CREB binding protein
5	hsa-let-7e	-23.7	NM_178044	3	GIYD2
5	hsa-let-7e	-23.7	NM_024044	3	GIYD2
5	hsa-let-7e	-23.7	NM_022437	CDS	ABCG8	sterolin 2
5	hsa-let-7e	-23.6	NM_005221	CDS	DLX5	distal-less homeo box 5
5	hsa-let-7e	-23.6	NM_006039	CDS	MRC2	mannose receptor, C type 2
5	hsa-let-7e	-23.6	NM_032901	CDS	MGC14288	hypothetical protein LOC84987
5	hsa-let-7e	-23.5	NM_014069	3	PSORS1C2	SPR1 protein
5	hsa-let-7e	-23.5	NM_004130	CDS	GYG	glycogenin
5	hsa-let-7e	-23.5	NM_145807	3	LOC126147	hypothetical protein LOC126147
5	hsa-let-7e	-23.5	NM_000154	CDS	GALK1	galactokinase 1
5	hsa-let-7e	-23.4	NM_014670	3	BZW1	basic leucine zipper and W2 domains 1
5	hsa-let-7e	-23.4	NM_017745	CDS	BCOR	BCL-6 interacting corepressor isoform 1
5	hsa-let-7e	-23.4	NM_020926	CDS	BCOR	BCL-6 interacting corepressor isoform 2
5	hsa-let-7e	-23.4	NM_001001918	CDS	OR5BF1	olfactory receptor, family 5, subfamily BF,
5	hsa-let-7e	-23.3	NM_022826	CDS	MARCH7	axotrophin
5	hsa-let-7e	-23.3	NM_198904	CDS	GABRG2	gamma-aminobutyric acid A receptor, gamma 2
5	hsa-let-7e	-23.3	NM_005128	CDS	C21orf5	pad-1-like
5	hsa-let-7e	-23.3	NM_001095	CDS	ACCN2	amiloride-sensitive cation channel 2, neuronal
5	hsa-let-7e	-23.3	NM_015557	CDS	CHD5	chromodomain helicase DNA binding protein 5
5	hsa-let-7e	-23.3	NM_018323	3	PI4K2B	phosphatidylinositol 4-kinase type-II beta
5	hsa-let-7e	-23.3	NM_052934	CDS	SLC26A9	solute carrier family 26, member 9 isoform a
5	hsa-let-7e	-23.3	NM_000816	CDS	GABRG2	gamma-aminobutyric acid A receptor, gamma 2
5	hsa-let-7e	-23.3	NM_198903	CDS	GABRG2	gamma-aminobutyric acid A receptor, gamma 2
5	hsa-let-7e	-23.2	NM_032667	CDS	BSCL2	seipin
5	hsa-let-7e	-23.2	NM_015229	3	KIAA0664	hypothetical protein LOC23277
5	hsa-let-7e	-23.1	NM_152877	CDS	FAS	tumor necrosis factor receptor superfamily,
5	hsa-let-7e	-23.1	NM_001004356	CDS	FGFRL1	fibroblast growth factor receptor-like 1
5	hsa-let-7e	-23.1	NM_152873	CDS	FAS	tumor necrosis factor receptor superfamily,
5	hsa-let-7e	-23.1	NM_021923	CDS	FGFRL1	fibroblast growth factor receptor-like 1
5	hsa-let-7e	-23.1	NM_152874	CDS	FAS	tumor necrosis factor receptor superfamily,
5	hsa-let-7e	-23.1	NM_012391	CDS	SPDEF	SAM pointed domain containing ets transcription
5	hsa-let-7e	-23.1	NM_152876	CDS	FAS	tumor necrosis factor receptor superfamily,
5	hsa-let-7e	-23.1	NM_152872	CDS	FAS	tumor necrosis factor receptor superfamily,
5	hsa-let-7e	-23.1	NM_001004358	CDS	FGFRL1	fibroblast growth factor receptor-like 1
5	hsa-let-7e	-23.1	NM_152871	CDS	FAS	tumor necrosis factor receptor superfamily,
5	hsa-let-7e	-23.1	NM_152875	CDS	FAS	tumor necrosis factor receptor superfamily,
5	hsa-let-7e	-23.1	NM_000043	CDS	FAS	tumor necrosis factor receptor superfamily,
5	hsa-let-7e	-23.1	NM_033207	3	TMEM10	transmembrane protein 10
5	hsa-let-7e	-23	NM_001708	CDS	OPN1SW	opsin 1 (cone pigments), short-wave-sensitive
5	hsa-let-7e	-23	NM_152831	CDS	ACE	angiotensin I converting enzyme isoform 3
5	hsa-let-7e	-23	NM_031466	CDS	NIBP
5	hsa-let-7e	-23	NM_000789	CDS	ACE	angiotensin I converting enzyme isoform 1
5	hsa-let-7e	-23	NM_152830	CDS	ACE	angiotensin I converting enzyme isoform 2
5	hsa-let-7e	-23	NM_004072	CDS	CMKLR1	chemokine-like receptor 1
5	hsa-let-7e	-23	NM_022304	CDS	HRH2	histamine receptor H2
5	hsa-let-7e	-22.9	NM_152421	CDS	FAM69B
5	hsa-let-7e	-22.9	NM_017877	CDS	C2orf18	hypothetical protein LOC54978
5	hsa-let-7e	-22.8	NM_017539	CDS	DNAH3	dynein, axonemal, heavy polypeptide 3
5	hsa-let-7e	-22.8	NM_020168	CDS	PAK6	p21-activated kinase 6
5	hsa-let-7e	-22.8	NM_015490	CDS	SEC31L2	S. cerevisiae SEC31-like 2 isoform a
5	hsa-let-7e	-22.8	NM_020786	3	PDP2	pyruvate dehydrogenase phosphatase isoenzyme 2
5	hsa-let-7e	-22.7	NM_001005505	CDS	CACNA2D2	calcium channel, voltage-dependent, alpha
5	hsa-let-7e	-22.7	NM_002065	3	GLUL	glutamate-ammonia ligase (glutamine synthase)
5	hsa-let-7e	-22.7	NM_014317	CDS	TPRT	trans-prenyltransferase
5	hsa-let-7e	-22.7	NM_014862	3	ARNT2	aryl-hydrocarbon receptor nuclear translocator
5	hsa-let-7e	-22.7	NM_006465	CDS	ARID3B	AT rich interactive domain 3B (BRIGHT- like)
5	hsa-let-7e	-22.7	NM_000384	CDS	APOB	apolipoprotein B precursor
5	hsa-let-7e	-22.7	NM_020824	CDS	ARHGAP21	Rho GTPase activating protein 21
5	hsa-let-7e	-22.7	NM_006030	CDS	CACNA2D2	calcium channel, voltage-dependent, alpha
5	hsa-let-7e	-22.6	NM_024102	CDS	WDR77
5	hsa-let-7e	-22.6	NM_052888	CDS	LRRC37B
5	hsa-let-7e	-22.5	NM_003417	CDS	ZNF264	zinc finger protein 264
5	hsa-let-7e	-22.5	NM_031436	CDS	AKR1CL2	aldo-keto reductase family 1, member C-like 2
5	hsa-let-7e	-22.5	NM_144973	3	MGC24039	hypothetical protein LOC160518
5	hsa-let-7e	-22.5	NM_006691	3	XLKD1	extracellular link domain containing 1
5	hsa-let-7e	-22.5	NM_021259	CDS	TMEM8	transmembrane protein 8 (five membrane-spanning
5	hsa-let-7e	-22.5	NM_014614	CDS	PSME4	proteasome (prosome, macropain) activator
5	hsa-let-7e	-22.4	NM_003922	CDS	HERC1	guanine nucleotide exchange factor p532
5	hsa-let-7e	-22.4	NM_005128	CDS	C21orf5	pad-1-like
5	hsa-let-7e	-22.4	NM_175609	5	ARFGAP1	ADP-ribosylation factor GTPase activating
5	hsa-let-7e	-22.4	NM_018209	5	ARFGAP1	ADP-ribosylation factor GTPase activating
5	hsa-let-7e	-22.3	NM_138479	3	LOC148898	hypothetical protein LOC148898 isoform 1
5	hsa-let-7e	-22.3	NM_014370	CDS	STK23	serine/threonine kinase 23
5	hsa-let-7e	-22.2	NM_012199	3	EIF2C1	eukaryotic translation initiation factor 2C, 1
5	hsa-let-7e	-22.2	NM_004934	CDS	CDH18	cadherin 18, type 2 preproprotein
5	hsa-let-7e	-22.1	NM_198225	CDS	RHOBTB1	Rho-related BTB domain containing 1
5	hsa-let-7e	-22.1	NM_004715	CDS	CTDP1	CTD (carboxy-terminal domain, RNA polymerase II,
5	hsa-let-7e	-22.1	NM_012301	CDS	MAGI2
5	hsa-let-7e	-22.1	NM_018369	CDS	DEPDC1B	DEP domain containing 1B
5	hsa-let-7e	-22.1	NM_014836	CDS	RHOBTB1	Rho-related BTB domain containing 1
5	hsa-let-7e	-22.1	NM_048368	CDS	CTDP1	CTD (carboxy-terminal domain, RNA polymerase II,
5	hsa-let-7e	-22	NM_001563	CDS	IMPG1	interphotoreceptor matrix proteoglycan 1
5	hsa-let-7e	-22	NM_013422	CDS	ARHGAP6	Rho GTPase activating protein 6 isoform 5
5	hsa-let-7e	-22	NM_013423	CDS	ARHGAP6	Rho GTPase activating protein 6 isoform 4
5	hsa-let-7e	-22	NM_001174	CDS	ARHGAP6	Rho GTPase activating protein 6 isoform 2
5	hsa-let-7e	-22	NM_006125	CDS	ARHGAP6	Rho GTPase activating protein 6 isoform 3
5	hsa-let-7e	-22	NM_016072	3	GOLT1B	golgi transport 1 homolog B
5	hsa-let-7e	-22	NM_005422	CDS	TECTA	tectorin alpha precursor
5	hsa-let-7e	-22	NM_013427	CDS	ARHGAP6	Rho GTPase activating protein 6 isoform 1
5	hsa-let-7e	-21.9	NM_013274	3	POLL	polymerase (DNA directed), lambda
5	hsa-let-7e	-21.9	NM_000870	3	HTR4	5-hydroxytryptamine (serotonin) receptor 4
5	hsa-let-7e	-21.8	NM_005169	CDS	PHOX2A	paired-like homeobox 2a
5	hsa-let-7e	-21.8	NM_015662	CDS	SLB	selective LIM binding factor, rat homolog
5	hsa-let-7e	-21.8	NM_013382	CDS	POMT2	putative protein O-mannosyltransferase
5	hsa-let-7e	-21.8	NM_001281	5	CKAP1	cytoskeleton associated protein 1
5	hsa-let-7e	-21.7	NM_003498	3	SNN	Stannin
5	hsa-let-7e	-21.7	NM_003307	CDS	TRPM2	transient receptor potential cation channel,
5	hsa-let-7e	-21.7	NM_016464	3	HSPC196	hypothetical protein LOC51524
5	hsa-let-7e	-21.7	NM_001001188	3	TRPM2	transient receptor potential cation channel,
5	hsa-let-7e	-21.6	NM_003627	CDS	SLC43A1	solute carrier family 43, member 1
5	hsa-let-7e	-21.6	NM_001761	CDS	CCNF	cyclin F
5	hsa-let-7e	-21.5	NM_001039	CDS	SCNN1G	sodium channel, nonvoltage-gated 1, gamma
5	hsa-let-7e	-21.5	NM_032119	CDS	MASS1	very large G-protein coupled receptor 1
5	hsa-let-7e	-21.5	NM_138694	CDS	PKHD1	polyductin isoform 1
5	hsa-let-7e	-21.5	NM_170724	CDS	PKHD1	polyductin isoform 2
5	hsa-let-7e	-21.5	NM_017771	5	PXK	PX domain containing serine/threonine kinase
5	hsa-let-7e	-21.4	NM_020126	CDS	SPHK2	sphingosine kinase type 2 isoform
5	hsa-let-7e	-21.4	NM_016233	CDS	PADI3	peptidylarginine deiminase type III
5	hsa-let-7e	-21.4	NM_016174	3	CEECAM1	cerebral endothelial cell adhesion molecule 1
5	hsa-let-7e	-21.3	NM_014963	CDS	KIAA0963	KIAA0963
5	hsa-let-7e	-21.3	NM_018970	CDS	GPR85	G protein-coupled receptor 85
5	hsa-let-7e	-21.3	NM_015221	CDS	DNMBP	dynamin binding protein
5	hsa-let-7e	-21.2	NM_001004753	CDS	OR51F2	olfactory receptor, family 51, subfamily F,
5	hsa-let-7e	-21.2	NM_019555	CDS	ARHGEF3	Rho guanine nucleotide exchange factor 3
5	hsa-let-7e	-21.2	NM_012200	3	B3GAT3	beta-1,3-glucuronyltransferase 3
5	hsa-let-7e	-21.1	NM_014810	CDS	CAP350	centrosome-associated protein 350
5	hsa-let-7e	-21.1	NM_153832	CDS	GPR161	G protein-coupled receptor 161
5	hsa-let-7e	-21.1	NM_000050	CDS	ASS	argininosuccinate synthetase
5	hsa-let-7e	-21.1	NM_138640	3	GGA2	ADP-ribosylation factor binding protein 2
5	hsa-let-7e	-21.1	NM_015044	3	GGA2	ADP-ribosylation factor binding protein 2
5	hsa-let-7e	-21.1	NM_007369	CDS	GPR161	G protein-coupled receptor 161
5	hsa-let-7e	-21.1	NM_012219	3	MRAS	muscle RAS oncogene homolog
5	hsa-let-7e	-21.1	NM_054012	CDS	ASS	argininosuccinate synthetase
5	hsa-let-7e	-21.1	NM_006801	CDS	KDELR1	KDEL (Lys-Asp-Glu-Leu) endoplasmic reticulum
5	hsa-let-7e	-21	NM_207438	3	DNAH10	dynein, axonemal, heavy polypeptide 10
5	hsa-let-7e	-21	NM_024693	CDS	ECHDC3	enoyl Coenzyme A hydratase domain containing 3
5	hsa-let-7e	-21	NM_005153	CDS	USP10	ubiquitin specific protease 10
5	hsa-let-7e	-21	NM_004177	3	STX3A	syntaxin 3A
5	hsa-let-7e	-21	NM_005773	CDS	ZNF256	zinc finger protein 256
5	hsa-let-7e	-21	NM_020354	CDS	ENTPD7	ectonucleoside triphosphate diphosphohydrolase
5	hsa-let-7e	-21	NM_004273	CDS	CHST3	carbohydrate (chondroitin 6) sulfotransferase 3
5	hsa-let-7e	-20.9	NM_002188	3	IL13	interleukin 13 precursor
5	hsa-let-7e	-20.8	NM_012129	3	CLDN12	claudin 12
5	hsa-let-7e	-20.8	NM_198529	CDS	FLJ46247	hypothetical protein LOC374786
5	hsa-let-7e	-20.8	NM_001004330	3	FLJ46688	hypothetical protein LOC440107
5	hsa-let-7e	-20.7	NM_014781	CDS	RB1CC1	Rb1-inducible coiled coil protein 1
5	hsa-let-7e	-20.7	NM_003786	CDS	ABCC3	ATP-binding cassette, sub-family C, member 3
5	hsa-let-7e	-20.7	NM_144598	CDS	LRRC28	leucine rich repeat containing 28
5	hsa-let-7e	-20.7	NM_020038	3	ABCC3	ATP-binding cassette, sub-family C, member 3
5	hsa-let-7e	-20.7	NM_032228	CDS	MLSTD2	male sterility domain containing 2
5	hsa-let-7e	-20.7	NM_020037	CDS	ABCC3	ATP-binding cassette, sub-family C, member 3
5	hsa-let-7e	-20.6	NM_000334	CDS	SCN4A	sodium channel, voltage-gated, type IV, alpha
5	hsa-let-7e	-20.6	NM_017704	3	ANKRD49
5	hsa-let-7e	-20.6	NM_017891	CDS	C1orf159
5	hsa-let-7e	-20.6	NM_004416	CDS	DTX1	deltex homolog 1
5	hsa-let-7e	-20.5	NM_025137	CDS	FLJ21439	hypothetical protein LOC80208
5	hsa-let-7e	-20.5	NM_001761	CDS	CCNF	cyclin F
5	hsa-let-7e	-20.4	NM_153837	CDS	GPR114	G-protein coupled receptor 114
5	hsa-let-7e	-20.4	NM_012215	CDS	MGEA5	meningioma expressed antigen 5 (hyaluronidase)
5	hsa-let-7e	-20.3	NM_173806	CDS	MGC50721	hypothetical protein LOC255762
5	hsa-let-7e	-20.2	NM_024085	CDS	ATG9A
5	hsa-let-7e	-20	NM_015409	CDS	EP400	E1A binding protein p400
5	hsa-let-7e	-20	NM_148910	CDS	TIRAP	Toll-interleukin 1 receptor domain-containing
5	hsa-let-7e	-20	NM_031912	3	SYT15	synaptotagmin XV isoform a
5	hsa-let-7e	-20	NM_001010931	3	HGF	hepatocyte growth factor isoform 2 precursor
5	hsa-let-7e	-20	NM_001010933	3	HGF	hepatocyte growth factor isoform 4 precursor
5	hsa-let-7e	-20	NM_052887	CDS	TIRAP	Toll-interleukin 1 receptor domain-containing
5	hsa-let-7e	-20	NM_006306	3	SMC1L1	SMC1 structural maintenance of chromosomes
5	hsa-let-7e	-19.9	NM_005920	3	MEF2D	MADS box transcription enhancer factor 2,
5	hsa-let-7e	-19.9	NM_181699	CDS	PPP2R1B	beta isoform of regulatory subunit A, protein
5	hsa-let-7e	-19.9	NM_000118	CDS	ENG	endoglin precursor
5	hsa-let-7e	-19.9	NM_173623	3	FLJ35808	hypothetical protein LOC284076
5	hsa-let-7e	-19.9	NM_002716	CDS	PPP2R1B	beta isoform of regulatory subunit A, protein
5	hsa-let-7e	-19.8	NM_003320	CDS	TUB	tubby isoform a
5	hsa-let-7e	-19.8	NM_015072	CDS	TTLL5
5	hsa-let-7e	-19.8	NM_177972	CDS	TUB	tubby isoform b
5	hsa-let-7e	-19.7	NM_152643	CDS	KNDC1	kinase non-catalytic C-lobe domain (KIND)
5	hsa-let-7e	-19.7	NM_153029	3	N4BP1	Nedd4 binding protein 1
5	hsa-let-7e	-19.7	NM_005560	CDS	LAMA5	laminin alpha 5
5	hsa-let-7e	-19.7	NM_033404	CDS	KNDC1	kinase non-catalytic C-lobe domain (KIND)
5	hsa-let-7e	-19.6	NM_177977	CDS	HAP1	huntingtin-associated protein 1 isoform 2
5	hsa-let-7e	-19.6	NM_003949	CDS	HAP1	huntingtin-associated protein 1 isoform 1
5	hsa-let-7e	-19.5	NM_012306	CDS	FAIM2	Fas apoptotic inhibitory molecule 2
5	hsa-let-7e	-19.5	NM_201253	CDS	CRB1	crumbs homolog 1 isoform II precursor
5	hsa-let-7e	-19.5	NM_012076	CDS	CRB1	crumbs homolog 1 isoform I precursor
5	hsa-let-7e	-19.4	NM_006113	CDS	VAV3	vav 3 oncogene
5	hsa-let-7e	-19.4	NM_002625	CDS	PFKFB1	6-phosphofructo-2-kinase/fructose-2,
5	hsa-let-7e	-19.4	NM_017534	CDS	MYH2	myosin, heavy polypeptide 2, skeletal muscle,
5	hsa-let-7e	-19.3	NM_152375	CDS	FLJ38753	hypothetical protein LOC127707
5	hsa-let-7e	-19.2	NM_001206	3	KLF9	Kruppel-like factor 9
5	hsa-let-7e	-19.2	NM_133372	3	KIAA1961	hypothetical protein LOC96459 isoform 1
5	hsa-let-7e	-19.2	NM_001008738	3	KIAA1961	hypothetical protein LOC96459 isoform 2
5	hsa-let-7e	-19.2	NM_016569	CDS	TBX3	T-box 3 protein isoform 2
5	hsa-let-7e	-19.2	NM_024329	3	EFHD2	EF hand domain family, member D2
5	hsa-let-7e	-19.2	NM_015914	CDS	TXNDC11	thioredoxin domain containing 11
5	hsa-let-7e	-19.2	NM_005996	CDS	TBX3	T-box 3 protein isoform 1
5	hsa-let-7e	-19.2	NM_015132	CDS	SNX13	sorting nexin 13
5	hsa-let-7e	-19.1	NM_020184	CDS	CNNM4	cyclin M4
5	hsa-let-7e	-19.1	NM_017893	3	SEMA4G	semaphorin 4G
5	hsa-let-7e	-19.1	NM_002233	5	KCNA4	potassium voltage-gated channel, shaker-related
5	hsa-let-7e	-19.1	NM_001933	3	DLST	dihydrolipoamide S-succinyltransferase (E2
5	hsa-let-7e	-19	NM_144963	CDS	FLJ23790	hypothetical protein LOC157769
5	hsa-let-7e	-19	NM_014915	CDS	ANKRD26	ankyrin repeat domain 26
5	hsa-let-7e	-19	NM_012116	CDS	CBLC	Cas-Br-M (murine) ecotropic retroviral
5	hsa-let-7e	-18.9	NM_019001	CDS	XRN1	5'-3' exoribonuclease 1
5	hsa-let-7e	-18.9	NM_000145	CDS	FSHR	follicle stimulating hormone receptor isoform 1
5	hsa-let-7e	-18.9	NM_002023	CDS	FMOD	fibromodulin precursor
5	hsa-let-7e	-18.9	NM_003811	3	TNFSF9	tumor necrosis factor (ligand) superfamily,
5	hsa-let-7e	-18.9	NM_181446	CDS	FSHR	follicle stimulating hormone receptor isoform 2
5	hsa-let-7e	-18.8	NM_080917	3	DGUOK	deoxyguanosine kinase isoform c precursor
5	hsa-let-7e	-18.8	NM_057735	CDS	CCNE2	cyclin E2 isoform 2
5	hsa-let-7e	-18.8	NM_057749	CDS	CCNE2	cyclin E2 isoform 1
5	hsa-let-7e	-18.8	NM_006546	3	IMP-1	IGF-II mRNA-binding protein 1
5	hsa-let-7e	-18.8	NM_015234	CDS	GPR116	G-protein coupled receptor 116
5	hsa-let-7e	-18.8	NM_080916	CDS	DGUOK	deoxyguanosine kinase isoform a precursor
5	hsa-let-7e	-18.8	NM_080915	3	DGUOK	deoxyguanosine kinase isoform d precursor
5	hsa-let-7e	-18.7	NM_182551	CDS	LYCAT	lysocardiolipin acyltransferase isoform 1
5	hsa-let-7e	-18.7	NM_052873	CDS	MGC16028	hypothetical protein LOC112752
5	hsa-let-7e	-18.7	NM_001002257	CDS	LYCAT	lysocardiolipin acyltransferase isoform 2
5	hsa-let-7e	-18.7	NM_170672	CDS	RASGRP3	RAS guanyl releasing protein 3 (calcium and
5	hsa-let-7e	-18.6	NM_014363	CDS	SACS	sacsin
5	hsa-let-7e	-18.6	NM_033044	CDS	MACF1	microfilament and actin filament cross-linker
5	hsa-let-7e	-18.5	NM_003373	3	VCL	vinculin isoform VCL
5	hsa-let-7e	-18.5	NM_014961	3	RIPX	rap2 interacting protein x
5	hsa-let-7e	-18.5	NM_014000	3	VCL	vinculin isoform meta-VCL
5	hsa-let-7e	-18.5	NM_001004307	3	MGC33556	hypothetical protein LOC339541
5	hsa-let-7e	-18.5	NM_138639	5	BCL2L12	BCL2-like 12 isoform 1
5	hsa-let-7e	-18.5	NM_052842	5	BCL2L12	BCL2-like 12 isoform 2
5	hsa-let-7e	-18.4	NM_002736	CDS	PRKAR2B	cAMP-dependent protein kinase, regulatory
5	hsa-let-7e	-18.2	NM_000138	CDS	FBN1	fibrillin 1
5	hsa-let-7e	-18.2	NM_130446	3	KLHL6	kelch-like 6
5	hsa-let-7e	-18.1	NM_005529	CDS	HSPG2	heparan sulfate proteoglycan 2
5	hsa-let-7e	-18.1	NM_198880	CDS	FLJ20259	hypothetical protein LOC54870
5	hsa-let-7e	-18.1	NM_017730	CDS	FLJ20259	hypothetical protein LOC54870
5	hsa-let-7e	-18	NM_031463	CDS	HSDL1	hydroxysteroid dehydrogenase like 1
5	hsa-let-7e	-18	NM_006825	CDS	CKAP4	cytoskeleton-associated protein 4
5	hsa-let-7e	-17.9	NM_001135	CDS	AGC1	aggrecan 1 isoform 1 precursor
5	hsa-let-7e	-17.9	NM_015094	3	HIC2	hypermethylated in cancer 2
5	hsa-let-7e	-17.9	NM_013227	CDS	AGC1	aggrecan 1 isoform 2 precursor
5	hsa-let-7e	-17.8	NM_015018	CDS	KIAA1117	KIAA1117
5	hsa-let-7e	-17.7	NM_006212	CDS	PFKFB2	6-phosphofructo-2-kinase/fructose-2,
5	hsa-let-7e	-17.7	NM_016320	CDS	NUP98	nucleoporin 98kD isoform 1
5	hsa-let-7e	-17.7	NM_000069	CDS	CACNA1S	calcium channel, voltage-dependent, L type,
5	hsa-let-7e	-17.7	NM_139132	CDS	NUP98	nucleoporin 98kD isoform 4
5	hsa-let-7e	-17.6	NM_001002877	CDS	C22orf19	Fms-interacting protein
5	hsa-let-7e	-17.6	NM_173638	5	MGC8902	hypothetical protein LOC284565
5	hsa-let-7e	-17.6	NM_001002878	CDS	C22orf19	Fms-interacting protein
5	hsa-let-7e	-17.6	NM_183372	5	LOC200030	hypothetical protein LOC200030
5	hsa-let-7e	-17.6	NM_001002879	CDS	C22orf19	Fms-interacting protein
5	hsa-let-7e	-17.6	NM_003678	CDS	C22orf19	Fms-interacting protein
5	hsa-let-7e	-17.5	NM_152404	3	UGT3A1
5	hsa-let-7e	-17.5	NM_006823	3	PKIA	cAMP-dependent protein kinase inhibitor alpha
5	hsa-let-7e	-17.5	NM_181839	3	PKIA	cAMP-dependent protein kinase inhibitor alpha
5	hsa-let-7e	-17.4	NM_033015	CDS	FASTK	Fas-activated serine/threonine kinase isoform 4
5	hsa-let-7e	-17.4	NM_006712	CDS	FASTK	Fas-activated serine/threonine kinase isoform 1
5	hsa-let-7e	-17.4	NM_014683	3	ULK2	unc-51-like kinase 2
5	hsa-let-7e	-17.2	NM_020959	CDS	TMEM16H
5	hsa-let-7e	-16.9	NM_181335	3	ARHGAP8	Rho GTPase activating protein 8 isoform 5
5	hsa-let-7e	-16.9	NM_181334	3	LOC553158
5	hsa-let-7e	-16.8	NM_153712	CDS	TTL	tubulin tyrosine ligase
5	hsa-let-7e	-16.8	NM_004155	3	SERPINB9	serine (or cysteine) proteinase inhibitor, clade
5	hsa-let-7e	-16.7	NM_014038	3	BZW2	basic leucine zipper and W2 domains 2
5	hsa-let-7e	-16.6	NM_173669	CDS	FLJ34047	hypothetical protein LOC285696
5	hsa-let-7e	-16.5	NM_002410	5	MGAT5	alpha-1,3(6)-mannosylglycoprotein
5	hsa-let-7e	-16.3	NM_016125	3	LOC51136	PTD016 protein
5	hsa-let-7e	-16	NM_017941	CDS	HLC-8	lung cancer-related protein 8
5	hsa-let-7e	-15.9	NM_133378	CDS	TTN	titin isoform N2-A
5	hsa-let-7e	-15.8	NM_207307	CDS	LOC90288	hypothetical protein LOC90288
5	hsa-let-7e	-15.8	NM_004645	3	COIL	coilin
5	hsa-let-7e	-15.8	NM_002130	CDS	HMGCS1	3-hydroxy-3-methylglutaryl-Coenzyme A synthase 1
5	hsa-let-7e	-15.6	NM_003323	CDS	TULP2	tubby like protein 2
6	hsa-let-7f	-25.8	NM_000870	3	HTR4	5-hydroxytryptamine (serotonin) receptor 4
6	hsa-let-7f	-25.3	NM_017686	3	GDAP2	ganglioside induced differentiation associated
6	hsa-let-7f	-25.3	NM_006212	CDS	PFKFB2	6-phosphofructo-2-kinase/fructose-2,
6	hsa-let-7f	-25.1	NM_032826	3	SLC35B4	solute carrier family 35, member B4
6	hsa-let-7f	-24.7	NM_001008738	3	KIAA1961	hypothetical protein LOC96459 isoform 2
6	hsa-let-7f	-24.7	NM_133372	3	KIAA1961	hypothetical protein LOC96459 isoform 1
6	hsa-let-7f	-24.1	NM_207411	CDS	XKR5
6	hsa-let-7f	-24.1	NM_004416	CDS	DTX1	deltex homolog 1
6	hsa-let-7f	-23.5	NM_144973	3	MGC24039	hypothetical protein LOC160518
6	hsa-let-7f	-23.4	NM_024009	CDS	GJB3	connexin 31
6	hsa-let-7f	-23.4	NM_001005752	CDS	GJB3	connexin 31
6	hsa-let-7f	-23.1	NM_001002878	CDS	C22orf19	Fms-interacting protein
6	hsa-let-7f	-23.1	NM_003678	CDS	C22orf19	Fms-interacting protein
6	hsa-let-7f	-23.1	NM_001002877	CDS	C22orf19	Fms-interacting protein
6	hsa-let-7f	-23.1	NM_152531	CDS	C3orf21	hypothetical protein LOC152002
6	hsa-let-7f	-23.1	NM_001002879	CDS	C22orf19	Fms-interacting protein
6	hsa-let-7f	-23	NM_022826	CDS	MARCH7	axotrophin
6	hsa-let-7f	-22.9	NM_016233	CDS	PADI3	peptidylarginine deiminase type III
6	hsa-let-7f	-22.4	NM_012302	CDS	LPHN2	latrophilin 2 precursor
6	hsa-let-7f	-22.4	NM_144499	CDS	GNAT1	guanine nucleotide binding protein, alpha
6	hsa-let-7f	-22.4	NM_000172	CDS	GNAT1	guanine nucleotide binding protein, alpha
6	hsa-let-7f	-22.2	NM_003819	CDS	PABPC4	poly A binding protein, cytoplasmic 4
6	hsa-let-7f	-22.2	NM_032298	CDS	SYT3	synaptotagmin 3
6	hsa-let-7f	-22.2	NM_014781	CDS	RB1CC1	Rb1-inducible coiled coil protein 1
6	hsa-let-7f	-22.2	NM_013390	3	TMEM2	transmembrane protein 2
6	hsa-let-7f	-22.1	NM_032832	CDS	LRP11	low density lipoprotein receptor-related protein
6	hsa-let-7f	-21.9	NM_181598	CDS	SPG3A	atlastin
6	hsa-let-7f	-21.9	NM_018262	CDS	WDR10	WD repeat domain 10 isoform 3
6	hsa-let-7f	-21.9	NM_052990	CDS	WDR10	WD repeat domain 10 isoform 4
6	hsa-let-7f	-21.9	NM_052989	CDS	WDR10	WD repeat domain 10 isoform 2
6	hsa-let-7f	-21.9	NM_052985	CDS	WDR10	WD repeat domain 10 isoform 1
6	hsa-let-7f	-21.9	NM_015915	CDS	SPG3A	atlastin
6	hsa-let-7f	-21.8	NM_032242	CDS	PLXNA1	plexin A1
6	hsa-let-7f	-21.7	NM_020940	CDS	KIAA1600	KIAA1600
6	hsa-let-7f	-21.6	NM_000257	CDS	MYH7	myosin, heavy polypeptide 7, cardiac muscle,
6	hsa-let-7f	-21.6	NM_032833	3	PPP1R15B	protein phosphatase 1, regulatory subunit 15B
6	hsa-let-7f	-21.6	NM_145174	5	DNAJB7	DnaJ (Hsp40) homolog, subfamily B, member 7
6	hsa-let-7f	-21.4	NM_016320	CDS	NUP98	nucleoporin 98kD isoform 1
6	hsa-let-7f	-21.4	NM_002834	CDS	PTPN11	protein tyrosine phosphatase, non-receptor type
6	hsa-let-7f	-21.4	NM_139132	CDS	NUP98	nucleoporin 98kD isoform 4
6	hsa-let-7f	-21.4	NM_033409	CDS	C20orf54	hypothetical protein LOC113278
6	hsa-let-7f	-21.4	NM_007125	CDS	UTY	tetratricopeptide repeat protein isoform 3
6	hsa-let-7f	-21.4	NM_182660	CDS	UTY	tetratricopeptide repeat protein isoform 1
6	hsa-let-7f	-21.4	NM_182659	CDS	UTY	tetratricopeptide repeat protein isoform 2
6	hsa-let-7f	-21.2	NM_014363	CDS	SACS	sacsin
6	hsa-let-7f	-21.2	NM_173570	CDS	ZDHHC23	zinc finger, DHHC domain containing 23
6	hsa-let-7f	-21.2	NM_001043	CDS	SLC6A2	solute carrier family 6 (neurotransmitter
6	hsa-let-7f	-21.1	NM_016206	CDS	VGL-3	colon carcinoma related protein
6	hsa-let-7f	-21.1	NM_014813	3	LRIG2	leucine-rich repeats and immunoglobulin-like
6	hsa-let-7f	-20.9	NM_002736	CDS	PRKAR2B	cAMP-dependent protein kinase, regulatory
6	hsa-let-7f	-20.9	NM_018228	CDS	C14orf115	hypothetical protein LOC55237
6	hsa-let-7f	-20.9	NM_033015	CDS	FASTK	Fas-activated serine/threonine kinase isoform 4
6	hsa-let-7f	-20.9	NM_006712	CDS	FASTK	Fas-activated serine/threonine kinase isoform 1
6	hsa-let-7f	-20.8	NM_032228	CDS	MLSTD2	male sterility domain containing 2
6	hsa-let-7f	-20.8	NM_005676	CDS	RBM10	RNA binding motif protein 10 isoform 1
6	hsa-let-7f	-20.8	NM_152856	CDS	RBM10	RNA binding motif protein 10 isoform 2
6	hsa-let-7f	-20.7	NM_017745	CDS	BCOR	BCL-6 interacting corepressor isoform 1
6	hsa-let-7f	-20.7	NM_031220	CDS	PITPNM3	PITPNM family member 3
6	hsa-let-7f	-20.7	NM_020926	CDS	BCOR	BCL-6 interacting corepressor isoform 2
6	hsa-let-7f	-20.7	NM_015132	CDS	SNX13	sorting nexin 13
6	hsa-let-7f	-20.6	NM_018353	CDS	C14orf106	chromosome 14 open reading frame 106
6	hsa-let-7f	-20.5	NM_006165	CDS	NFRKB	nuclear factor related to kappaB binding
6	hsa-let-7f	-20.5	NM_014915	CDS	ANKRD26	ankyrin repeat domain 26
6	hsa-let-7f	-20.5	NM_032280	3	ZCCHC9	zinc finger, CCHC domain containing 9
6	hsa-let-7f	-20.4	NM_001001918	CDS	OR5BF1	olfactory receptor, family 5, subfamily BF,
6	hsa-let-7f	-20.4	NM_004108	CDS	FCN2	ficolin 2 isoform a precursor
6	hsa-let-7f	-20.4	NM_015837	CDS	FCN2	ficolin 2 isoform b precursor
6	hsa-let-7f	-20.3	NM_033641	3	COL4A6	type IV alpha 6 collagen isoform B precursor
6	hsa-let-7f	-20.3	NM_031463	CDS	HSDL1	hydroxysteroid dehydrogenase like 1
6	hsa-let-7f	-20.3	NM_001847	3	COL4A6	type IV alpha 6 collagen isoform A precursor
6	hsa-let-7f	-20.2	NM_201566	CDS	SLC16A13	monocarboxylate transporter 13
6	hsa-let-7f	-20.2	NM_006267	3	RANBP2	RAN binding protein 2
6	hsa-let-7f	-20.1	NM_144648	CDS	FLJ32786	hypothetical protein LOC136332
6	hsa-let-7f	-20.1	NM_033405	CDS	PRIC285	PPAR-alpha interacting complex protein 285
6	hsa-let-7f	-20	NM_024085	CDS	ATG9A
6	hsa-let-7f	-20	NM_001004330	3	FLJ46688	hypothetical protein LOC440107
6	hsa-let-7f	-20	NM_003839	CDS	TNFRSF11A	tumor necrosis factor receptor superfamily,
6	hsa-let-7f	-19.9	NM_020061	CDS	OPN1LW	opsin 1 (cone pigments), long-wave-sensitive
6	hsa-let-7f	-19.9	NM_015094	3	HIC2	hypermethylated in cancer 2
6	hsa-let-7f	-19.9	NM_015229	3	KIAA0664	hypothetical protein LOC23277
6	hsa-let-7f	-19.8	NM_001001683	CDS	MGC88387	hypothetical protein LOC400569
6	hsa-let-7f	-19.8	NM_138479	3	LOC148898	hypothetical protein LOC148898 isoform 1
6	hsa-let-7f	-19.8	NM_001932	CDS	MPP3	palmitoylated membrane protein 3
6	hsa-let-7f	-19.7	NM_004157	CDS	PRKAR2A	cAMP-dependent protein kinase, regulatory
6	hsa-let-7f	-19.7	NM_138557	CDS	TLR4	toll-like receptor 4 isoform D
6	hsa-let-7f	-19.7	NM_138554	CDS	TLR4	toll-like receptor 4 isoform A
6	hsa-let-7f	-19.7	NM_003266	CDS	TLR4	toll-like receptor 4 isoform C
6	hsa-let-7f	-19.7	NM_138556	CDS	TLR4	toll-like receptor 4 isoform B
6	hsa-let-7f	-19.6	NM_002130	CDS	HMGCS1	3-hydroxy-3-methylglutaryl-Coenzyme A synthase 1
6	hsa-let-7f	-19.6	NM_014325	CDS	CORO1C	coronin, actin binding protein, 1C
6	hsa-let-7f	-19.6	NM_025137	CDS	FLJ21439	hypothetical protein LOC80208
6	hsa-let-7f	-19.6	NM_004532	3	MUC4	mucin 4 isoform d
6	hsa-let-7f	-19.6	NM_001947	CDS	DUSP7	dual specificity phosphatase 7
6	hsa-let-7f	-19.6	NM_021071	CDS	DO	Dombrock blood group precursor
6	hsa-let-7f	-19.6	NM_138299	3	MUC4	mucin 4 isoform c
6	hsa-let-7f	-19.6	NM_138298	3	MUC4	mucin 4 isoform b
6	hsa-let-7f	-19.6	NM_018406	3	MUC4	mucin 4 isoform a
6	hsa-let-7f	-19.6	NM_138297	3	MUC4	mucin 4 isoform e
6	hsa-let-7f	-19.5	NM_024329	3	EFHD2	EF hand domain family, member D2
6	hsa-let-7f	-19.5	NM_004525	CDS	LRP2	low density lipoprotein-related protein 2
6	hsa-let-7f	-19.5	NM_052925	CDS	LENG8	leukocyte receptor cluster (LRC) member 8
6	hsa-let-7f	-19.4	NM_181335	3	ARHGAP8	Rho GTPase activating protein 8 isoform 5
6	hsa-let-7f	-19.4	NM_003323	CDS	TULP2	tubby like protein 2
6	hsa-let-7f	-19.4	NM_054012	CDS	ASS	argininosuccinate synthetase
6	hsa-let-7f	-19.4	NM_181334	3	LOC553158
6	hsa-let-7f	-19.4	NM_174911	3	FAM84B
6	hsa-let-7f	-19.4	NM_001638	CDS	APOF	apolipoprotein F precursor
6	hsa-let-7f	-19.4	NM_000050	CDS	ASS	argininosuccinate synthetase
6	hsa-let-7f	-19.4	NM_017801	3	CKLFSF6	chemokine-like factor superfamily 6
6	hsa-let-7f	-19.3	NM_020919	CDS	ALS2	alsin
6	hsa-let-7f	-19.3	NM_022041	3	GAN	gigaxonin
6	hsa-let-7f	-19.2	NM_002373	CDS	MAP1A	microtubule-associated protein 1A
6	hsa-let-7f	-19.2	NM_198880	CDS	FLJ20259	hypothetical protein LOC54870
6	hsa-let-7f	-19.2	NM_017730	CDS	FLJ20259	hypothetical protein LOC54870
6	hsa-let-7f	-19.2	NM_173669	CDS	FLJ34047	hypothetical protein LOC285696
6	hsa-let-7f	-19	NM_018976	CDS	SLC38A2	solute carrier family 38, member 2
6	hsa-let-7f	-19	NM_172230	CDS	SYVN1	synoviolin 1 isoform b
6	hsa-let-7f	-19	NM_001395	CDS	DUSP9	dual specificity phosphatase 9
6	hsa-let-7f	-19	NM_020809	3	ARHGAP20	Rho GTPase activating protein 20
6	hsa-let-7f	-19	NM_032431	CDS	SYVN1	synoviolin 1 isoform a
6	hsa-let-7f	-19	NM_005957	CDS	MTHFR	5,10-methylenetetrahydrofolate reductase
6	hsa-let-7f	-18.9	NM_001045	CDS	SLC6A4	solute carrier family 6 member 4
6	hsa-let-7f	-18.9	NM_024032	CDS	MGC3130	hypothetical protein LOC78995
6	hsa-let-7f	-18.9	NM_016252	CDS	BIRC6	baculoviral IAP repeat-containing 6
6	hsa-let-7f	-18.8	NM_194301	CDS	GARNL1	GTPase activating Rap/RanGAP domain-like 1
6	hsa-let-7f	-18.8	NM_005215	CDS	DCC	deleted in colorectal carcinoma
6	hsa-let-7f	-18.8	NM_004177	3	STX3A	syntaxin 3A
6	hsa-let-7f	-18.8	NM_178857	CDS	RP1L1	retinitis pigmentosa 1-like 1
6	hsa-let-7f	-18.8	NM_014990	CDS	GARNL1	GTPase activating Rap/RanGAP domain-like 1
6	hsa-let-7f	-18.7	NM_016203	CDS	PRKAG2	protein kinase, AMP-activated, gamma 2
6	hsa-let-7f	-18.7	NM_005656	3	TMPRSS2	transmembrane protease, serine 2
6	hsa-let-7f	-18.7	NM_001184	CDS	ATR	ataxia telangiectasia and Rad3 related protein
6	hsa-let-7f	-18.6	NM_002646	CDS	PIK3C2B	phosphoinositide-3-kinase, class 2, beta
6	hsa-let-7f	-18.6	NM_016448	CDS	DTL
6	hsa-let-7f	-18.5	NM_006056	CDS	NMUR1	neuromedin U receptor 1
6	hsa-let-7f	-18.5	NM_207438	3	DNAH10	dynein, axonemal, heavy polypeptide 10
6	hsa-let-7f	-18.5	NM_007252	CDS	POU6F2	POU domain, class 6, transcription factor 2
6	hsa-let-7f	-18.5	NM_018897	CDS	DNAH7	axonemal dynein heavy chain 7
6	hsa-let-7f	-18.4	NM_152487	CDS	TMEM56
6	hsa-let-7f	-18.4	NM_001005159	CDS	SFMBT1	Scm-like with four mbt domains 1
6	hsa-let-7f	-18.4	NM_012304	CDS	FBXL7	F-box and leucine-rich repeat protein 7
6	hsa-let-7f	-18.4	NM_022106	CDS	C20orf177	hypothetical protein LOC63939
6	hsa-let-7f	-18.4	NM_183380	CDS	DST	dystonin isoform 1
6	hsa-let-7f	-18.4	NM_001005158	CDS	SFMBT1	Scm-like with four mbt domains 1
6	hsa-let-7f	-18.4	NM_016329	CDS	SFMBT1	Scm-like with four mbt domains 1
6	hsa-let-7f	-18.2	NM_000145	CDS	FSHR	follicle stimulating hormone receptor isoform 1
6	hsa-let-7f	-18.2	NM_006734	CDS	HIVEP2	human immunodeficiency virus type I enhancer
6	hsa-let-7f	-18.2	NM_181446	CDS	FSHR	follicle stimulating hormone receptor isoform 2
6	hsa-let-7f	-18.1	NM_000838	CDS	GRM1	glutamate receptor, metabotropic 1
6	hsa-let-7f	-18.1	NM_007046	CDS	EMILIN1	elastin microfibril interfacer 1
6	hsa-let-7f	-18.1	NM_003749	CDS	IRS2	insulin receptor substrate 2
6	hsa-let-7f	-18.1	NM_018086	CDS	FIGN	fidgetin
6	hsa-let-7f	-18	NM_181335	CDS	ARHGAP8	Rho GTPase activating protein 8 isoform 5
6	hsa-let-7f	-18	NM_153320	3	SLC22A7	solute carrier family 22 member 7 isoform b
6	hsa-let-7f	-18	NM_017686	CDS	GDAP2	ganglioside induced differentiation associated
6	hsa-let-7f	-18	NM_017780	CDS	CHD7	chromodomain helicase DNA binding protein 7
6	hsa-let-7f	-18	NM_181334	CDS	LOC553158
6	hsa-let-7f	-18	NM_006672	3	SLC22A7	solute carrier family 22 member 7 isoform a
6	hsa-let-7f	-18	NM_032446	CDS	MEGF10	MEGF10 protein
6	hsa-let-7f	-18	NM_017941	CDS	HLC-8	lung cancer-related protein 8
6	hsa-let-7f	-17.9	NM_001005210	CDS	FLJ45686	hypothetical protein LOC219527
6	hsa-let-7f	-17.9	NM_032667	CDS	BSCL2	seipin
6	hsa-let-7f	-17.9	NM_001003698	CDS	RREB1	ras responsive element binding protein 1 isoform
6	hsa-let-7f	-17.9	NM_198999	CDS	SLC26A5
6	hsa-let-7f	-17.9	NM_015718	CDS	NOX3	NADPH oxidase 3
6	hsa-let-7f	-17.9	NM_015221	CDS	DNMBP	dynamin binding protein
6	hsa-let-7f	-17.9	NM_206884	CDS	SLC26A5
6	hsa-let-7f	-17.9	NM_206883	CDS	SLC26A5
6	hsa-let-7f	-17.9	NM_033427	CDS	CTTNBP2	cortactin binding protein 2
6	hsa-let-7f	-17.9	NM_001003699	CDS	RREB1	ras responsive element binding protein 1 isoform
6	hsa-let-7f	-17.9	NM_002955	CDS	RREB1	ras responsive element binding protein 1 isoform
6	hsa-let-7f	-17.8	NM_152375	CDS	FLJ38753	hypothetical protein LOC127707
6	hsa-let-7f	-17.8	NM_000308	CDS	PPGB	protective protein for beta-galactosidase
6	hsa-let-7f	-17.8	NM_004155	3	SERPINB9	serine (or cysteine) proteinase inhibitor, clade
6	hsa-let-7f	-17.8	NM_032047	3	B3GNT5	beta-1,3-N-acetylglucosaminyltransferase bGnT-5
6	hsa-let-7f	-17.7	NM_014792	CDS	KIAA0125	KIAA0125
6	hsa-let-7f	-17.7	NM_175873	3	ANKRD43
6	hsa-let-7f	-17.7	NM_006801	CDS	KDELR1	KDEL (Lys-Asp-Glu-Leu) endoplasmic reticulum
6	hsa-let-7f	-17.7	NM_006322	CDS	TUBGCP3	spindle pole body protein
6	hsa-let-7f	-17.7	NM_144966	CDS	FREM1	FRAS1 related extracellular matrix 1
6	hsa-let-7f	-17.7	NM_002499	CDS	NEO1	neogenin homolog 1
6	hsa-let-7f	-17.6	NM_001270	CDS	CHD1	chromodomain helicase DNA binding protein 1
6	hsa-let-7f	-17.6	NM_005923	CDS	MAP3K5	mitogen-activated protein kinase kinase kinase
6	hsa-let-7f	-17.6	NM_139244	CDS	STXBP5	tomosyn
6	hsa-let-7f	-17.6	NM_001567	CDS	INPPL1	inositol polyphosphate phosphatase-like 1
6	hsa-let-7f	-17.6	NM_018217	CDS	C20orf31	ER degradation-enhancing-mannosidase-like
6	hsa-let-7f	-17.6	NM_033056	CDS	PCDH15	protocadherin 15 precursor
6	hsa-let-7f	-17.6	NM_022451	CDS	NOC3L
6	hsa-let-7f	-17.5	NM_178276	CDS	C5orf12	developmentally regulated protein TPO1
6	hsa-let-7f	-17.5	NM_173073	CDS	SLC35C2	ovarian cancer overexpressed 1 isoform b
6	hsa-let-7f	-17.5	NM_015945	CDS	SLC35C2	ovarian cancer overexpressed 1 isoform a
6	hsa-let-7f	-17.5	NM_033404	CDS	KNDC1	kinase non-catalytic C-lobe domain (KIND)
6	hsa-let-7f	-17.5	NM_152643	CDS	KNDC1	kinase non-catalytic C-lobe domain (KIND)
6	hsa-let-7f	-17.5	NM_173179	CDS	SLC35C2	ovarian cancer overexpressed 1 isoform a
6	hsa-let-7f	-17.5	NM_012308	CDS	FBXL11	F-box and leucine-rich repeat protein 11
6	hsa-let-7f	-17.4	NM_003918	3	GYG2	glycogenin 2
6	hsa-let-7f	-17.4	NM_012335	CDS	MYO1F	myosin IF
6	hsa-let-7f	-17.4	NM_001034	3	RRM2	ribonucleotide reductase M2 polypeptide
6	hsa-let-7f	-17.4	NM_153377	3	LRIG3	leucine-rich repeats and immunoglobulin-like
6	hsa-let-7f	-17.3	NM_170665	CDS	ATP2A2	ATPase, Ca++ transporting, cardiac muscle, slow
6	hsa-let-7f	-17.3	NM_001681	CDS	ATP2A2	ATPase, Ca++ transporting, cardiac muscle, slow
6	hsa-let-7f	-17.3	NM_006044	CDS	HDAC6	histone deacetylase 6
6	hsa-let-7f	-17.3	NM_004359	3	CDC34	cell division cycle 34
6	hsa-let-7f	-17.2	NM_173540	CDS	FUT11	fucosyltransferase 11 (alpha (1,3)
6	hsa-let-7f	-17.2	NM_016095	CDS	Pfs2	DNA replication complex GINS protein PSF2
6	hsa-let-7f	-17.2	NM_032991	3	CASP3	caspase 3 preproprotein
6	hsa-let-7f	-17.2	NM_004346	3	CASP3	caspase 3 preproprotein
6	hsa-let-7f	-17.2	NM_032606	3	CAPS2	calcyphosphine 2
6	hsa-let-7f	-17.1	NM_207307	CDS	LOC90288	hypothetical protein LOC90288
6	hsa-let-7f	-17.1	NM_014005	5	PCDHA9	protocadherin alpha 9 isoform 2 precursor
6	hsa-let-7f	-17.1	NM_007001	3	SLC35D2	solute carrier family 35, member D2
6	hsa-let-7f	-17.1	NM_031857	5	PCDHA9	protocadherin alpha 9 isoform 1 precursor
6	hsa-let-7f	-17	NM_152260	3	RPUSD2	RNA pseudouridylate synthase domain containing
6	hsa-let-7f	-17	NM_005700	3	DPP3	dipeptidylpeptidase III isoform 1
6	hsa-let-7f	-17	NM_014683	3	ULK2	unc-51-like kinase 2
6	hsa-let-7f	-16.9	NM_014705	CDS	DOCK4	dedicator of cytokinesis 4
6	hsa-let-7f	-16.9	NM_016335	CDS	PRODH	proline dehydrogenase (oxidase) 1
6	hsa-let-7f	-16.9	NM_004130	CDS	GYG	glycogenin
6	hsa-let-7f	-16.9	NM_006048	CDS	UBE4B	ubiquitination factor E4B
6	hsa-let-7f	-16.9	NM_000212	3	ITGB3	integrin beta chain, beta 3 precursor
6	hsa-let-7f	-16.9	NM_139207	3	NAP1L1	nucleosome assembly protein 1-like 1
6	hsa-let-7f	-16.9	NM_001003689	CDS	L3MBTL2	l(3)mbt-like 2 isoform b
6	hsa-let-7f	-16.9	NM_031488	CDS	L3MBTL2	l(3)mbt-like 2 isoform a
6	hsa-let-7f	-16.9	NM_004537	3	NAP1L1	nucleosome assembly protein 1-like 1
6	hsa-let-7f	-16.9	NM_020892	3	DTX2	deltex 2
6	hsa-let-7f	-16.9	NM_001005175	CDS	OR52N4	olfactory receptor, family 52, subfamily N,
6	hsa-let-7f	-16.8	NM_032387	CDS	WNK4	WNK lysine deficient protein kinase 4
6	hsa-let-7f	-16.7	NM_177438	CDS	DICER1	dicer1
6	hsa-let-7f	-16.7	NM_007369	CDS	GPR161	G protein-coupled receptor 161
6	hsa-let-7f	-16.7	NM_000445	CDS	PLEC1	plectin 1 isoform 1
6	hsa-let-7f	-16.7	NM_153832	CDS	GPR161	G protein-coupled receptor 161
6	hsa-let-7f	-16.7	NM_201380	CDS	PLEC1	plectin 1 isoform 6
6	hsa-let-7f	-16.7	NM_201382	CDS	PLEC1	plectin 1 isoform 8
6	hsa-let-7f	-16.7	NM_201383	CDS	PLEC1	plectin 1 isoform 10
6	hsa-let-7f	-16.7	NM_201384	CDS	PLEC1	plectin 1 isoform 11
6	hsa-let-7f	-16.7	NM_201381	CDS	PLEC1	plectin 1 isoform 7
6	hsa-let-7f	-16.7	NM_201378	CDS	PLEC1	plectin 1 isoform 2
6	hsa-let-7f	-16.7	NM_201379	CDS	PLEC1	plectin 1 isoform 3
6	hsa-let-7f	-16.6	NM_001008567	CDS	TSC1	tuberous sclerosis 1 protein isoform 2
6	hsa-let-7f	-16.6	NM_000368	CDS	TSC1	tuberous sclerosis 1 protein isoform 1
6	hsa-let-7f	-16.6	NM_004566	CDS	PFKFB3	6-phosphofructo-2-kinase/fructose-2,
6	hsa-let-7f	-16.5	NM_023939	3	MGC2752	hypothetical protein LOC65996
6	hsa-let-7f	-16.5	NM_025077	CDS	TOE1	target of EGR1, member 1 (nuclear)
6	hsa-let-7f	-16.5	NM_172160	CDS	KCNAB1	potassium voltage-gated channel, shaker-related
6	hsa-let-7f	-16.5	NM_015247	CDS	CYLD	cylindromatosis (turban tumor syndrome)
6	hsa-let-7f	-16.5	NM_003471	CDS	KCNAB1	potassium voltage-gated channel, shaker-related
6	hsa-let-7f	-16.5	NM_031912	3	SYT15	synaptotagmin XV isoform a
6	hsa-let-7f	-16.5	NM_021213	CDS	PCTP	phosphatidylcholine transfer protein
6	hsa-let-7f	-16.4	NM_017872	CDS	ICF45	interphase cyctoplasmic foci protein 45
6	hsa-let-7f	-16.4	NM_006599	CDS	NFAT5	nuclear factor of activated T-cells 5 isoform c
6	hsa-let-7f	-16.4	NM_005054	3	RANBP2L1	RAN-binding protein 2-like 1 isoform 1
6	hsa-let-7f	-16.4	NM_032786	5	ZC3H10
6	hsa-let-7f	-16.4	NM_003227	CDS	TFR2	transferrin receptor 2
6	hsa-let-7f	-16.4	NM_138714	CDS	NFAT5	nuclear factor of activated T-cells 5 isoform a
6	hsa-let-7f	-16.4	NM_002820	CDS	PTHLH	parathyroid hormone-like hormone isoform 2
6	hsa-let-7f	-16.4	NM_198966	CDS	PTHLH	parathyroid hormone-like hormone isoform 1
6	hsa-let-7f	-16.4	NM_173214	CDS	NFAT5	nuclear factor of activated T-cells 5 isoform a
6	hsa-let-7f	-16.4	NM_138713	CDS	NFAT5	nuclear factor of activated T-cells 5 isoform b
6	hsa-let-7f	-16.4	NM_173215	CDS	NFAT5	nuclear factor of activated T-cells 5 isoform a
6	hsa-let-7f	-16.4	NM_198964	CDS	PTHLH	parathyroid hormone-like hormone isoform 2
6	hsa-let-7f	-16.4	NM_015104	CDS	KIAA0404	hypothetical protein LOC23130
6	hsa-let-7f	-16.4	NM_198965	CDS	PTHLH	parathyroid hormone-like hormone isoform 1
6	hsa-let-7f	-16.3	NM_002266	CDS	KPNA2	karyopherin alpha 2
6	hsa-let-7f	-16.3	NM_002951	CDS	RPN2	ribophorin II precursor
6	hsa-let-7f	-16.3	NM_153231	CDS	ZNF550	zinc finger protein 550
6	hsa-let-7f	-16.3	NM_018607	3	PRO1853	hypothetical protein LOC55471 isoform 2
6	hsa-let-7f	-16.3	NM_144736	CDS	PRO1853	hypothetical protein LOC55471 isoform 1
6	hsa-let-7f	-16.3	NM_002189	CDS	IL15RA	interleukin 15 receptor, alpha isoform 1
6	hsa-let-7f	-16.3	NM_172200	CDS	IL15RA	interleukin 15 receptor, alpha isoform 2
6	hsa-let-7f	-16.3	NM_182501	3	MTERFD2
6	hsa-let-7f	-16.2	NM_019619	CDS	PARD3	partitioning-defective protein 3 homolog
6	hsa-let-7f	-16.1	NM_014803	CDS	ZNF518	zinc finger protein 518
6	hsa-let-7f	-16	NM_004112	3	FGF11	fibroblast growth factor 11
6	hsa-let-7f	-16	NM_017697	CDS	FLJ20171	hypothetical protein LOC54845
6	hsa-let-7f	-16	NM_000211	CDS	ITGB2	integrin beta chain, beta 2 precursor
6	hsa-let-7f	-15.9	NM_002711	CDS	PPP1R3A	protein phosphatase 1 glycogen-binding
6	hsa-let-7f	-15.9	NM_020474	3	GALNT1	polypeptide N-acetylgalactosaminyltransferase 1
6	hsa-let-7f	-15.8	NM_024631	CDS	FLJ23342	hypothetical protein LOC79684
6	hsa-let-7f	-15.8	NM_152340	3	FLJ39075	hypothetical protein LOC124216
6	hsa-let-7f	-15.7	NM_001991	3	EZH1	enhancer of zeste homolog 1
6	hsa-let-7f	-15.7	NM_018430	5	TSNAXIP1	translin-associated factor X interacting protein
6	hsa-let-7f	-15.7	NM_001586	CDS	CXorf2	chromosome X open reading frame 2
6	hsa-let-7f	-15.7	NM_014038	3	BZW2	basic leucine zipper and W2 domains 2
6	hsa-let-7f	-15.6	NM_182831	CDS	TNT	hypothetical protein LOC162083
6	hsa-let-7f	-15.6	NM_017522	CDS	LRP8	low density lipoprotein receptor-related protein
6	hsa-let-7f	-15.5	NM_001004304	3	LOC283337	hypothetical protein LOC283337
6	hsa-let-7f	-15.5	NM_015072	CDS	TTLL5
6	hsa-let-7f	-15.4	NM_004933	CDS	CDH15	cadherin 15 preproprotein
6	hsa-let-7f	-15.3	NM_178140	CDS	PDZK3	PDZ domain containing 3 isoform a
6	hsa-let-7f	-15.3	NM_005050	CDS	ABCD4	ATP-binding cassette, sub-family D, member 4
6	hsa-let-7f	-15.3	NM_175624	CDS	RAB3IP	RAB3A interacting protein isoform beta 1
6	hsa-let-7f	-15.3	NM_175625	CDS	RAB3IP	RAB3A interacting protein isoform beta 2
6	hsa-let-7f	-15.3	NM_175623	CDS	RAB3IP	RAB3A interacting protein isoform alpha 2
6	hsa-let-7f	-15.3	NM_033547	CDS	MGC16733	hypothetical protein LOC92105
6	hsa-let-7f	-15.3	NM_013264	CDS	DDX25	DEAD (Asp-Glu-Ala-Asp) box polypeptide 25
6	hsa-let-7f	-15.3	NM_175626	CDS	RAB3IP	RAB3A interacting protein isoform gamma 1
6	hsa-let-7f	-15.3	NM_052935	CDS	MGC20781	hypothetical protein LOC115024
6	hsa-let-7f	-15.3	NM_080604	CDS	TJAP1
6	hsa-let-7f	-15.3	NM_022456	CDS	RAB3IP	RAB3A interacting protein isoform alpha 1
6	hsa-let-7f	-15.3	NM_175627	CDS	RAB3IP	RAB3A interacting protein isoform gamma 2
6	hsa-let-7f	-15.2	NM_004096	CDS	EIF4EBP2	eukaryotic translation initiation factor 4E
6	hsa-let-7f	-15.2	NM_004302	3	ACVR1B	activin A type IB receptor isoform a precursor
6	hsa-let-7f	-15.2	NM_014906	CDS	PPM1E	protein phosphatase 1E
6	hsa-let-7f	-15.1	NM_001101	CDS	ACTB	beta actin
6	hsa-let-7f	-15.1	NM_024106	CDS	ZNF426	zinc finger protein 426
6	hsa-let-7f	-15.1	NM_004317	3	ASNA1	arsA arsenite transporter, ATP-binding, homolog
6	hsa-let-7f	-15	NM_152351	CDS	SLC5A10	solute carrier family 5 (sodium/glucose
6	hsa-let-7f	-14.9	NM_024616	3	TTMP	hypothetical protein LOC79669
6	hsa-let-7f	-14.9	NM_002912	CDS	REV3L	REV3-like, catalytic subunit of DNA polymerase
6	hsa-let-7f	-14.8	NM_021093	3	PYY2	peptide YY, 2 (seminalplasmin)
6	hsa-let-7f	-14.7	NM_152325	CDS	MGC40178	hypothetical protein LOC122046
6	hsa-let-7f	-14.7	NM_177990	CDS	PAK7	p21-activated kinase 7
6	hsa-let-7f	-14.7	NM_001456	CDS	FLNA	filamin 1 (actin-binding protein-280)
6	hsa-let-7f	-14.7	NM_016507	CDS	CRK7	CDC2-related protein kinase 7
6	hsa-let-7f	-14.5	NM_181788	CDS	H1T2	histone H1 variant
6	hsa-let-7f	-14.5	NM_014000	3	VCL	vinculin isoform meta-VCL
6	hsa-let-7f	-14.5	NM_003373	3	VCL	vinculin isoform VCL
6	hsa-let-7f	-14.4	NM_015018	CDS	KIAA1117	KIAA1117
7	hsa-miR-15a	-31.6	NM_015680	CDS	C2orf24	hypothetical protein LOC27013
7	hsa-miR-15a	-29.8	NM_052902	CDS	STK11IP	LKB1 interacting protein
7	hsa-miR-15a	-29.6	NM_022117	3	TSPYL2	TSPY-like 2
7	hsa-miR-15a	-29.6	NM_080552	CDS	SLC32A1	solute carrier family 32, member 1
7	hsa-miR-15a	-27.9	NM_001005405	CDS	KRTAP5-11	keratin associated protein 5-11
7	hsa-miR-15a	-27.4	NM_002998	CDS	SDC2	syndecan 2 precursor
7	hsa-miR-15a	-27.2	NM_033637	CDS	BTRC	beta-transducin repeat containing protein
7	hsa-miR-15a	-27.2	NM_005877	3	SF3A1	splicing factor 3a, subunit 1, 120kDa isoform 1
7	hsa-miR-15a	-27.2	NM_001005409	3	SF3A1	splicing factor 3a, subunit 1, 120kDa isoform 2
7	hsa-miR-15a	-27.2	NM_003939	CDS	BTRC	beta-transducin repeat containing protein
7	hsa-miR-15a	-26.8	NM_004613	CDS	TGM2	transglutaminase 2 isoform a
7	hsa-miR-15a	-26.8	NM_212502	CDS	PCTK3	PCTAIRE protein kinase 3 isoform b
7	hsa-miR-15a	-26.8	NM_017736	3	THUMPD1	THUMP domain containing 1
7	hsa-miR-15a	-26.8	NM_198951	CDS	TGM2	transglutaminase 2 isoform b
7	hsa-miR-15a	-26.8	NM_005553	CDS	KRTAP5-9	keratin associated protein 5-9
7	hsa-miR-15a	-26.8	NM_212503	CDS	PCTK3	PCTAIRE protein kinase 3 isoform a
7	hsa-miR-15a	-26.8	NM_021046	CDS	KRTAP5-8	keratin associated protein 5-8
7	hsa-miR-15a	-26.8	NM_002596	CDS	PCTK3	PCTAIRE protein kinase 3 isoform b
7	hsa-miR-15a	-26.7	NM_182632	CDS	SLC6A18	solute carrier family 6, member 18
7	hsa-miR-15a	-26.6	NM_173567	CDS	ABHD7	abhydrolase domain containing 7
7	hsa-miR-15a	-26.5	NM_003165	3	STXBP1	syntaxin binding protein 1
7	hsa-miR-15a	-26.5	NM_001005922	CDS	KRTAP5-1	keratin associated protein 5-1
7	hsa-miR-15a	-26.5	NM_015937	CDS	PIGT	phosphatidylinositol glycan, class T
7	hsa-miR-15a	-26.3	NM_000030	CDS	AGXT	alanine-glyoxylate aminotransferase
7	hsa-miR-15a	-26.3	NM_005919	CDS	MEF2B	MADS box transcription enhancer factor 2,
7	hsa-miR-15a	-26.2	NM_152594	CDS	SPRED1	sprouty-related protein 1 with EVH-1 domain
7	hsa-miR-15a	-26	NM_002590	CDS	PCDH8	protocadherin 8 isoform 1 precursor
7	hsa-miR-15a	-26	NM_015531	CDS	DKFZP586P0123	hypothetical protein LOC26005
7	hsa-miR-15a	-26	NM_005501	CDS	ITGA3	integrin alpha 3 isoform b, precursor
7	hsa-miR-15a	-26	NM_002204	CDS	ITGA3	integrin alpha 3 isoform a precursor
7	hsa-miR-15a	-26	NM_014167	CDS	HSPC128	hypothetical protein LOC29080
7	hsa-miR-15a	-26	NM_032949	CDS	PCDH8	protocadherin 8 isoform 2 precursor
7	hsa-miR-15a	-25.8	NM_024085	3	ATG9A
7	hsa-miR-15a	-25.7	NM_017919	CDS	STX17	syntaxin 17
7	hsa-miR-15a	-25.6	NM_002864	CDS	PZP	pregnancy-zone protein
7	hsa-miR-15a	-25.6	NM_003920	CDS	TIMELESS	timeless homolog
7	hsa-miR-15a	-25.6	NM_017585	CDS	SLC2A6	solute carrier family 2 (facilitated glucose
7	hsa-miR-15a	-25.6	NM_018199	CDS	C14orf114	hypothetical protein LOC55218
7	hsa-miR-15a	-25.5	NM_080741	CDS	NEU4	sialidase 4
7	hsa-miR-15a	-25.5	NM_001011540	3	KU-MEL-3	KU-MEL-3 protein
7	hsa-miR-15a	-25.4	NM_000255	CDS	MUT	methylmalonyl Coenzyme A mutase precursor
7	hsa-miR-15a	-25.3	NM_001009566	3	CLSTN1	calsyntenin 1 isoform 1
7	hsa-miR-15a	-25.3	NM_134270	CDS	SMTN	smoothelin isoform a
7	hsa-miR-15a	-25.3	NM_014944	3	CLSTN1	calsyntenin 1 isoform 2
7	hsa-miR-15a	-25.3	NM_006932	CDS	SMTN	smoothelin isoform c
7	hsa-miR-15a	-25.3	NM_015996	CDS	SIDT2	SID1 transmembrane family, member 2
7	hsa-miR-15a	-25.3	NM_001374	3	DNASE1L2	deoxyribonuclease I-like 2
7	hsa-miR-15a	-25.3	NM_134269	CDS	SMTN	smoothelin isoform b
7	hsa-miR-15a	-25.2	NM_003978	CDS	PSTPIP1	proline-serine-threonine phosphatase interacting
7	hsa-miR-15a	-25.2	NM_002811	3	PSMD7	proteasome 26S non-ATPase subunit 7
7	hsa-miR-15a	-25.1	NM_203382	CDS	AMACR	alpha-methylacyl-CoA racemase isoform 2
7	hsa-miR-15a	-25.1	NM_004168	CDS	SDHA	succinate dehydrogenase complex, subunit A,
7	hsa-miR-15a	-25.1	NM_014324	CDS	AMACR	alpha-methylacyl-CoA racemase isoform 1
7	hsa-miR-15a	-25	NM_004380	CDS	CREBBP	CREB binding protein
7	hsa-miR-15a	-25	NM_003072	CDS	SMARCA4	SWI/SNF-related matrix-associated
7	hsa-miR-15a	-24.9	NM_052846	3	EMILIN3	elastin microfibril interfacer 3
7	hsa-miR-15a	-24.9	NM_024575	CDS	TNFAIP8L2
7	hsa-miR-15a	-24.9	NM_144565	CDS	NIP	Numb-interacting protein
7	hsa-miR-15a	-24.8	NM_004645	CDS	COIL	coilin
7	hsa-miR-15a	-24.7	NM_000310	3	PPT1	palmitoyl-protein thioesterase 1
7	hsa-miR-15a	-24.7	NM_014637	5	MTFR1
7	hsa-miR-15a	-24.6	NM_003103	CDS	SON	SON DNA-binding protein isoform G
7	hsa-miR-15a	-24.6	NM_032195	CDS	SON	SON DNA-binding protein isoform B
7	hsa-miR-15a	-24.6	NM_138925	CDS	SON	SON DNA-binding protein isoform A
7	hsa-miR-15a	-24.6	NM_058183	CDS	SON	SON DNA-binding protein isoform E
7	hsa-miR-15a	-24.6	NM_013299	CDS	SAC3D1	SAC3 domain containing 1
7	hsa-miR-15a	-24.6	NM_138926	CDS	SON	SON DNA-binding protein isoform C
7	hsa-miR-15a	-24.6	NM_138927	CDS	SON	SON DNA-binding protein isoform F
7	hsa-miR-15a	-24.5	NM_080610	3	CST9L	cystatin 9-like precursor
7	hsa-miR-15a	-24.5	NM_000083	CDS	CLCN1	chloride channel 1, skeletal muscle (Thomsen
7	hsa-miR-15a	-24.3	NM_014010	CDS	ASTN2	astrotactin 2 isoform a
7	hsa-miR-15a	-24.3	NM_020133	CDS	AGPAT4	1-acylglycerol-3-phosphate O-acyltransferase 4
7	hsa-miR-15a	-24.3	NM_024490	CDS	ATP10A	ATPase, Class V, type 10A
7	hsa-miR-15a	-24.3	NM_198186	CDS	ASTN2	astrotactin 2 isoform b
7	hsa-miR-15a	-24.3	NM_198700	CDS	CUGBP1	CUG triplet repeat, RNA-binding protein 1
7	hsa-miR-15a	-24.3	NM_003972	CDS	BTAF1	BTAF1 RNA polymerase II, B-TFIID transcription
7	hsa-miR-15a	-24.3	NM_006560	CDS	CUGBP1	CUG triplet repeat, RNA-binding protein 1
7	hsa-miR-15a	-24.3	NM_019886	CDS	CHST7	carbohydrate (N-acetylglucosamine 6-O)
7	hsa-miR-15a	-24.3	NM_198187	CDS	ASTN2	astrotactin 2 isoform c
7	hsa-miR-15a	-24.2	NM_147204	CDS	TRPV4	vanilloid receptor-related osmotically activated
7	hsa-miR-15a	-24.2	NM_006378	5	SEMA4D	semaphorin 4D
7	hsa-miR-15a	-24.2	NM_021625	CDS	TRPV4	vanilloid receptor-related osmotically activated
7	hsa-miR-15a	-24.1	NM_017771	CDS	PXK	PX domain containing serine/threonine kinase
7	hsa-miR-15a	-24.1	NM_005720	CDS	ARPC1B	actin related protein 2/3 complex subunit 1B
7	hsa-miR-15a	-24	NM_001005609	CDS	EDA	ectodysplasin A isoform EDA-A2
7	hsa-miR-15a	-24	NM_000916	CDS	OXTR	oxytocin receptor
7	hsa-miR-15a	-24	NM_004504	CDS	HRB	HIV-1 Rev binding protein
7	hsa-miR-15a	-24	NM_001399	CDS	EDA	ectodysplasin A isoform EDA-A1
7	hsa-miR-15a	-24	NM_153690	CDS	FAM43A	hypothetical protein LOC131583
7	hsa-miR-15a	-23.9	NM_139182	5	CENTD1	centaurin delta 1 isoform b
7	hsa-miR-15a	-23.9	NM_006822	CDS	RAB40B	RAB40B, member RAS oncogene family
7	hsa-miR-15a	-23.9	NM_021932	CDS	RIC8A
7	hsa-miR-15a	-23.9	NM_005772	3	RCL1	RNA cyclase homolog
7	hsa-miR-15a	-23.9	NM_014957	CDS	DENND3
7	hsa-miR-15a	-23.9	NM_181354	CDS	OXR1	oxidation resistance 1
7	hsa-miR-15a	-23.9	NM_080879	CDS	RAB40A	RAB40A, member RAS oncogene family
7	hsa-miR-15a	-23.8	NM_000692	CDS	ALDH1B1	aldehyde dehydrogenase 1B1 precursor
7	hsa-miR-15a	-23.8	NM_032797	CDS	AMID	apoptosis-inducing factor (AIF)-like
7	hsa-miR-15a	-23.8	NM_000138	CDS	FBN1	fibrillin 1
7	hsa-miR-15a	-23.8	NM_003185	CDS	TAF4	TBP-associated factor 4
7	hsa-miR-15a	-23.7	NM_138697	CDS	TAS1R1	sweet taste receptor T1r isoform b
7	hsa-miR-15a	-23.7	NM_006526	CDS	ZNF217	zinc finger protein 217
7	hsa-miR-15a	-23.7	NM_007032	CDS	HRIHFB2122	Tara-like protein isoform 1
7	hsa-miR-15a	-23.7	NM_005164	CDS	ABCD2	ATP-binding cassette, sub-family D, member 2
7	hsa-miR-15a	-23.7	NM_016610	CDS	TLR8	toll-like receptor 8 isoform 1
7	hsa-miR-15a	-23.7	NM_138636	CDS	TLR8	toll-like receptor 8 isoform 2
7	hsa-miR-15a	-23.7	NM_032604	CDS	ABHD1	alpha/beta hydrolase domain containing protein 1
7	hsa-miR-15a	-23.7	NM_152870	CDS	ABHD1	alpha/beta hydrolase domain containing protein 1
7	hsa-miR-15a	-23.7	NM_173695	CDS	RP13-11B7.1	hypothetical protein LOC286464
7	hsa-miR-15a	-23.7	NM_177539	CDS	TAS1R1	sweet taste receptor T1r isoform a
7	hsa-miR-15a	-23.6	NM_003023	3	SH3BP2	SH3-domain binding protein 2
7	hsa-miR-15a	-23.6	NM_017679	CDS	BCAS3	breast carcinoma amplified sequence 3
7	hsa-miR-15a	-23.6	NM_001681	CDS	ATP2A2	ATPase, Ca++ transporting, cardiac muscle, slow
7	hsa-miR-15a	-23.6	NM_002335	CDS	LRP5	low density lipoprotein receptor-related protein
7	hsa-miR-15a	-23.6	NM_152232	CDS	TAS1R2	taste receptor, type 1, member 2
7	hsa-miR-15a	-23.6	NM_170665	CDS	ATP2A2	ATPase, Ca++ transporting, cardiac muscle, slow
7	hsa-miR-15a	-23.6	NM_004418	CDS	DUSP2	dual specificity phosphatase 2
7	hsa-miR-15a	-23.6	NM_021215	3	C20orf77	hypothetical protein LOC58490
7	hsa-miR-15a	-23.6	NM_004713	CDS	SDCCAG1	serologically defined colon cancer antigen 1
7	hsa-miR-15a	-23.5	NM_003872	3	NRP2	neuropilin 2 isoform 2 precursor
7	hsa-miR-15a	-23.5	NM_024867	CDS	FLJ23577	KPL2 protein isoform 1
7	hsa-miR-15a	-23.5	NM_201279	3	NRP2	neuropilin 2 isoform 3 precursor
7	hsa-miR-15a	-23.5	NM_201266	3	NRP2	neuropilin 2 isoform 1 precursor
7	hsa-miR-15a	-23.5	NM_152900	CDS	MAGI3
7	hsa-miR-15a	-23.5	NM_021642	CDS	FCGR2A	Fc fragment of IgG, low affinity IIa, receptor
7	hsa-miR-15a	-23.5	NM_000666	CDS	ACY1	aminoacylase 1
7	hsa-miR-15a	-23.5	NM_030580	CDS	ZNF34	zinc finger protein 34 (KOX 32)
7	hsa-miR-15a	-23.4	NM_016257	CDS	HPCAL4	hippocalcin-like protein 4
7	hsa-miR-15a	-23.4	NM_005628	CDS	SLC1A5	solute carrier family 1 (neutral amino acid
7	hsa-miR-15a	-23.4	NM_182915	3	STEAP3
7	hsa-miR-15a	-23.4	NM_152641	CDS	ARID2	AT rich interactive domain 2 (ARID, RFX-like)
7	hsa-miR-15a	-23.4	NM_153485	CDS	NUP155	nucleoporin 155kDa isoform 1
7	hsa-miR-15a	-23.4	NM_018234	3	STEAP3
7	hsa-miR-15a	-23.4	NM_004298	CDS	NUP155	nucleoporin 155kDa isoform 2
7	hsa-miR-15a	-23.4	NM_153034	CDS	ZNF488	zinc finger protein 488
7	hsa-miR-15a	-23.4	NM_001008410	3	STEAP3
7	hsa-miR-15a	-23.3	NM_173076	CDS	ABCA12	ATP-binding cassette, sub-family A, member 12
7	hsa-miR-15a	-23.3	NM_173495	CDS	PTCHD1	patched domain containing 1
7	hsa-miR-15a	-23.3	NM_198576	CDS	AGRN	agrin
7	hsa-miR-15a	-23.3	NM_003390	CDS	WEE1	wee1 tyrosine kinase
7	hsa-miR-15a	-23.3	NM_207334	CDS	FAM43B	hypothetical protein LOC163933
7	hsa-miR-15a	-23.3	NM_176817	CDS	TAS2R38	taste receptor, type 2, member 38
7	hsa-miR-15a	-23.3	NM_018440	3	PAG1
7	hsa-miR-15a	-23.3	NM_015683	CDS	ARRDC2	arrestin domain containing 2
7	hsa-miR-15a	-23.3	NM_006056	CDS	NMUR1	neuromedin U receptor 1
7	hsa-miR-15a	-23.3	NM_016239	CDS	MYO15A	myosin XV
7	hsa-miR-15a	-23.3	NM_019008	CDS	FLJ20232	hypothetical protein LOC54471
7	hsa-miR-15a	-23.3	NM_016494	CDS	LOC51255	hypothetical protein LOC51255
7	hsa-miR-15a	-23.2	NM_012175	CDS	FBXO3	F-box only protein 3 isoform 1
7	hsa-miR-15a	-23.2	NM_014734	3	KIAA0247	KIAA0247
7	hsa-miR-15a	-23.2	NM_004104	CDS	FASN	fatty acid synthase
7	hsa-miR-15a	-23.2	NM_024545	CDS	SAP130	mSin3A-associated protein 130
7	hsa-miR-15a	-23.2	NM_024505	CDS	NOX5	NADPH oxidase, EF hand calcium-binding domain 5
7	hsa-miR-15a	-23.2	NM_002209	CDS	ITGAL	integrin alpha L precursor
7	hsa-miR-15a	-23.2	NM_017797	3	BTBD2	BTB (POZ) domain containing 2
7	hsa-miR-15a	-23.2	NM_033406	CDS	FBXO3	F-box only protein 3 isoform 2
7	hsa-miR-15a	-23.2	NM_017833	CDS	C21orf55	hypothetical protein LOC54943
7	hsa-miR-15a	-23.1	NM_005775	CDS	SCAM-1	vinexin beta (SH3-containing adaptor
7	hsa-miR-15a	-23.1	NM_014696	CDS	KIAA0514	KIAA0514
7	hsa-miR-15a	-23.1	NM_153043	CDS	FLJ37078	hypothetical protein LOC222183
7	hsa-miR-15a	-23.1	NM_003221	CDS	TFAP2B	transcription factor AP-2 beta (activating
7	hsa-miR-15a	-23.1	NM_212539	CDS	PRKCD	protein kinase C, delta
7	hsa-miR-15a	-23.1	NM_153616	3	SEMA6D	semaphorin 6D isoform 2 precursor
7	hsa-miR-15a	-23.1	NM_153619	3	SEMA6D	semaphorin 6D isoform 5 precursor
7	hsa-miR-15a	-23.1	NM_153618	3	SEMA6D	semaphorin 6D isoform 4 precursor
7	hsa-miR-15a	-23.1	NM_016373	CDS	WWOX	WW domain-containing oxidoreductase isoform 1
7	hsa-miR-15a	-23.1	NM_130788	CDS	WWOX	WW domain-containing oxidoreductase isoform 4
7	hsa-miR-15a	-23.1	NM_006254	CDS	PRKCD	protein kinase C, delta
7	hsa-miR-15a	-23.1	NM_001933	3	DLST	dihydrolipoamide S-succinyltransferase (E2
7	hsa-miR-15a	-23.1	NM_006750	CDS	SNTB2	basic beta 2 syntrophin isoform a
7	hsa-miR-15a	-23.1	NM_033028	CDS	BBS4	Bardet-Biedl syndrome 4
7	hsa-miR-15a	-23.1	NM_145047	CDS	C1orf102
7	hsa-miR-15a	-23.1	NM_206837	CDS	C1orf102
7	hsa-miR-15a	-23.1	NM_130790	CDS	WWOX	WW domain-containing oxidoreductase isoform 3
7	hsa-miR-15a	-23.1	NM_130792	CDS	WWOX	WW domain-containing oxidoreductase isoform 5
7	hsa-miR-15a	-23.1	NM_153617	3	SEMA6D	semaphorin 6D isoform 3 precursor
7	hsa-miR-15a	-23.1	NM_178505	3	TMEM26	transmembrane protein 26
7	hsa-miR-15a	-23.1	NM_152672	CDS	OSTalpha	organic solute transporter alpha
7	hsa-miR-15a	-23.1	NM_020858	3	SEMA6D	semaphorin 6D isoform 1 precursor
7	hsa-miR-15a	-23.1	NM_130845	CDS	SNTB2	basic beta 2 syntrophin isoform b
7	hsa-miR-15a	-23	NM_015456	CDS	COBRA1	cofactor of BRCA1
7	hsa-miR-15a	-23	NM_004140	CDS	LLGL1	lethal giant larvae homolog 1
7	hsa-miR-15a	-23	NM_173650	3	DNAJC5G	DnaJ (Hsp40) homolog, subfamily C, member 5
7	hsa-miR-15a	-23	NM_152468	CDS	EVER2	EVIN2
7	hsa-miR-15a	-23	NM_033307	CDS	CASP4	caspase 4 isoform delta precursor
7	hsa-miR-15a	-23	NM_033306	CDS	CASP4	caspase 4 isoform gamma precursor
7	hsa-miR-15a	-23	NM_000379	CDS	XDH	xanthine dehydrogenase
7	hsa-miR-15a	-23	NM_015313	3	ARHGEF12	Rho guanine nucleotide exchange factor (GEF) 12
7	hsa-miR-15a	-23	NM_001225	CDS	CASP4	caspase 4 isoform alpha precursor
7	hsa-miR-15a	-23	NM_020438	3	DOLPP1	dolichyl pyrophosphate phosphatase 1
7	hsa-miR-15a	-23	NM_000429	CDS	MAT1A	methionine adenosyltransferase I, alpha
7	hsa-miR-15a	-23	NM_003824	CDS	FADD	Fas-associated via death domain
7	hsa-miR-15a	-23	NM_004267	CDS	CHST2	carbohydrate (N-acetylglucosamine-6-O)
7	hsa-miR-15a	-22.9	NM_198386	CDS	CACNA1G	voltage-dependent calcium channel alpha 1G
7	hsa-miR-15a	-22.9	NM_198376	CDS	CACNA1G	voltage-dependent calcium channel alpha 1G
7	hsa-miR-15a	-22.9	NM_198385	CDS	CACNA1G	voltage-dependent calcium channel alpha 1G
7	hsa-miR-15a	-22.9	NM_018896	CDS	CACNA1G	voltage-dependent calcium channel alpha 1G
7	hsa-miR-15a	-22.9	NM_005813	CDS	PRKD3	protein kinase D3
7	hsa-miR-15a	-22.9	NM_198383	CDS	CACNA1G	voltage-dependent calcium channel alpha 1G
7	hsa-miR-15a	-22.9	NM_198387	CDS	CACNA1G	voltage-dependent calcium channel alpha 1G
7	hsa-miR-15a	-22.9	NM_170699	CDS	GPBAR1	G-protein coupled bile acid receptor BG37
7	hsa-miR-15a	-22.9	NM_178837	CDS	LOC352909	hypothetical protein LOC352909
7	hsa-miR-15a	-22.9	NM_012264	3	C22orf5	chromosome 22 open reading frame 5
7	hsa-miR-15a	-22.9	NM_198377	CDS	CACNA1G	voltage-dependent calcium channel alpha 1G
7	hsa-miR-15a	-22.9	NM_198379	CDS	CACNA1G	voltage-dependent calcium channel alpha 1G
7	hsa-miR-15a	-22.9	NM_198378	CDS	CACNA1G	voltage-dependent calcium channel alpha 1G
7	hsa-miR-15a	-22.9	NM_198382	CDS	CACNA1G	voltage-dependent calcium channel alpha 1G
7	hsa-miR-15a	-22.9	NM_198380	CDS	CACNA1G	voltage-dependent calcium channel alpha 1G
7	hsa-miR-15a	-22.9	NM_198396	CDS	CACNA1G	voltage-dependent calcium channel alpha 1G
7	hsa-miR-15a	-22.9	NM_198388	CDS	CACNA1G	voltage-dependent calcium channel alpha 1G
7	hsa-miR-15a	-22.9	NM_198384	CDS	CACNA1G	voltage-dependent calcium channel alpha 1G
7	hsa-miR-15a	-22.8	NM_080413	CDS	VPS16	vacuolar protein sorting 16 isoform 3
7	hsa-miR-15a	-22.8	NM_033247	CDS	PML	promyelocytic leukemia protein isoform 8
7	hsa-miR-15a	-22.8	NM_033239	CDS	PML	promyelocytic leukemia protein isoform 9
7	hsa-miR-15a	-22.8	NM_003378	CDS	VGF	VGF nerve growth factor inducible precursor
7	hsa-miR-15a	-22.8	NM_016552	CDS	ANKMY1	ankyrin repeat and MYND domain containing 1
7	hsa-miR-15a	-22.8	NM_017844	CDS	ANKMY1	ankyrin repeat and MYND domain containing 1
7	hsa-miR-15a	-22.8	NM_033250	CDS	PML	promyelocytic leukemia protein isoform 11
7	hsa-miR-15a	-22.8	NM_033246	CDS	PML	promyelocytic leukemia protein isoform 7
7	hsa-miR-15a	-22.8	NM_033242	CDS	PML	promyelocytic leukemia protein isoform 3
7	hsa-miR-15a	-22.8	NM_033240	CDS	PML	promyelocytic leukemia protein isoform 2
7	hsa-miR-15a	-22.8	NM_033238	CDS	PML	promyelocytic leukemia protein isoform 1
7	hsa-miR-15a	-22.8	NM_002675	CDS	PML	promyelocytic leukemia protein isoform 6
7	hsa-miR-15a	-22.8	NM_024717	CDS	MCTP1	multiple C2-domains with two transmembrane
7	hsa-miR-15a	-22.8	NM_033249	CDS	PML	promyelocytic leukemia protein isoform 10
7	hsa-miR-15a	-22.8	NM_031445	3	MGC4268	hypothetical protein LOC83607
7	hsa-miR-15a	-22.8	NM_033245	CDS	PML	promyelocytic leukemia protein isoform 2
7	hsa-miR-15a	-22.8	NM_030906	3	STK33	serine/threonine kinase 33
7	hsa-miR-15a	-22.8	NM_033244	CDS	PML	promyelocytic leukemia protein isoform 5
7	hsa-miR-15a	-22.7	NM_024740	CDS	ALG9	disrupted in bipolar disorder 1
7	hsa-miR-15a	-22.7	NM_144640	3	IL17RE	interleukin 17 receptor E isoform 3
7	hsa-miR-15a	-22.7	NM_153835	CDS	GPR113	G-protein coupled receptor 113
7	hsa-miR-15a	-22.7	NM_003715	CDS	VDP	vesicle docking protein p115
7	hsa-miR-15a	-22.7	NM_001005411	CDS	FCGR2C	Fc fragment of IgG, low affinity IIc, receptor
7	hsa-miR-15a	-22.7	NM_001005412	3	FCGR2C	Fc fragment of IgG, low affinity IIc, receptor
7	hsa-miR-15a	-22.7	NM_003241	CDS	TGM4	transglutaminase 4 (prostate)
7	hsa-miR-15a	-22.7	NM_020965	CDS	MAGI3
7	hsa-miR-15a	-22.7	NM_153481	CDS	IL17RE	interleukin 17 receptor E isoform 2
7	hsa-miR-15a	-22.7	NM_001005410	CDS	FCGR2C	Fc fragment of IgG, low affinity IIc, receptor
7	hsa-miR-15a	-22.7	NM_020429	CDS	SMURF1	Smad ubiquitination regulatory factor 1 isoform
7	hsa-miR-15a	-22.7	NM_003671	3	CDC14B	CDC14 homolog B isoform 1
7	hsa-miR-15a	-22.7	NM_201563	CDS	FCGR2C	Fc fragment of IgG, low affinity IIc, receptor
7	hsa-miR-15a	-22.7	NM_145202	CDS	PRAP1	proline-rich acidic protein 1
7	hsa-miR-15a	-22.7	NM_001002273	CDS	FCGR2B	Fc fragment of IgG, low affinity IIb, receptor
7	hsa-miR-15a	-22.7	NM_153480	CDS	IL17RE	interleukin 17 receptor E isoform 1
7	hsa-miR-15a	-22.7	NM_004001	CDS	FCGR2B	Fc fragment of IgG, low affinity IIb, receptor
7	hsa-miR-15a	-22.7	NM_001002275	CDS	FCGR2B	Fc fragment of IgG, low affinity IIb, receptor
7	hsa-miR-15a	-22.7	NM_181349	CDS	SMURF1	Smad ubiquitination regulatory factor 1 isoform
7	hsa-miR-15a	-22.7	NM_153482	3	IL17RE	interleukin 17 receptor E isoform 4
7	hsa-miR-15a	-22.7	NM_001002274	CDS	FCGR2B	Fc fragment of IgG, low affinity IIb, receptor
7	hsa-miR-15a	-22.7	NM_144707	CDS	PROM2	prominin 2
7	hsa-miR-15a	-22.7	NM_153483	CDS	IL17RE	interleukin 17 receptor E isoform 5
7	hsa-miR-15a	-22.6	NM_002015	3	FOXO1A	forkhead box O1A
7	hsa-miR-15a	-22.6	NM_147158	CDS	OPRS1	opioid receptor, sigma 1 isoform 3
7	hsa-miR-15a	-22.6	NM_144965	CDS	TTC16	tetratricopeptide repeat domain 16
7	hsa-miR-15a	-22.6	NM_003052	CDS	SLC34A1	solute carrier family 34 (sodium phosphate),
7	hsa-miR-15a	-22.6	NM_147160	3	OPRS1	opioid receptor, sigma 1 isoform 5
7	hsa-miR-15a	-22.6	NM_006291	CDS	TNFAIP2	tumor necrosis factor, alpha-induced protein 2
7	hsa-miR-15a	-22.6	NM_031454	3	SELO	selenoprotein O
7	hsa-miR-15a	-22.6	NM_001007795	CDS	TTC6	tetratricopeptide repeat domain 6
7	hsa-miR-15a	-22.6	NM_005866	CDS	OPRS1	opioid receptor, sigma 1 isoform 1
7	hsa-miR-15a	-22.6	NM_001985	CDS	ETFB	electron-transfer-flavoprotein, beta polypeptide
7	hsa-miR-15a	-22.6	NM_147157	CDS	OPRS1	opioid receptor, sigma 1 isoform 2
7	hsa-miR-15a	-22.6	NM_006680	CDS	ME3	malic enzyme 3, NADP(+)-dependent,
7	hsa-miR-15a	-22.6	NM_000090	CDS	COL3A1	procollagen, type III, alpha 1
7	hsa-miR-15a	-22.5	NM_014270	CDS	SLC7A9	solute carrier family 7 (cationic amino acid
7	hsa-miR-15a	-22.5	NM_004309	3	ARHGDIA	Rho GDP dissociation inhibitor (GDI) alpha
7	hsa-miR-15a	-22.5	NM_006077	3	CBARA1	calcium binding atopy-related autoantigen 1
7	hsa-miR-15a	-22.5	NM_007194	CDS	CHEK2	protein kinase CHK2 isoform a
7	hsa-miR-15a	-22.5	NM_182580	3	CYB561D1	cytochrome b-561 domain containing 1
7	hsa-miR-15a	-22.5	NM_145862	CDS	CHEK2	protein kinase CHK2 isoform b
7	hsa-miR-15a	-22.5	NM_001005735	CDS	CHEK2	protein kinase CHK2 isoform c
7	hsa-miR-15a	-22.4	NM_148920	CDS	PIGQ	phosphatidylinositol glycan, class Q isoform 1
7	hsa-miR-15a	-22.4	NM_012344	CDS	NTSR2	neurotensin receptor 2
7	hsa-miR-15a	-22.4	NM_021641	3	ADAM12	a disintegrin and metalloprotease domain 12
7	hsa-miR-15a	-22.4	NM_182685	CDS	EFNA1	ephrin A1 isoform b precursor
7	hsa-miR-15a	-22.4	NM_018245	CDS	OGDHL	oxoglutarate dehydrogenase-like
7	hsa-miR-15a	-22.4	NM_004204	CDS	PIGQ	phosphatidylinositol glycan, class Q isoform 2
7	hsa-miR-15a	-22.4	NM_012426	CDS	SF3B3	splicing factor 3b, subunit 3
7	hsa-miR-15a	-22.4	NM_004428	CDS	EFNA1	ephrin A1 isoform a precursor
7	hsa-miR-15a	-22.4	NM_201444	5	DGKA	diacylglycerol kinase, alpha 80kDa
7	hsa-miR-15a	-22.4	NM_145691	CDS	ATPAF2	ATP synthase mitochondrial F1 complex assembly
7	hsa-miR-15a	-22.4	NM_024841	3	FLJ14213	hypothetical protein LOC79899
7	hsa-miR-15a	-22.3	NM_031933	3	WNT8A	wingless-type MMTV integration site family,
7	hsa-miR-15a	-22.3	NM_145640	5	APOL3	apolipoprotein L3 isoform 1
7	hsa-miR-15a	-22.3	NM_018347	3	C20orf29	hypothetical protein LOC55317
7	hsa-miR-15a	-22.3	NM_014349	5	APOL3	apolipoprotein L3 isoform 2
7	hsa-miR-15a	-22.3	NM_018000	CDS	DSU	likely ortholog of mouse dilute suppressor
7	hsa-miR-15a	-22.3	NM_000479	CDS	AMH	anti-Mullerian hormone
7	hsa-miR-15a	-22.3	NM_024980	CDS	GPR157	G protein-coupled receptor 157
7	hsa-miR-15a	-22.3	NM_004347	CDS	CASP5	caspase 5 precursor
7	hsa-miR-15a	-22.3	NM_020145	CDS	SH3GLB2	SH3-containing protein SH3GLB2
7	hsa-miR-15a	-22.3	NM_173850	CDS	SERPINA12	serine (or cysteine) proteinase inhibitor, clade
7	hsa-miR-15a	-22.3	NM_030644	5	APOL3	apolipoprotein L3 isoform 2
7	hsa-miR-15a	-22.3	NM_145639	5	APOL3	apolipoprotein L3 isoform 2
7	hsa-miR-15a	-22.3	NM_014035	CDS	SNX24	SBBI31 protein
7	hsa-miR-15a	-22.3	NM_058244	3	WNT8A	wingless-type MMTV integration site family,
7	hsa-miR-15a	-22.3	NM_006032	CDS	CPNE6	copine 6
7	hsa-miR-15a	-22.3	NM_033386	CDS	MICAL-L1	molecule interacting with Rab13
7	hsa-miR-15a	-22.3	NM_080617	CDS	CBLN4	cerebellin 4 precursor
7	hsa-miR-15a	-22.3	NM_202003	CDS	FOXM1	forkhead box M1 isoform 3
7	hsa-miR-15a	-22.3	NM_021953	CDS	FOXM1	forkhead box M1 isoform 2
7	hsa-miR-15a	-22.2	NM_138697	CDS	TAS1R1	sweet taste receptor T1r isoform b
7	hsa-miR-15a	-22.2	NM_004816	CDS	C9orf61	chromosome 9 open reading frame 61
7	hsa-miR-15a	-22.2	NM_024596	CDS	MCPH1	microcephalin
7	hsa-miR-15a	-22.2	NM_002447	CDS	MST1R	macrophage stimulating 1 receptor (c-met-related
7	hsa-miR-15a	-22.2	NM_177539	CDS	TAS1R1	sweet taste receptor T1r isoform a
7	hsa-miR-15a	-22.2	NM_177540	CDS	TAS1R1	sweet taste receptor T1r isoform c
7	hsa-miR-15a	-22.2	NM_001007467	CDS	SFI1	spindle assembly associated Sfi1 homolog isoform
7	hsa-miR-15a	-22.2	NM_052965	3	C1orf19	hypothetical protein LOC116461
7	hsa-miR-15a	-22.2	NM_018527	CDS	NARG1L	NMDA receptor regulated 1-like protein isoform
7	hsa-miR-15a	-22.2	NM_005436	3	CCDC6	coiled-coil domain containing 6
7	hsa-miR-15a	-22.2	NM_024561	CDS	NARG1L	NMDA receptor regulated 1-like protein isoform
7	hsa-miR-15a	-22.2	NM_014829	5	DDX46	DEAD (Asp-Glu-Ala-Asp) box polypeptide 46
7	hsa-miR-15a	-22.2	NM_000707	CDS	AVPR1B	arginine vasopressin receptor 1B
7	hsa-miR-15a	-22.2	NM_014775	CDS	SFI1	spindle assembly associated Sfi1 homolog isoform
7	hsa-miR-15a	-22.2	NM_203453	3	PPAPDC2
7	hsa-miR-15a	-22.2	NM_014936	CDS	ENPP4	ectonucleotide pyrophosphatase/phosphodiesterase
7	hsa-miR-15a	-22.2	NM_001110	5	ADAM10	a disintegrin and metalloprotease domain 10
7	hsa-miR-15a	-22.1	NM_130443	CDS	DPP3	dipeptidylpeptidase III isoform 2
7	hsa-miR-15a	-22.1	NM_001999	CDS	FBN2	fibrillin 2 (congenital contractural
7	hsa-miR-15a	-22.1	NM_018702	CDS	ADARB2	adenosine deaminase, RNA-specific, B2
7	hsa-miR-15a	-22.1	NM_031308	CDS	EPPK1	epiplakin 1
7	hsa-miR-15a	-22.1	NM_005700	CDS	DPP3	dipeptidylpeptidase III isoform 1
7	hsa-miR-15a	-22.1	NM_002646	CDS	PIK3C2B	phosphoinositide-3-kinase, class 2, beta
7	hsa-miR-15a	-22.1	NM_014611	CDS	MDN1	MDN1, midasin homolog
7	hsa-miR-15a	-22.1	NM_170776	CDS	GPR97	G protein-coupled receptor 97
7	hsa-miR-15a	-22.1	NM_032889	CDS	MGC11308	hypothetical protein LOC84975
7	hsa-miR-15a	-22.1	NM_033102	3	PCANAP6	prostein
7	hsa-miR-15a	-22.1	NM_024896	3	KIAA1815	KIAA1815
7	hsa-miR-15a	-22.1	NM_004742	CDS	MAGI1
7	hsa-miR-15a	-22	NM_017528	5	WBSCR22	Williams Beuren syndrome chromosome region 22
7	hsa-miR-15a	-22	NM_003388	CDS	CYLN2	cytoplasmic linker 2 isoform 1
7	hsa-miR-15a	-22	NM_005906	3	MAK	male germ cell-associated kinase
7	hsa-miR-15a	-22	NM_000923	CDS	PDE4C	phosphodiesterase 4C, cAMP-specific
7	hsa-miR-15a	-22	NM_194251	CDS	GPR151	G protein-coupled receptor 151
7	hsa-miR-15a	-22	NM_001005495	CDS	OR2T3	olfactory receptor, family 2, subfamily T,
7	hsa-miR-15a	-22	NM_004061	5	CDH12	cadherin 12, type 2 preproprotein
7	hsa-miR-15a	-22	NM_003621	CDS	PPFIBP2	PTPRF interacting protein, binding protein 2
7	hsa-miR-15a	-22	NM_017617	CDS	NOTCH1	notch1 preproprotein
7	hsa-miR-15a	-22	NM_001001821	CDS	OR2T34	olfactory receptor, family 2, subfamily T,
7	hsa-miR-15a	-22	NM_004237	CDS	TRIP13	thyroid hormone receptor interactor 13
7	hsa-miR-15a	-22	NM_032421	CDS	CYLN2	cytoplasmic linker 2 isoform 2
7	hsa-miR-15a	-22	NM_032889	CDS	MGC11308	hypothetical protein LOC84975
7	hsa-miR-15a	-22	NM_000260	CDS	MYO7A	myosin VIIA
7	hsa-miR-15a	-22	NM_014308	CDS	PIK3R5	phosphoinositide-3-kinase, regulatory subunit 5,
7	hsa-miR-15a	-22	NM_002444	CDS	MSN	moesin
7	hsa-miR-15a	-22	NM_001631	CDS	ALPI	intestinal alkaline phosphatase precursor
7	hsa-miR-15a	-22	NM_021021	CDS	SNTB1	basic beta 1 syntrophin
7	hsa-miR-15a	-22	NM_000069	CDS	CACNA1S	calcium channel, voltage-dependent, L type,
7	hsa-miR-15a	-22	NM_001407	CDS	CELSR3	cadherin EGF LAG seven-pass G-type receptor 3
7	hsa-miR-15a	-22	NM_003800	3	RNGTT	RNA guanylyltransferase and 5'-phosphatase
7	hsa-miR-15a	-22	NM_199462	CDS	RIPK5	receptor interacting protein kinase 5 isoform 2
7	hsa-miR-15a	-22	NM_015375	CDS	RIPK5	receptor interacting protein kinase 5 isoform 1
7	hsa-miR-15a	-21.9	NM_004155	CDS	SERPINB9	serine (or cysteine) proteinase inhibitor, clade
7	hsa-miR-15a	-21.9	NM_031466	3	NIBP
7	hsa-miR-15a	-21.9	NM_017722	CDS	TRMT1
7	hsa-miR-15a	-21.9	NM_153703	CDS	PODN	podocan
7	hsa-miR-15a	-21.9	NM_020747	CDS	ZNF608	zinc finger protein 608
7	hsa-miR-15a	-21.9	NM_014934	CDS	DZIP1	DAZ interacting protein 1
7	hsa-miR-15a	-21.9	NM_175610	5	TJP1	tight junction protein 1 isoform b
7	hsa-miR-15a	-21.9	NM_024310	CDS	PLEKHF1	apoptosis-inducing protein D
7	hsa-miR-15a	-21.9	NM_001008493	3	ENAH	enabled homolog isoform a
7	hsa-miR-15a	-21.9	NM_003257	5	TJP1	tight junction protein 1 isoform a
7	hsa-miR-15a	-21.9	NM_012295	CDS	CABIN1	calcineurin binding protein 1
7	hsa-miR-15a	-21.9	NM_014991	CDS	WDFY3	WD repeat and FYVE domain containing 3 isoform
7	hsa-miR-15a	-21.9	NM_003782	CDS	B3GALT4	UDP-Gal:betaGlcNAc beta
7	hsa-miR-15a	-21.9	NM_001003891	3	PCQAP	positive cofactor 2, glutamine/Q-rich-associated
7	hsa-miR-15a	-21.9	NM_000014	CDS	A2M	alpha-2-macroglobulin precursor
7	hsa-miR-15a	-21.9	NM_145252	CDS	LOC124220	hypothetical protein LOC124220
7	hsa-miR-15a	-21.9	NM_016153	5	LW-1	hypothetical protein LOC51402
7	hsa-miR-15a	-21.9	NM_198968	CDS	DZIP1	DAZ interacting protein 1
7	hsa-miR-15a	-21.9	NM_015889	3	PCQAP	positive cofactor 2, glutamine/Q-rich-associated
7	hsa-miR-15a	-21.9	NM_178585	CDS	WDFY3	WD repeat and FYVE domain containing 3 isoform
7	hsa-miR-15a	-21.9	NM_181706	3	ZCSL3	zinc finger, CSL domain containing 3
7	hsa-miR-15a	-21.9	NM_018212	3	ENAH	enabled homolog isoform b
7	hsa-miR-15a	-21.8	NM_014966	CDS	DHX30	DEAH (Asp-Glu-Ala-His) box polypeptide 30
7	hsa-miR-15a	-21.8	NM_003690	CDS	PRKRA	protein kinase, interferon-inducible double
7	hsa-miR-15a	-21.8	NM_138615	CDS	DHX30	DEAH (Asp-Glu-Ala-His) box polypeptide 30
7	hsa-miR-15a	-21.8	NM_019011	3	TRIAD3	TRIAD3 protein isoform c
7	hsa-miR-15a	-21.8	NM_207116	3	TRIAD3	TRIAD3 protein isoform b
7	hsa-miR-15a	-21.8	NM_023038	3	ADAM19	a disintegrin and metalloproteinase domain 19
7	hsa-miR-15a	-21.8	NM_015391	3	ANAPC13	anaphase promoting complex subunit 13
7	hsa-miR-15a	-21.8	NM_138614	3	DHX30	DEAH (Asp-Glu-Ala-His) box polypeptide 30
7	hsa-miR-15a	-21.8	NM_001399	3	EDA	ectodysplasin A isoform EDA-A1
7	hsa-miR-15a	-21.8	NM_207111	3	TRIAD3	TRIAD3 protein isoform a
7	hsa-miR-15a	-21.8	NM_015660	CDS	GIMAP2	GTPase, IMAP family member 2
7	hsa-miR-15a	-21.8	NM_006289	CDS	TLN1	talin 1
7	hsa-miR-15a	-21.8	NM_015368	3	PANX1	pannexin 1
7	hsa-miR-15a	-21.8	NM_001005609	3	EDA	ectodysplasin A isoform EDA-A2
7	hsa-miR-15a	-21.8	NM_020830	CDS	WDFY1	WD repeat and FYVE domain containing 1
7	hsa-miR-15a	-21.7	NM_021935	3	PROK2	prokineticin 2
7	hsa-miR-15a	-21.7	NM_152330	3	FRMD6
7	hsa-miR-15a	-21.7	NM_015435	CDS	RNF19	ring finger protein 19
7	hsa-miR-15a	-21.7	NM_005795	CDS	CALCRL	calcitonin receptor-like
7	hsa-miR-15a	-21.7	NM_183419	CDS	RNF19	ring finger protein 19
7	hsa-miR-15a	-21.7	NM_207368	3	LOC348262	hypothetical protein LOC348262
7	hsa-miR-15a	-21.7	NM_001273	CDS	CHD4	chromodomain helicase DNA binding protein 4
7	hsa-miR-15a	-21.7	NM_053276	CDS	VIT	vitrin
7	hsa-miR-15a	-21.7	NM_007110	CDS	TEP1	telomerase-associated protein 1
7	hsa-miR-15a	-21.7	NM_005627	CDS	SGK	serum/glucocorticoid regulated kinase
7	hsa-miR-15a	-21.7	NM_020463	CDS	SMEK2
7	hsa-miR-15a	-21.7	NM_005756	CDS	GPR64	G protein-coupled receptor 64
7	hsa-miR-15a	-21.7	NM_020148	CDS	SPIRE1	spire homolog 1
7	hsa-miR-15a	-21.7	NM_012326	3	MAPRE3	microtubule-associated protein, RP/EB family,
7	hsa-miR-15a	-21.7	NM_024744	5	ALS2CR8	amyotrophic lateral sclerosis 2 (juvenile)
7	hsa-miR-15a	-21.7	NM_018302	CDS	FLJ11017	hypothetical protein LOC55286
7	hsa-miR-15a	-21.7	NM_152418	CDS	WDR21C
7	hsa-miR-15a	-21.7	NM_014725	CDS	STARD8	START domain containing 8
7	hsa-miR-15a	-21.6	NM_005892	CDS	FMNL1	formin-like 1
7	hsa-miR-15a	-21.6	NM_017711	CDS	GDPD2	osteoblast differentiation promoting factor
7	hsa-miR-15a	-21.6	NM_170663	CDS	MINK1	misshapen/NIK-related kinase isoform 2
7	hsa-miR-15a	-21.6	NM_012450	CDS	SLC13A4	solute carrier family 13 (sodium/sulfate
7	hsa-miR-15a	-21.6	NM_016040	CDS	TMED5	transmembrane emp24 protein transport domain
7	hsa-miR-15a	-21.6	NM_032890	CDS	DISP1	dispatched A
7	hsa-miR-15a	-21.6	NM_018371	CDS	ChGn	chondroitin beta1,4
7	hsa-miR-15a	-21.6	NM_006373	3	VAT1	vesicle amine transport protein 1
7	hsa-miR-15a	-21.6	NM_153827	CDS	MINK1	misshapen/NIK-related kinase isoform 3
7	hsa-miR-15a	-21.6	NM_000088	CDS	COL1A1	alpha 1 type I collagen preproprotein
7	hsa-miR-15a	-21.6	NM_020704	CDS	FAM40B	family with sequence similarity 40, member B
7	hsa-miR-15a	-21.6	NM_015716	CDS	MINK1	misshapen/NIK-related kinase isoform 1
7	hsa-miR-15a	-21.6	NM_005436	3	CCDC6	coiled-coil domain containing 6
7	hsa-miR-15a	-21.6	NM_032594	CDS	INSM2	insulinoma-associated protein IA-6
7	hsa-miR-15a	-21.6	NM_004938	CDS	DAPK1	death-associated protein kinase 1
7	hsa-miR-15a	-21.5	NM_144687	CDS	NALP12	PYRIN-containing APAF1-like protein 7
7	hsa-miR-15a	-21.5	NM_007355	CDS	HSPCB	heat shock 90kDa protein 1, beta
7	hsa-miR-15a	-21.5	NM_005602	CDS	CLDN11	claudin 11
7	hsa-miR-15a	-21.5	NM_006659	CDS	TUBGCP2	tubulin, gamma complex associated protein 2
7	hsa-miR-15a	-21.5	NM_017887	CDS	C1orf123
7	hsa-miR-15a	-21.5	NM_133479	CDS	SLC4A5	sodium bicarbonate transporter 4 isoform d
7	hsa-miR-15a	-21.5	NM_033323	CDS	SLC4A5	sodium bicarbonate transporter 4 isoform b
7	hsa-miR-15a	-21.5	NM_004609	CDS	TCF15	basic helix-loop-helix transcription factor 15
7	hsa-miR-15a	-21.5	NM_000754	CDS	COMT	catechol-O-methyltransferase isoform MB-COMT
7	hsa-miR-15a	-21.5	NM_007310	CDS	COMT	catechol-O-methyltransferase isoform S-COMT
7	hsa-miR-15a	-21.5	NM_012079	CDS	DGAT1	diacylglycerol O-acyltransferase 1
7	hsa-miR-15a	-21.5	NM_003072	CDS	SMARCA4	SWI/SNF-related matrix-associated
7	hsa-miR-15a	-21.5	NM_001879	3	MASP1	mannan-binding lectin serine protease 1 isoform
7	hsa-miR-15a	-21.5	NM_033297	CDS	NALP12	PYRIN-containing APAF1-like protein 7
7	hsa-miR-15a	-21.5	NM_016510	CDS	SCLY	selenocysteine lyase
7	hsa-miR-15a	-21.5	NM_021196	CDS	SLC4A5	sodium bicarbonate transporter 4 isoform a
7	hsa-miR-15a	-21.5	NM_133478	CDS	SLC4A5	sodium bicarbonate transporter 4 isoform c
7	hsa-miR-15a	-21.5	NM_004321	3	KIF1A	axonal transport of synaptic vesicles
7	hsa-miR-15a	-21.5	NM_021809	3	TGIF2	TGFB-induced factor 2
7	hsa-miR-15a	-21.5	NM_014738	CDS	KIAA0195	hypothetical protein LOC9772
7	hsa-miR-15a	-21.4	NM_032656	CDS	DHX37	DEAH (Asp-Glu-Ala-His) box polypeptide 37
7	hsa-miR-15a	-21.4	NM_001523	CDS	HAS1	hyaluronan synthase 1
7	hsa-miR-15a	-21.4	NM_004207	CDS	SLC16A3	solute carrier family 16, member 3
7	hsa-miR-15a	-21.4	NM_032608	CDS	MYO18B	myosin XVIIIB
7	hsa-miR-15a	-21.4	NM_024529	5	CDC73
7	hsa-miR-15a	-21.4	NM_005567	CDS	LGALS3BP	galectin 3 binding protein
7	hsa-miR-15a	-21.4	NM_001943	CDS	DSG2	desmoglein 2 preproprotein
7	hsa-miR-15a	-21.4	NM_005096	CDS	ZNF261	zinc finger protein 261
7	hsa-miR-15a	-21.4	NM_198540	5	B3GALT7	UDP-Gal:betaGal beta 1,3-galactosyltransferase
7	hsa-miR-15a	-21.4	NM_000287	CDS	PEX6	peroxisomal biogenesis factor 6
7	hsa-miR-15a	-21.4	NM_031890	CDS	CECR6	cat eye syndrome chromosome region, candidate 6
7	hsa-miR-15a	-21.4	NM_003560	CDS	PLA2G6	phospholipase A2, group VI isoform a
7	hsa-miR-15a	-21.4	NM_031308	CDS	EPPK1	epiplakin 1
7	hsa-miR-15a	-21.4	NM_020211	3	RGMA	RGM domain family, member A
7	hsa-miR-15a	-21.4	NM_134266	CDS	SLC26A7	solute carrier family 26, member 7 isoform b
7	hsa-miR-15a	-21.4	NM_001004426	CDS	PLA2G6	phospholipase A2, group VI isoform b
7	hsa-miR-15a	-21.4	NM_021159	CDS	RAP1GDS1	RAP1, GTP-GDP dissociation stimulator 1
7	hsa-miR-15a	-21.4	NM_201599	CDS	ZNF261	zinc finger protein 261
7	hsa-miR-15a	-21.4	NM_002526	CDS	NT5E	5' nucleotidase, ecto
7	hsa-miR-15a	-21.4	NM_052832	CDS	SLC26A7	solute carrier family 26, member 7 isoform a
7	hsa-miR-15a	-21.4	NM_031308	CDS	EPPK1	epiplakin 1
7	hsa-miR-15a	-21.4	NM_031308	CDS	EPPK1	epiplakin 1
7	hsa-miR-15a	-21.4	NM_031308	CDS	EPPK1	epiplakin 1
7	hsa-miR-15a	-21.4	NM_031308	CDS	EPPK1	epiplakin 1
7	hsa-miR-15a	-21.4	NM_031308	CDS	EPPK1	epiplakin 1
7	hsa-miR-15a	-21.4	NM_012288	CDS	TRAM2	translocation-associated membrane protein 2
7	hsa-miR-15a	-21.3	NM_004044	CDS	ATIC	5-aminoimidazole-4-carboxamide ribonucleotide
7	hsa-miR-15a	-21.3	NM_004861	CDS	GAL3ST1	galactose-3-O-sulfotransferase 1
7	hsa-miR-15a	-21.3	NM_005680	CDS	TAF1B	TBP-associated factor 1B
7	hsa-miR-15a	-21.3	NM_001009954	CDS	FLJ20105	hypothetical protein LOC54821 isoform b
7	hsa-miR-15a	-21.3	NM_017669	CDS	FLJ20105	hypothetical protein LOC54821 isoform a
7	hsa-miR-15a	-21.3	NM_012306	CDS	FAIM2	Fas apoptotic inhibitory molecule 2
7	hsa-miR-15a	-21.3	NM_001005731	CDS	ITGB4	integrin beta 4 isoform 3 precursor
7	hsa-miR-15a	-21.3	NM_138625	3	BCL2L11	BCL2-like 11 isoform 5
7	hsa-miR-15a	-21.3	NM_138623	3	BCL2L11	BCL2-like 11 isoform 3
7	hsa-miR-15a	-21.3	NM_006538	3	BCL2L11	BCL2-like 11 isoform 6
7	hsa-miR-15a	-21.3	NM_002528	CDS	NTHL1	nth endonuclease III-like 1
7	hsa-miR-15a	-21.3	NM_138621	3	BCL2L11	BCL2-like 11 isoform 1
7	hsa-miR-15a	-21.3	NM_138624	3	BCL2L11	BCL2-like 11 isoform 4
7	hsa-miR-15a	-21.3	NM_002658	CDS	PLAU	urokinase plasminogen activator preproprotein
7	hsa-miR-15a	-21.3	NM_033513	CDS	C19orf20	gene trap ROSA b-geo 22
7	hsa-miR-15a	-21.3	NM_022772	CDS	EPS8L2	epidermal growth factor receptor pathway
7	hsa-miR-15a	-21.3	NM_079420	3	MYL1	fast skeletal myosin alkali light chain 1
7	hsa-miR-15a	-21.3	NM_207003	3	BCL2L11	BCL2-like 11 isoform 10
7	hsa-miR-15a	-21.3	NM_182838	CDS	SLC35E2	solute carrier family 35, member E2
7	hsa-miR-15a	-21.3	NM_138627	3	BCL2L11	BCL2-like 11 isoform 8
7	hsa-miR-15a	-21.3	NM_017530	3	LOC55565	hypothetical protein LOC55565
7	hsa-miR-15a	-21.3	NM_014854	CDS	SLC35E2	solute carrier family 35, member E2
7	hsa-miR-15a	-21.3	NM_018975	CDS	TERF2IP	TRF2-interacting telomeric RAP1 protein
7	hsa-miR-15a	-21.3	NM_138626	3	BCL2L11	BCL2-like 11 isoform 7
7	hsa-miR-15a	-21.3	NM_138622	3	BCL2L11	BCL2-like 11 isoform 2
7	hsa-miR-15a	-21.3	NM_024859	3	FLJ21687	PDZ domain containing, X chromosome
7	hsa-miR-15a	-21.3	NM_001005619	CDS	ITGB4	integrin beta 4 isoform 2 precursor
7	hsa-miR-15a	-21.3	NM_002093	CDS	GSK3B	glycogen synthase kinase 3 beta
7	hsa-miR-15a	-21.3	NM_000213	CDS	ITGB4	integrin beta 4 isoform 1 precursor
7	hsa-miR-15a	-21.2	NM_145169	CDS	SFT2D1
7	hsa-miR-15a	-21.2	NM_033036	CDS	GAL3ST3	galactose-3-O-sulfotransferase 3
7	hsa-miR-15a	-21.2	NM_182915	3	STEAP3
7	hsa-miR-15a	-21.2	NM_025240	CDS	CD276
7	hsa-miR-15a	-21.2	NM_002702	5	POU6F1	POU domain, class 6, transcription factor 1
7	hsa-miR-15a	-21.2	NM_020328	CDS	ACVR1B	activin A type IB receptor isoform c precursor
7	hsa-miR-15a	-21.2	NM_020327	CDS	ACVR1B	activin A type IB receptor isoform b precursor
7	hsa-miR-15a	-21.2	NM_004302	CDS	ACVR1B	activin A type IB receptor isoform a precursor
7	hsa-miR-15a	-21.2	NM_012088	3	PGLS	6-phosphogluconolactonase
7	hsa-miR-15a	-21.2	NM_014646	CDS	LPIN2	lipin 2
7	hsa-miR-15a	-21.2	NM_012464	CDS	TLL1	tolloid-like 1
7	hsa-miR-15a	-21.2	NM_033025	CDS	SYDE1
7	hsa-miR-15a	-21.2	NM_003077	3	SMARCD2	SWI/SNF-related matrix-associated
7	hsa-miR-15a	-21.2	NM_018234	3	STEAP3
7	hsa-miR-15a	-21.2	NM_016059	3	PPIL1	peptidylprolyl isomerase-like 1
7	hsa-miR-15a	-21.2	NM_032794	CDS	SLC44A4
7	hsa-miR-15a	-21.2	NM_025257	CDS	SLC44A4
7	hsa-miR-15a	-21.2	NM_023076	CDS	C16orf28	hypothetical protein LOC65259
7	hsa-miR-15a	-21.2	NM_021098	CDS	CACNA1H	calcium channel, voltage-dependent, alpha 1H
7	hsa-miR-15a	-21.2	NM_001005407	CDS	CACNA1H	calcium channel, voltage-dependent, alpha 1H
7	hsa-miR-15a	-21.2	NM_001008410	3	STEAP3
7	hsa-miR-15a	-21.1	NM_016371	CDS	HSD17B7	hydroxysteroid (17-beta) dehydrogenase 7
7	hsa-miR-15a	-21.1	NM_003394	CDS	WNT10B	wingless-type MMTV integration site family,
7	hsa-miR-15a	-21.1	NM_001005614	CDS	EDA	ectodysplasin A isoform EDA-F
7	hsa-miR-15a	-21.1	NM_032237	CDS	FLJ23356	hypothetical protein LOC84197
7	hsa-miR-15a	-21.1	NM_018834	CDS	MATR3	matrin 3
7	hsa-miR-15a	-21.1	NM_174902	CDS	LOC143458	hypothetical protein LOC143458
7	hsa-miR-15a	-21.1	NM_001399	CDS	EDA	ectodysplasin A isoform EDA-A1
7	hsa-miR-15a	-21.1	NM_001005615	CDS	EDA	ectodysplasin A isoform EDA-O
7	hsa-miR-15a	-21.1	NM_017780	CDS	CHD7	chromodomain helicase DNA binding protein 7
7	hsa-miR-15a	-21.1	NM_001005611	CDS	EDA	ectodysplasin A isoform EDA-C
7	hsa-miR-15a	-21.1	NM_002033	CDS	FUT4	fucosyltransferase 4
7	hsa-miR-15a	-21.1	NM_001004067	CDS	NOMO3	nodal modulator 3
7	hsa-miR-15a	-21.1	NM_007168	CDS	ABCA8	ATP-binding cassette, sub-family A member 8
7	hsa-miR-15a	-21.1	NM_181446	CDS	FSHR	follicle stimulating hormone receptor isoform 2
7	hsa-miR-15a	-21.1	NM_001005612	CDS	EDA	ectodysplasin A isoform EDA-D
7	hsa-miR-15a	-21.1	NM_172386	CDS	ABCA9	ATP-binding cassette, sub-family A, member 9
7	hsa-miR-15a	-21.1	NM_002972	CDS	SBF1	SET binding factor 1 isoform a
7	hsa-miR-15a	-21.1	NM_005876	5	APEG1	aortic preferentially expressed gene 1
7	hsa-miR-15a	-21.1	NM_000145	CDS	FSHR	follicle stimulating hormone receptor isoform 1
7	hsa-miR-15a	-21.1	NM_001407	CDS	CELSR3	cadherin EGF LAG seven-pass G-type receptor 3
7	hsa-miR-15a	-21.1	NM_001005613	CDS	EDA	ectodysplasin A isoform EDA-E
7	hsa-miR-15a	-21.1	NM_020727	CDS	ZNF295	zinc finger protein 295
7	hsa-miR-15a	-21.1	NM_014287	CDS	NOMO1	nodal modulator 1
7	hsa-miR-15a	-21.1	NM_001004060	CDS	NOMO2	nodal modulator 2 isoform 1
7	hsa-miR-15a	-21.1	NM_001005610	CDS	EDA	ectodysplasin A isoform EDA-B
7	hsa-miR-15a	-21.1	NM_182829	CDS	LOC158160	17-beta-hydroxysteroid dehydrogenase type
7	hsa-miR-15a	-21.1	NM_080283	CDS	ABCA9	ATP-binding cassette, sub-family A, member 9
7	hsa-miR-15a	-21.1	NM_133499	CDS	SYN1	synapsin I isoform Ib
7	hsa-miR-15a	-21.1	NM_080389	CDS	DEFB104A	defensin, beta 104A
7	hsa-miR-15a	-21.1	NM_006950	CDS	SYN1	synapsin I isoform Ia
7	hsa-miR-15a	-21.1	NM_015001	CDS	SPEN	spen homolog, transcriptional regulator
7	hsa-miR-15a	-21.1	NM_173614	CDS	NOMO2	nodal modulator 2 isoform 2
7	hsa-miR-15a	-21.1	NM_001005609	CDS	EDA	ectodysplasin A isoform EDA-A2
7	hsa-miR-15a	-21.1	NM_015062	CDS	PPRC1	PGC-1 related co-activator
7	hsa-miR-15a	-21.1	NM_004304	CDS	ALK	anaplastic lymphoma kinase Ki-1
7	hsa-miR-15a	-21.1	NM_003250	CDS	THRA	thyroid hormone receptor, alpha isoform 2
7	hsa-miR-15a	-21.1	NM_199334	CDS	THRA	thyroid hormone receptor, alpha isoform 1
7	hsa-miR-15a	-21	NM_001002235	CDS	SERPINA1	serine (or cysteine) proteinase inhibitor, clade
7	hsa-miR-15a	-21	NM_206933	CDS	USH2A	usherin isoform B
7	hsa-miR-15a	-21	NM_021939	CDS	FKBP10	FK506 binding protein 10, 65 kDa
7	hsa-miR-15a	-21	NM_199329	CDS	SLC43A3	solute carrier family 43, member 3
7	hsa-miR-15a	-21	NM_017765	CDS	PQLC2	PQ loop repeat containing 2
7	hsa-miR-15a	-21	NM_201650	CDS	B7	leucine-rich B7 protein isoform 1
7	hsa-miR-15a	-21	NM_004842	CDS	AKAP7	A-kinase anchor protein 7 isoform alpha
7	hsa-miR-15a	-21	NM_173570	CDS	ZDHHC23	zinc finger, DHHC domain containing 23
7	hsa-miR-15a	-21	NM_017611	CDS	SLC43A3	solute carrier family 43, member 3
7	hsa-miR-15a	-21	NM_033501	CDS	TRERF1	transcriptional regulating factor 1 isoform 2
7	hsa-miR-15a	-21	NM_000718	CDS	CACNA1B	calcium channel, voltage-dependent, L type,
7	hsa-miR-15a	-21	NM_006767	CDS	LZTR1	leucine-zipper-like transcription regulator, 1
7	hsa-miR-15a	-21	NM_005183	CDS	CACNA1F	calcium channel, voltage-dependent, alpha 1F
7	hsa-miR-15a	-21	NM_199352	CDS	LOC387601	putative UST1-like organic anion transporter
7	hsa-miR-15a	-21	NM_014741	CDS	KIAA0652	hypothetical protein LOC9776
7	hsa-miR-15a	-21	NM_014096	CDS	SLC43A3	solute carrier family 43, member 3
7	hsa-miR-15a	-21	NM_014844	CDS	KIAA0329	KIAA0329
7	hsa-miR-15a	-21	NM_002929	CDS	GRK1	rhodopsin kinase
7	hsa-miR-15a	-21	NM_006763	CDS	BTG2	B-cell translocation gene 2
7	hsa-miR-15a	-21	NM_018415	CDS	TRERF1	transcriptional regulating factor 1 isoform 3
7	hsa-miR-15a	-21	NM_033502	CDS	TRERF1	transcriptional regulating factor 1 isoform 1
7	hsa-miR-15a	-21	NM_024536	CDS	CHPF	chondroitin polymerizing factor
7	hsa-miR-15a	-21	NM_024293	3	C2orf17	hypothetical protein LOC79137
7	hsa-miR-15a	-21	NM_004633	5	IL1R2	interleukin 1 receptor, type II precursor
7	hsa-miR-15a	-21	NM_012116	3	CBLC	Cas-Br-M (murine) ecotropic retroviral
7	hsa-miR-15a	-21	NM_001002236	CDS	SERPINA1	serine (or cysteine) proteinase inhibitor, clade
7	hsa-miR-15a	-21	NM_002842	CDS	PTPRH	protein tyrosine phosphatase, receptor type, H
7	hsa-miR-15a	-21	NM_000295	CDS	SERPINA1	serine (or cysteine) proteinase inhibitor, clade
7	hsa-miR-15a	-21	NM_020698	3	TMCC3	transmembrane and coiled-coil domains 3
7	hsa-miR-15a	-20.9	NM_172369	CDS	C1QG	complement component 1, q subcomponent, gamma
7	hsa-miR-15a	-20.9	NM_032119	CDS	MASS1	very large G-protein coupled receptor 1
7	hsa-miR-15a	-20.9	NM_002135	3	NR4A1	nuclear receptor subfamily 4, group A, member 1
7	hsa-miR-15a	-20.9	NM_152339	CDS	MGC26885	hypothetical protein LOC124044
7	hsa-miR-15a	-20.9	NM_012334	CDS	MYO10	myosin X
7	hsa-miR-15a	-20.9	NM_018223	3	CHFR	checkpoint with forkhead and ring finger
7	hsa-miR-15a	-20.9	NM_173605	3	KCNRG	potassium channel regulator
7	hsa-miR-15a	-20.9	NM_014656	5	KIAA0040	KIAA0040
7	hsa-miR-15a	-20.9	NM_016224	3	SNX9	sorting nexin 9
7	hsa-miR-15a	-20.9	NM_017780	CDS	CHD7	chromodomain helicase DNA binding protein 7
7	hsa-miR-15a	-20.9	NM_003486	CDS	SLC7A5	solute carrier family 7 (cationic amino acid
7	hsa-miR-15a	-20.9	NM_003392	CDS	WNT5A	wingless-type MMTV integration site family,
7	hsa-miR-15a	-20.9	NM_004567	3	PFKFB4	6-phosphofructo-2-kinase/fructose-2,
7	hsa-miR-15a	-20.9	NM_079422	3	MYL1	fast skeletal myosin alkali light chain 1
7	hsa-miR-15a	-20.9	NM_004690	CDS	LATS1	LATS homolog 1
7	hsa-miR-15a	-20.9	NM_199464	3	KCNRG	potassium channel regulator
7	hsa-miR-15a	-20.9	NM_173157	3	NR4A1	nuclear receptor subfamily 4, group A, member 1
7	hsa-miR-15a	-20.9	NM_003836	3	DLK1	delta-like homolog
7	hsa-miR-15a	-20.8	NM_153201	CDS	HSPA8	heat shock 70kDa protein 8 isoform 2
7	hsa-miR-15a	-20.8	NM_032485	CDS	MCM8	minichromosome maintenance protein 8 isoform 1
7	hsa-miR-15a	-20.8	NM_005018	CDS	PDCD1	programmed cell death 1 precursor
7	hsa-miR-15a	-20.8	NM_198268	CDS	HIPK1	homeodomain-interacting protein kinase 1 isoform
7	hsa-miR-15a	-20.8	NM_152696	CDS	HIPK1	homeodomain-interacting protein kinase 1 isoform
7	hsa-miR-15a	-20.8	NM_052959	CDS	PANX3	pannexin 3
7	hsa-miR-15a	-20.8	NM_003012	CDS	SFRP1	secreted frizzled-related protein 1
7	hsa-miR-15a	-20.8	NM_017931	3	FLJ20699	hypothetical protein LOC55020
7	hsa-miR-15a	-20.8	NM_003922	CDS	HERC1	guanine nucleotide exchange factor p532
7	hsa-miR-15a	-20.8	NM_182802	CDS	MCM8	minichromosome maintenance protein 8 isoform 2
7	hsa-miR-15a	-20.8	NM_002866	CDS	RAB3A	RAB3A, member RAS oncogene family
7	hsa-miR-15a	-20.8	NM_148894	CDS	FAM44A	hypothetical protein LOC259282
7	hsa-miR-15a	-20.8	NM_182574	3	FLJ36070	hypothetical protein LOC284358
7	hsa-miR-15a	-20.8	NM_021165	CDS	FAM5B	BMP/retinoic acid-inducible neural-specific
7	hsa-miR-15a	-20.8	NM_177417	CDS	KLC3
7	hsa-miR-15a	-20.8	NM_032287	3	LDOC1L	leucine zipper, down-regulated in cancer 1-like
7	hsa-miR-15a	-20.8	NM_001046	3	SLC12A2	solute carrier family 12
7	hsa-miR-15a	-20.8	NM_014612	CDS	C9orf10	C9orf10 protein
7	hsa-miR-15a	-20.8	NM_021949	3	ATP2B3	plasma membrane calcium ATPase 3 isoform 3a
7	hsa-miR-15a	-20.8	NM_001001344	3	ATP2B3	plasma membrane calcium ATPase 3 isoform 3b
7	hsa-miR-15a	-20.8	NM_145275	CDS	KLC3
7	hsa-miR-15a	-20.8	NM_006597	CDS	HSPA8	heat shock 70kDa protein 8 isoform 1
7	hsa-miR-15a	-20.8	NM_004518	3	KCNQ2	potassium voltage-gated channel KQT-like protein
7	hsa-miR-15a	-20.7	NM_006007	CDS	ZA20D2	zinc finger protein 216
[truncated: 109,981 more rows]
