# Supplementary material for: Transcriptome-Wide Prediction of miRNA Targets in Human and Mouse Using FASTH
Source: PLoS One. 2009 May 29;4(5):e5745. doi: 10.1371/journal.pone.0005745 (PMC2684643; doi:10.1371/journal.pone.0005745)
Supplement: Table S11 — Targets predicted for 233 mouse miRNAs with parameter: Watson-Crick matches at nucleotide positions 2–7 inclusive, <6 mismatches-and-GU-pairs at nucleotide positions ≥15, and 40% free energy threshold (2.26 MB ZIP) [file pone.0005745.s014.zip › pone.0005745.s014.txt]

1	mmu-let-7g	-27	NM_153193	3	Hsd3b2	hydroxysteroid dehydrogenase-2, delta<5>-3-beta
1	mmu-let-7g	-26.7	NM_008767	CDS	Slc22a18	solute carrier family 22 (organic cation
1	mmu-let-7g	-26.6	NM_172587	CDS	Cdc14b	CDC14 cell division cycle 14 homolog B
1	mmu-let-7g	-26.1	NM_011202	CDS	Ptpn11	protein tyrosine phosphatase, non-receptor type
1	mmu-let-7g	-25.9	NM_175667	CDS	Ankrd5	ankyrin repeat domain protein 5
1	mmu-let-7g	-25.6	NM_173450	3	Rpusd2	RNA pseudouridylate synthase domain containing
1	mmu-let-7g	-25.5	NM_145505	CDS	AI450540	hypothetical protein LOC226252
1	mmu-let-7g	-25.1	NM_025590	3	Acot11
1	mmu-let-7g	-25	NM_025994	3	Efhd2	EF hand domain containing 2
1	mmu-let-7g	-25	NM_134141	CDS	Ciapin1	cytokine induced apoptosis inhibitor 1
1	mmu-let-7g	-25	NM_173730	CDS	Ciapin1	cytokine induced apoptosis inhibitor 1
1	mmu-let-7g	-24.9	NM_153407	CDS	BC035295	cDNA sequence BC035295
1	mmu-let-7g	-24.8	NM_153423	CDS	Wasf2	WAS protein family, member 2
1	mmu-let-7g	-24.8	NM_178027	CDS	2310075A12Rik	hypothetical protein LOC69091
1	mmu-let-7g	-24.7	NM_172831	CDS	E230025N22	hypothetical protein LOC240216
1	mmu-let-7g	-24.7	NM_130881	CDS	Pabpc4	poly(A) binding protein, cytoplasmic 4 isoform
1	mmu-let-7g	-24.7	NM_010484	CDS	Slc6a4	solute carrier family 6 member 4
1	mmu-let-7g	-24.5	NM_021296	3	Grpel2	GrpE-like 2, mitochondrial
1	mmu-let-7g	-24.3	NM_009212	CDS	Ighmbp2	immunoglobulin mu binding protein 2
1	mmu-let-7g	-24.3	NM_199469	CDS	AK129375	nuclear protein localization 4
1	mmu-let-7g	-24.1	NM_148948	CDS	Dicer1	dicer1
1	mmu-let-7g	-24.1	NM_010473	CDS	Hrc	histidine rich calcium binding protein
1	mmu-let-7g	-24	NM_008126	CDS	Gjb3	gap junction membrane channel protein beta 3
1	mmu-let-7g	-24	NM_146814	CDS	Olfr665	olfactory receptor 665
1	mmu-let-7g	-23.7	NM_172928	5	Dcamkl3	doublecortin and CaM kinase-like 3
1	mmu-let-7g	-23.6	NM_175046	CDS	Bcor	BCL-6 interacting corepressor isoform d
1	mmu-let-7g	-23.6	NM_175045	CDS	Bcor	BCL-6 interacting corepressor isoform c
1	mmu-let-7g	-23.6	NM_029510	CDS	Bcor	BCL-6 interacting corepressor isoform a
1	mmu-let-7g	-23.6	NM_145857	3	Card15	caspase recruitment domain family, member 15
1	mmu-let-7g	-23.6	NM_175044	CDS	Bcor	BCL-6 interacting corepressor isoform b
1	mmu-let-7g	-23.5	NM_017464	3	Nedd9	neural precursor cell expressed, developmentally
1	mmu-let-7g	-23.5	NM_025952	CDS	2610529C04Rik	implantation-associated protein
1	mmu-let-7g	-23.5	NM_134250	3	Havcr2	hepatitis A virus cellular receptor 2
1	mmu-let-7g	-23.5	NM_013827	CDS	Mtf2	metal response element binding transcription
1	mmu-let-7g	-23.2	NM_023879	CDS	Rpgrip1	retinitis pigmentosa GTPase regulator
1	mmu-let-7g	-23.2	NM_001003914	CDS	Obscn	obscurin, cytoskeletal calmodulin and
1	mmu-let-7g	-23.2	NM_007916	3	Ddx19a	Ddx19-like protein
1	mmu-let-7g	-23.2	NM_172284	3	Ddx19b	DDX19 homolog
1	mmu-let-7g	-23.1	NM_152825	3	Usp45	ubiquitin specific protease 45
1	mmu-let-7g	-23	NM_016859	3	Bysl	bystin-like
1	mmu-let-7g	-22.9	NM_017478	CDS	Copg2	coatomer protein complex, subunit gamma 2
1	mmu-let-7g	-22.9	NM_007426	CDS	Angpt2	angiopoietin 2
1	mmu-let-7g	-22.9	NM_053258	CDS	Etos1	ectopic ossification 1
1	mmu-let-7g	-22.9	NM_026928	CDS	1810014F10Rik	hypothetical protein LOC69064
1	mmu-let-7g	-22.9	NM_009509	CDS	Vil1	villin 1
1	mmu-let-7g	-22.8	NM_201368	CDS	Xkr8
1	mmu-let-7g	-22.8	NM_028767	CDS	Foxp4	winged-helix repressor FOXP4
1	mmu-let-7g	-22.7	NM_019550	CDS	Ptbp2	polypyrimidine tract binding protein 2
1	mmu-let-7g	-22.6	NM_177845	3	2310026J01Rik	hypothetical protein LOC329502
1	mmu-let-7g	-22.6	NM_175183	CDS	Atxn7l2	ataxin 7-like 2
1	mmu-let-7g	-22.6	NM_175260	CDS	Myh10	myosin heavy chain 10, non-muscle
1	mmu-let-7g	-22.5	NM_177638	3	Crb3	crumbs homolog 3
1	mmu-let-7g	-22.5	NM_015764	CDS	Greb1	Greb1 protein
1	mmu-let-7g	-22.5	NM_177475	3	Suhw2	suppressor of hairy wing homolog 2
1	mmu-let-7g	-22.3	NM_175391	3	2210421G13Rik	hypothetical protein LOC108956
1	mmu-let-7g	-22.3	NM_177282	CDS	Mical2	flavoprotein oxidoreductase MICAL2
1	mmu-let-7g	-22.2	NM_201395	CDS	Sall4	sal-like 4 isoform b
1	mmu-let-7g	-22.2	NM_133792	3	Lypla3	lysophospholipase 3
1	mmu-let-7g	-22.2	NM_009209	CDS	Slc6a2	solute carrier family 6 (neurotransmitter
1	mmu-let-7g	-22.2	NM_175303	CDS	Sall4	sal-like 4 isoform a
1	mmu-let-7g	-22.2	NM_134100	CDS	D15Mgi27	hypothetical protein LOC106073
1	mmu-let-7g	-22.1	NM_016913	CDS	Porcn	porcupine homolog
1	mmu-let-7g	-22.1	NM_144893	CDS	Slc35c2	solute carrier family 35, member C2
1	mmu-let-7g	-22.1	NM_145908	CDS	Porcn	porcupine homolog
1	mmu-let-7g	-22.1	NM_023638	CDS	Porcn	porcupine homolog
1	mmu-let-7g	-22.1	NM_145907	CDS	Porcn	porcupine homolog
1	mmu-let-7g	-22	NM_027519	3	6330406I15Rik	hypothetical protein LOC70717
1	mmu-let-7g	-22	NM_133986	3	Tcta	T-cell leukemia translocation altered gene
1	mmu-let-7g	-22	NM_153417	CDS	Trpm6	transient receptor potential cation channel,
1	mmu-let-7g	-21.9	NM_172416	CDS	Ostm1	osteopetrosis associated transmembrane protein
1	mmu-let-7g	-21.9	NM_021485	CDS	Rps6kb2	ribosomal protein S6 kinase, polypeptide 2
1	mmu-let-7g	-21.8	NM_011116	3	Pld3	phospholipase D3
1	mmu-let-7g	-21.7	NM_080858	CDS	Asb12	ankyrin repeat domain-containing SOCS box
1	mmu-let-7g	-21.7	NM_011439	CDS	Sox13	SRY-box 13
1	mmu-let-7g	-21.7	NM_133750	3	3110048E14Rik	hypothetical protein LOC73225 isoform a
1	mmu-let-7g	-21.6	NM_012032	CDS	Tde1	tumor differentially expressed protein 1
1	mmu-let-7g	-21.6	NM_146651	CDS	Olfr1403	olfactory receptor 1403
1	mmu-let-7g	-21.6	NM_008763	CDS	Olfr16	olfactory receptor 16
1	mmu-let-7g	-21.5	NM_008130	CDS	Gli3	GLI-Kruppel family member GLI3
1	mmu-let-7g	-21.5	NM_146741	CDS	Olfr1497	olfactory receptor 1497
1	mmu-let-7g	-21.5	NM_030680	CDS	Rent1	regulator of nonsense transcripts 1
1	mmu-let-7g	-21.4	NM_023229	CDS	Fastk	Fas-activated serine/threonine kinase
1	mmu-let-7g	-21.4	NM_008151	CDS	Gpr12	G-protein coupled receptor 12
1	mmu-let-7g	-21.4	NM_178057	3	Hmga2	high mobility group AT-hook 2
1	mmu-let-7g	-21.4	NM_052976	CDS	Ophn1	oligophrenin 1
1	mmu-let-7g	-21.4	NM_029418	3	9130401M01Rik	hypothetical protein LOC75758
1	mmu-let-7g	-21.3	NM_133803	CDS	Dpp3	dipeptidylpeptidase III
1	mmu-let-7g	-21.3	NM_013599	CDS	Mmp9	matrix metalloproteinase 9
1	mmu-let-7g	-21.3	NM_028021	CDS	Myh14	nonmuscle myosin heavy chain
1	mmu-let-7g	-21.3	NM_178811	CDS	Ttc15	tetratricopeptide repeat domain 15
1	mmu-let-7g	-21.3	NM_172015	CDS	Iars	isoleucine-tRNA synthetase
1	mmu-let-7g	-21.3	NM_009447	3	Tuba4	tubulin, alpha 4
1	mmu-let-7g	-21.3	NM_026371	3	Loh12cr1	loss of heterozygosity, 12, chromosomal region 1
1	mmu-let-7g	-21.3	NM_029928	CDS	Ptprb	protein tyrosine phosphatase, receptor type, B
1	mmu-let-7g	-21.2	NM_009360	CDS	Tfam	transcription factor A, mitochondrial
1	mmu-let-7g	-21.2	NM_172551	3	Polrmt	mitochondrial DNA-directed RNA polymerase
1	mmu-let-7g	-21.2	NM_025937	3	2610020O08Rik	nuclear NF-kappaB activating protein
1	mmu-let-7g	-21.2	NM_007690	CDS	Chd1	chromodomain helicase DNA binding protein 1
1	mmu-let-7g	-21.2	NM_026484	3	5730405I09Rik	cyclin fold protein 1
1	mmu-let-7g	-21.2	NM_025476	CDS	2410005O16Rik	hypothetical protein LOC66302
1	mmu-let-7g	-21.2	NM_023116	CDS	Cacnb2	calcium channel, voltage-dependent, beta 2
1	mmu-let-7g	-21.1	NM_010269	CDS	Gdap2	ganglioside-induced
1	mmu-let-7g	-21.1	NM_011158	CDS	Prkar2b	protein kinase, cAMP dependent regulatory, type
1	mmu-let-7g	-21.1	NM_025843	CDS	Ndufb7	NADH dehydrogenase (ubiquinone) 1 beta
1	mmu-let-7g	-21.1	NM_053214	CDS	Myo1f	myosin IF
1	mmu-let-7g	-21.1	NM_010207	CDS	Fgfr2	fibroblast growth factor receptor 2 isoform
1	mmu-let-7g	-21.1	NM_008299	CDS	Dnajb3	DnaJ (Hsp40) homolog, subfamily B, member 3
1	mmu-let-7g	-21.1	NM_030731	CDS	Trim23	tripartite motif protein 23
1	mmu-let-7g	-21.1	NM_199317	CDS	Phf16	PHD finger protein 16
1	mmu-let-7g	-21.1	NM_201601	CDS	Fgfr2	fibroblast growth factor receptor 2 isoform
1	mmu-let-7g	-21	NM_025912	CDS	2010011I20Rik	hypothetical protein LOC67017
1	mmu-let-7g	-20.9	NM_177004	3	A430090L17Rik	hypothetical protein LOC319803
1	mmu-let-7g	-20.9	NM_172444	3	B230114P05Rik	hypothetical protein LOC207596
1	mmu-let-7g	-20.9	NM_177009	CDS	Smyd4	SET and MYND domain containing 4
1	mmu-let-7g	-20.9	NM_173019	CDS	Pfkfb4
1	mmu-let-7g	-20.9	NM_177723	CDS	A030011M19	hypothetical protein LOC240916
1	mmu-let-7g	-20.9	NM_025809	3	Clec14a	C-type lectin domain family 14, member a
1	mmu-let-7g	-20.8	NM_001001884	CDS	LOC380969	hypothetical protein LOC380969
1	mmu-let-7g	-20.8	NM_008262	3	Onecut1	one cut domain, family member 1
1	mmu-let-7g	-20.8	NM_009684	CDS	Apaf1	apoptotic protease activating factor 1
1	mmu-let-7g	-20.8	NM_009041	3	Rdx	radixin
1	mmu-let-7g	-20.8	NM_177243	CDS	Slc26a9	solute carrier family 26, member 9
1	mmu-let-7g	-20.7	NM_009702	CDS	Aqr	aquarius
1	mmu-let-7g	-20.7	NM_183024	3	A430091O22Rik	hypothetical protein LOC242570
1	mmu-let-7g	-20.7	NM_016976	CDS	Grm1	glutamate receptor, metabotropic 1
1	mmu-let-7g	-20.7	NM_008106	CDS	Opn1mw	opsin 1 (cone pigments), medium-wave-sensitive
1	mmu-let-7g	-20.7	NM_198703	CDS	Wnk1
1	mmu-let-7g	-20.7	NM_178633	CDS	Klhl2	kelch-like 2, Mayven
1	mmu-let-7g	-20.6	NM_199226	CDS	Theg	testicular haploid expressed gene product
1	mmu-let-7g	-20.6	NM_173745	CDS	Dusp18	dual specificity phosphatase 18
1	mmu-let-7g	-20.6	NM_019788	3	Pldn	pallidin
1	mmu-let-7g	-20.6	NM_007829	CDS	Daxx	Fas death domain-associated protein
1	mmu-let-7g	-20.6	NM_023178	5	Dmap1	DNMT1 associated protein-1
1	mmu-let-7g	-20.6	NM_146751	CDS	Olfr648	olfactory receptor 648
1	mmu-let-7g	-20.5	NM_175167	CDS	5430413K10Rik	hypothetical protein LOC71425
1	mmu-let-7g	-20.5	NM_173753	3	A730024A03Rik	hypothetical protein LOC216742
1	mmu-let-7g	-20.5	NM_133964	CDS	Hlrc1
1	mmu-let-7g	-20.4	NM_199032	3	Cep4
1	mmu-let-7g	-20.4	NM_008052	CDS	Dtx1	deltex 1 homolog
1	mmu-let-7g	-20.4	NM_001008973	CDS	E130009J12Rik	hypothetical protein LOC381107
1	mmu-let-7g	-20.3	NM_011542	CDS	Tcea3	transcription elongation factor A (SII), 3
1	mmu-let-7g	-20.3	NM_011427	CDS	Snai1	snail homolog 1
1	mmu-let-7g	-20.3	NM_134138	3	Tnfsf5ip1	Clast3 protein
1	mmu-let-7g	-20.3	NM_139197	CDS	Gbgt1	globoside
1	mmu-let-7g	-20.2	NM_175286	5	C430004E15Rik	hypothetical protein LOC97031
1	mmu-let-7g	-20.2	NM_001001979	CDS	3000002B06Rik	MEGF10 protein
1	mmu-let-7g	-20.2	NM_153551	CDS	Dennd1c
1	mmu-let-7g	-20.2	NM_026353	CDS	4930570C03Rik	hypothetical protein LOC67739
1	mmu-let-7g	-20.1	NM_030733	CDS	Gpr63	G protein-coupled receptor PSP24-2
1	mmu-let-7g	-20.1	NM_144558	CDS	Bivm	basic, immunoglobulin-like variable motif
1	mmu-let-7g	-20.1	NM_198250	CDS	Lrrc4b	leucine rich repeat containing 4B
1	mmu-let-7g	-20.1	NM_011790	CDS	Arih2	ariadne homolog 2
1	mmu-let-7g	-20.1	NM_010435	CDS	Hira	histone cell cycle regulation defective homolog
1	mmu-let-7g	-20.1	NM_146155	CDS	Ahdc1
1	mmu-let-7g	-20.1	NM_026856	3	Zfp644	zinc finger motif enhancer binding protein 2
1	mmu-let-7g	-20.1	NM_025651	CDS	1100001A21Rik	hypothetical protein LOC66595
1	mmu-let-7g	-20	NM_173420	5	D930020E02Rik	envelope glycoprotein syncytin-B
1	mmu-let-7g	-20	NM_008866	CDS	Lypla1	lysophospholipase 1
1	mmu-let-7g	-20	NM_007530	3	Bcap29	B-cell receptor-associated protein 29
1	mmu-let-7g	-19.9	NM_175667	CDS	Ankrd5	ankyrin repeat domain protein 5
1	mmu-let-7g	-19.9	NM_146122	CDS	Dennd1a
1	mmu-let-7g	-19.9	NM_016893	CDS	Fut8	fucosyltransferase 8
1	mmu-let-7g	-19.9	NM_030708	CDS	Zfhx4	zinc finger homeodomain 4
1	mmu-let-7g	-19.9	NM_146069	CDS	Lrrc33	leucine rich repeat containing 33
1	mmu-let-7g	-19.9	NM_007690	CDS	Chd1	chromodomain helicase DNA binding protein 1
1	mmu-let-7g	-19.9	NM_007971	CDS	Ezh2	enhancer of zeste homolog 2
1	mmu-let-7g	-19.9	NM_178641	CDS	Inpp5f	inositol polyphosphate-5-phosphatase F
1	mmu-let-7g	-19.8	NM_177878	CDS	BC038925	hypothetical protein LOC330216
1	mmu-let-7g	-19.8	NM_010343	3	Gpx5	glutathione peroxidase 5
1	mmu-let-7g	-19.8	NM_022410	CDS	Myh9	myosin, heavy polypeptide 9, non-muscle
1	mmu-let-7g	-19.8	NM_177448	3	Mogat2	monoacylglycerol O-acyltransferase 2
1	mmu-let-7g	-19.8	NM_011256	CDS	Pitpnm2	retinal degeneration B2 homolog
1	mmu-let-7g	-19.8	NM_019446	5	Barhl1	BarH-like 1
1	mmu-let-7g	-19.8	NM_031406	3	Slc12a9	solute carrier family 12 (potassium/chloride
1	mmu-let-7g	-19.8	NM_010264	3	Nr6a1	nuclear receptor subfamily 6, group A, member 1
1	mmu-let-7g	-19.8	NM_173782	CDS	4631402N15Rik	hypothetical protein LOC70793
1	mmu-let-7g	-19.7	NM_028836	3	Ctbs	chitobiase, di-N-acetyl-
1	mmu-let-7g	-19.7	NM_030695	CDS	Lrba	LPS-responsive beige-like anchor
1	mmu-let-7g	-19.7	NM_007831	CDS	Dcc	deleted in colorectal carcinoma
1	mmu-let-7g	-19.7	NM_021022	CDS	Abcb11	ATP-binding cassette, sub-family B, member 11
1	mmu-let-7g	-19.7	NM_010577	CDS	Itga5	integrin alpha 5
1	mmu-let-7g	-19.7	NM_181422	CDS	Pkd2l1
1	mmu-let-7g	-19.6	NM_009804	3	Cat	catalase
1	mmu-let-7g	-19.6	NM_173371	CDS	H6pd	hexose-6-phosphate dehydrogenase (glucose
1	mmu-let-7g	-19.6	NM_173428	CDS	Scospondin	subcommissural organ spondin
1	mmu-let-7g	-19.6	NM_178280	CDS	Sall3	sal-like protein 3
1	mmu-let-7g	-19.6	NM_013864	3	Ndrg2	N-myc downstream regulated gene 2
1	mmu-let-7g	-19.5	NM_021371	CDS	Caln1	calneuron 1
1	mmu-let-7g	-19.5	NM_007760	CDS	Crat	carnitine acetyltransferase
1	mmu-let-7g	-19.5	NM_023732	CDS	Abcb6	ATP-binding cassette, sub-family B (MDR/TAP),
1	mmu-let-7g	-19.5	NM_139226	3	Onecut3	one cut domain, family member 3
1	mmu-let-7g	-19.5	NM_027807	5	Cul5	cullin 5
1	mmu-let-7g	-19.5	NM_146526	CDS	Olfr859	olfactory receptor 859
1	mmu-let-7g	-19.5	NM_001003405	CDS	1810049H19Rik	Tesp4 protein
1	mmu-let-7g	-19.5	NM_178782	CDS	Bcorl1	BCL6 co-repressor-like 1
1	mmu-let-7g	-19.4	NM_181040	5	Atpaf1	ATP synthase mitochondrial F1 complex assembly
1	mmu-let-7g	-19.4	NM_033617	CDS	Atp6v0b	ATPase, H+ transporting, V0 subunit B
1	mmu-let-7g	-19.4	NM_172484	CDS	E030049G20Rik	Nck-associated protein 5
1	mmu-let-7g	-19.4	NM_207242	CDS	Npc1l1	NPC1 (Niemann-Pick disease, type C1, gene)-like
1	mmu-let-7g	-19.4	NM_018788	CDS	Extl3	exostoses (multiple)-like 3
1	mmu-let-7g	-19.4	NM_009913	3	Ccr9	chemokine (C-C motif) receptor 9
1	mmu-let-7g	-19.4	NM_170680	CDS	Abcc10	ATP-binding cassette, sub-family C, member 10
1	mmu-let-7g	-19.4	NM_198420	CDS	D15Wsu169e	hypothetical protein 9530053N22
1	mmu-let-7g	-19.4	NM_201395	CDS	Sall4	sal-like 4 isoform b
1	mmu-let-7g	-19.4	NM_010437	CDS	Hivep2	human immunodeficiency virus type I enhancer
1	mmu-let-7g	-19.4	NM_134420	3	Slc26a6	solute carrier family 26, member 6
1	mmu-let-7g	-19.4	NM_175303	CDS	Sall4	sal-like 4 isoform a
1	mmu-let-7g	-19.3	NM_176920	CDS	A930016D02Rik	hypothetical protein LOC319476
1	mmu-let-7g	-19.3	NM_172924	3	C230081A13Rik	hypothetical protein LOC244895
1	mmu-let-7g	-19.3	NM_146814	CDS	Olfr665	olfactory receptor 665
1	mmu-let-7g	-19.3	NM_009810	3	Casp3	caspase 3, apoptosis related cysteine protease
1	mmu-let-7g	-19.2	NM_172818	CDS	1700019P01Rik	hypothetical protein LOC239591
1	mmu-let-7g	-19.2	NM_011958	3	Orc4l	origin recognition complex subunit 4
1	mmu-let-7g	-19.2	NM_172729	CDS	Card4	caspase recruitment domain 4
1	mmu-let-7g	-19.2	NM_008288	3	Hsd11b1	hydroxysteroid 11-beta dehydrogenase 1
1	mmu-let-7g	-19.2	NM_199322	3	Dot1l	histone H3 methyltransferase DOT1
1	mmu-let-7g	-19.2	NM_028769	CDS	Syvn1	synoviolin 1
1	mmu-let-7g	-19.2	NM_172872	CDS	Ankrd38
1	mmu-let-7g	-19.2	NM_025760	CDS	4933428I03Rik	hypothetical protein LOC66775
1	mmu-let-7g	-19.2	NM_021716	CDS	Fign	fidgetin
1	mmu-let-7g	-19.2	NM_145354	3	Nsun2	NOL1/NOP2/Sun domain family 2
1	mmu-let-7g	-19.2	NM_001007460	CDS	Zdhhc23	DHHC-containing protein 11
1	mmu-let-7g	-19.1	NM_053090	CDS	Drctnnb1a	down-regulated by Ctnnb1, a
1	mmu-let-7g	-19.1	NM_008580	CDS	Map3k5	mitogen activated protein kinase kinase kinase
1	mmu-let-7g	-19.1	NM_030730	CDS	Srisnf2l	steroid receptor-interacting SNF2 domain
1	mmu-let-7g	-19.1	NM_007548	CDS	Prdm1	PR domain containing 1, with ZNF domain
1	mmu-let-7g	-19.1	NM_010629	CDS	Kifap3	kinesin-associated protein 3
1	mmu-let-7g	-19	NM_009104	3	Rrm2	ribonucleotide reductase M2
1	mmu-let-7g	-19	NM_028876	3	Tmed5	CGI-100-like protein
1	mmu-let-7g	-19	NM_153594	CDS	5330414D10Rik	hypothetical protein LOC245867
1	mmu-let-7g	-19	NM_009029	3	Rb1	retinoblastoma 1
1	mmu-let-7g	-19	NM_007484	CDS	Rhoc	ras homolog gene family, member C
1	mmu-let-7g	-19	NM_178049	3	BC034054	hypothetical protein LOC217125
1	mmu-let-7g	-19	NM_008775	CDS	Pafah1b2	platelet-activating factor acetylhydrolase,
1	mmu-let-7g	-19	NM_011365	CDS	Itsn2
1	mmu-let-7g	-19	NM_145136	3	Myocd	myocardin isoform A
1	mmu-let-7g	-19	NM_054044	CDS	Gpr124	G protein-coupled receptor 124
1	mmu-let-7g	-19	NM_010597	CDS	Kcnab1	potassium voltage-gated channel, shaker-related
1	mmu-let-7g	-19	NM_146386	3	Myocd	myocardin isoform B
1	mmu-let-7g	-19	NM_007993	CDS	Fbn1	fibrillin 1
1	mmu-let-7g	-19	NM_027478	3	5730494N06Rik	hypothetical protein LOC70612
1	mmu-let-7g	-19	NM_022887	CDS	Tsc1	tuberous sclerosis 1
1	mmu-let-7g	-19	NM_174847	3	5830404H04Rik	hypothetical protein LOC207781
1	mmu-let-7g	-18.9	NM_029976	3	D11Ertd497e	hypothetical protein LOC52626
1	mmu-let-7g	-18.9	NM_009303	CDS	Syngr1	synaptogyrin 1 isoform 1b
1	mmu-let-7g	-18.9	NM_027230	CDS	Prkcbp1	protein kinase C binding protein 1
1	mmu-let-7g	-18.9	NM_020263	CDS	Cacna2d2	calcium channel, voltage-dependent, alpha
1	mmu-let-7g	-18.9	NM_172270	CDS	Prkcbp1	protein kinase C binding protein 1
1	mmu-let-7g	-18.9	NM_207708	CDS	Syngr1	synaptogyrin 1 isoform 1a
1	mmu-let-7g	-18.9	NM_008512	CDS	Lrp1	low density lipoprotein receptor-related protein
1	mmu-let-7g	-18.9	NM_053072	CDS	Fgd6	FYVE, RhoGEF and PH domain containing 6
1	mmu-let-7g	-18.9	NM_008400	CDS	Itgal	integrin alpha L
1	mmu-let-7g	-18.8	NM_028105	CDS	Adck1	aarF domain containing kinase 1
1	mmu-let-7g	-18.8	NM_147060	CDS	Olfr667	olfactory receptor 667
1	mmu-let-7g	-18.8	NM_009760	5	Bnip3	BCL2/adenovirus E1B 19kDa-interacting protein 1,
1	mmu-let-7g	-18.8	NM_147096	CDS	Olfr666	olfactory receptor 666
1	mmu-let-7g	-18.8	NM_011813	CDS	Fiz1	Flt3 interacting zinc finger protein 1
1	mmu-let-7g	-18.8	NM_010317	3	Gng4	guanine nucleotide binding protein (G protein),
1	mmu-let-7g	-18.8	NM_001004468	CDS	Tacc2	transforming, acidic coiled-coil containing
1	mmu-let-7g	-18.8	NM_147059	CDS	Olfr668	olfactory receptor 668
1	mmu-let-7g	-18.8	NM_172662	CDS	Gtdc1	glycosyltransferase-like domain containing 1
1	mmu-let-7g	-18.8	NM_015781	3	Nap1l1	nucleosome assembly protein 1-like 1
1	mmu-let-7g	-18.7	NM_030889	CDS	Sorcs2	VPS10 domain receptor protein SORCS 2
1	mmu-let-7g	-18.7	NM_178609	3	E2f7	E2F transcription factor 7
1	mmu-let-7g	-18.7	NM_133905	5	Papd4	PAP associated domain containing 4
1	mmu-let-7g	-18.7	NM_009188	CDS	Sin3b	transcriptional regulator, SIN3B
1	mmu-let-7g	-18.7	NM_053105	CDS	Klhl1	kelch-like 1
1	mmu-let-7g	-18.7	NM_022887	CDS	Tsc1	tuberous sclerosis 1
1	mmu-let-7g	-18.6	NM_145521	CDS	Ppapdc3
1	mmu-let-7g	-18.6	NM_201620	CDS	Nr1h5	nuclear receptor subfamily 1, group H, member 5
1	mmu-let-7g	-18.6	NM_198658	CDS	Nr1h5	nuclear receptor subfamily 1, group H, member 5
1	mmu-let-7g	-18.6	NM_201622	CDS	Nr1h5	nuclear receptor subfamily 1, group H, member 5
1	mmu-let-7g	-18.6	NM_201619	CDS	Nr1h5	nuclear receptor subfamily 1, group H, member 5
1	mmu-let-7g	-18.6	NM_008736	3	Nrl	neural retina leucine zipper gene
1	mmu-let-7g	-18.6	NM_013581	CDS	Cog1	component of oligomeric golgi complex 1
1	mmu-let-7g	-18.6	NM_201621	CDS	Nr1h5	nuclear receptor subfamily 1, group H, member 5
1	mmu-let-7g	-18.5	NM_010136	CDS	Eomes	eomesodermin homolog
1	mmu-let-7g	-18.5	NM_177087	CDS	4632412N22Rik	hypothetical protein LOC320159
1	mmu-let-7g	-18.5	NM_146122	CDS	Dennd1a
1	mmu-let-7g	-18.5	NM_011518	3	Syk	spleen tyrosine kinase
1	mmu-let-7g	-18.5	NM_145628	CDS	Usp11	ubiquitin specific protease 11
1	mmu-let-7g	-18.5	NM_011580	3	Thbs1	thrombospondin 1
1	mmu-let-7g	-18.5	NM_015791	CDS	Fbxo8	F-box only protein 8
1	mmu-let-7g	-18.5	NM_023626	3	Ing3	inhibitor of growth family, member 3
1	mmu-let-7g	-18.5	NM_010617	CDS	Kif13a	kinesin family member 13A
1	mmu-let-7g	-18.5	NM_023737	CDS	Ehhadh	L-specific multifunctional beta-oxdiation
1	mmu-let-7g	-18.4	NM_025935	CDS	Tbc1d7	TBC1 domain family, member 7
1	mmu-let-7g	-18.4	NM_146733	CDS	Olfr482	olfactory receptor 482
1	mmu-let-7g	-18.4	NM_011945	3	Map3k1	mitogen activated protein kinase kinase kinase
1	mmu-let-7g	-18.4	NM_178149	3	1500004A08Rik	Hgfl protein
1	mmu-let-7g	-18.4	NM_029331	CDS	1700019G17Rik	hypothetical protein LOC75541
1	mmu-let-7g	-18.4	NM_007442	CDS	Alx4	aristaless 4
1	mmu-let-7g	-18.4	NM_010264	3	Nr6a1	nuclear receptor subfamily 6, group A, member 1
1	mmu-let-7g	-18.4	NM_028455	CDS	3110043J09Rik	Rho GTPase activating protein 8
1	mmu-let-7g	-18.3	NM_030684	3	Trim34	tripartite motif protein 34
1	mmu-let-7g	-18.3	NM_183390	3	Klhl6	kelch-like 6
1	mmu-let-7g	-18.3	NM_009997	CDS	Cyp2a4	cytochrome P450, family 2, subfamily a,
1	mmu-let-7g	-18.3	NM_007488	3	Arnt2	aryl hydrocarbon receptor nuclear translocator
1	mmu-let-7g	-18.3	NM_007812	CDS	Cyp2a5	cytochrome P450, family 2, subfamily a,
1	mmu-let-7g	-18.3	NM_027547	CDS	Prdm5	PR domain containing 5
1	mmu-let-7g	-18.3	NM_177273	CDS	B230362M20Rik	hypothetical protein LOC320835
1	mmu-let-7g	-18.3	NM_147201	CDS	Nrbp	nuclear receptor binding protein
1	mmu-let-7g	-18.3	NM_029623	CDS	3110002H16Rik	colon cancer-associated protein Mic1 homolog
1	mmu-let-7g	-18.3	NM_177613	3	Cdc34	cell division cycle 34 homolog
1	mmu-let-7g	-18.3	NM_016849	CDS	Irf3	interferon regulatory factor 3
1	mmu-let-7g	-18.3	NM_026855	3	Arv1	ARV1 homolog
1	mmu-let-7g	-18.2	NM_007491	CDS	Art5	ADP-ribosyltransferase 5 precursor
1	mmu-let-7g	-18.2	NM_008141	CDS	Gnat2	guanine nucleotide binding protein, alpha
1	mmu-let-7g	-18.2	NM_033374	CDS	Dock2	dedicator of cyto-kinesis 2
1	mmu-let-7g	-18.2	NM_023596	CDS	Slc29a3	equilibrative nucleoside transporter 3
1	mmu-let-7g	-18.2	NM_011721	CDS	Wrn	Werner syndrome protein
1	mmu-let-7g	-18.1	NM_027982	CDS	Ppm1j	protein phosphatase 1J
1	mmu-let-7g	-18.1	NM_016913	CDS	Porcn	porcupine homolog
1	mmu-let-7g	-18.1	NM_009609	CDS	Actg1	actin, gamma, cytoplasmic 1
1	mmu-let-7g	-18.1	NM_172476	3	Tmc7	Tmc7 protein
1	mmu-let-7g	-18.1	NM_022009	CDS	Fliih	flightless I homolog
1	mmu-let-7g	-18.1	NM_007393	CDS	Actb	actin, beta, cytoplasmic
1	mmu-let-7g	-18.1	NM_173431	3	1700047E16Rik	hypothetical protein LOC244585
1	mmu-let-7g	-18.1	NM_021406	3	Trem1	triggering receptor expressed on myeloid cells
1	mmu-let-7g	-18.1	NM_145907	CDS	Porcn	porcupine homolog
1	mmu-let-7g	-18.1	NM_023638	CDS	Porcn	porcupine homolog
1	mmu-let-7g	-18.1	NM_013798	CDS	Actg	actin-like
1	mmu-let-7g	-18.1	NM_145908	CDS	Porcn	porcupine homolog
1	mmu-let-7g	-18.1	NM_008934	CDS	Proc	protein C
1	mmu-let-7g	-18.1	NM_013672	CDS	Sp1	trans-acting transcription factor 1
1	mmu-let-7g	-18.1	NM_008112	5	Gdi2
1	mmu-let-7g	-18	NM_029021	CDS	4833422F24Rik	hypothetical protein LOC74614
1	mmu-let-7g	-18	NM_008492	CDS	Ldh2	lactate dehydrogenase 2, B chain
1	mmu-let-7g	-18	NM_177726	CDS	Tgm6	transglutaminase 6
1	mmu-let-7g	-18	NM_007389	3	Chrna1	cholinergic receptor, nicotinic, alpha
1	mmu-let-7g	-18	NM_172974	3	Cops7b	COP9 (constitutive photomorphogenic) homolog,
1	mmu-let-7g	-18	NM_138655	CDS	Tmc2	transmembrane channel-like gene family 2
1	mmu-let-7g	-18	NM_194333	CDS	Slc23a3	solute carrier family 23 (nucleobase
1	mmu-let-7g	-18	NM_013731	3	Sgk2	serum/glucocorticoid regulated kinase 2
1	mmu-let-7g	-17.9	NM_133999	CDS	A530089I17Rik	Sac domain-containing inositol phosphatase 3
1	mmu-let-7g	-17.9	NM_028475	CDS	Ubap2l	Nice-4 protein homolog isoform 1
1	mmu-let-7g	-17.9	NM_201387	CDS	Plec1	plectin 1 isoform 4
1	mmu-let-7g	-17.9	NM_201390	CDS	Plec1	plectin 1 isoform 7
1	mmu-let-7g	-17.9	NM_201388	CDS	Plec1	plectin 1 isoform 5
1	mmu-let-7g	-17.9	NM_201386	CDS	Plec1	plectin 1 isoform 3
1	mmu-let-7g	-17.9	NM_028953	CDS	Tmc1	transmembrane channel-like gene family 1
1	mmu-let-7g	-17.9	NM_173760	CDS	AW555814	hypothetical protein LOC227399
1	mmu-let-7g	-17.9	NM_201385	CDS	Plec1	plectin 1 isoform 2
1	mmu-let-7g	-17.9	NM_201392	CDS	Plec1	plectin 1 isoform 9
1	mmu-let-7g	-17.9	NM_011708	CDS	Vwf	von Willebrand factor
1	mmu-let-7g	-17.9	NM_030081	3	Zfyve20	zinc finger, FYVE domain containing 20
1	mmu-let-7g	-17.9	NM_145942	CDS	Hmgcs1	3-hydroxy-3-methylglutaryl-Coenzyme A synthase
1	mmu-let-7g	-17.9	NM_026838	CDS	Srpx2	sushi-repeat containing protein
1	mmu-let-7g	-17.9	NM_201389	CDS	Plec1	plectin 1 isoform 6
1	mmu-let-7g	-17.9	NM_201393	CDS	Plec1	plectin 1 isoform 10
1	mmu-let-7g	-17.9	NM_201394	CDS	Plec1	plectin 1 isoform 11
1	mmu-let-7g	-17.9	NM_201391	CDS	Plec1	plectin 1 isoform 8
1	mmu-let-7g	-17.9	NM_153489	CDS	Ubap2l	Nice-4 protein homolog isoform 2
1	mmu-let-7g	-17.9	NM_011117	CDS	Plec1	plectin 1 isoform 1
1	mmu-let-7g	-17.8	NM_031177	CDS	Wdr10	WD repeat domain 10
1	mmu-let-7g	-17.8	NM_153099	CDS	Tessp2	testis serine protease 2
1	mmu-let-7g	-17.8	NM_018734	CDS	Gbp4	guanylate nucleotide binding protein 4
1	mmu-let-7g	-17.8	NM_019412	3	Prx	periaxin isoform S
1	mmu-let-7g	-17.8	NM_198048	3	Prx	periaxin isoform L
1	mmu-let-7g	-17.7	NM_023115	CDS	Pcdh15	protocadherin 15
1	mmu-let-7g	-17.7	NM_015814	CDS	Dkk3	dickkopf homolog 3
1	mmu-let-7g	-17.7	NM_147776	3	Vwa1
1	mmu-let-7g	-17.7	NM_183025	CDS	A430033K04Rik
1	mmu-let-7g	-17.7	NM_145993	CDS	L3mbtl2	l(3)mbt-like 2
1	mmu-let-7g	-17.7	NM_001003668	CDS	Krt2-25	keratin complex 2, basic, gene 25
1	mmu-let-7g	-17.7	NM_011990	3	Slc7a11	solute carrier family 7 (cationic amino acid
1	mmu-let-7g	-17.7	NM_052993	CDS	C1galt1	core 1
1	mmu-let-7g	-17.6	NM_133981	CDS	Dibd1	disrupted in bipolar disorder 1 homolog
1	mmu-let-7g	-17.6	NM_178925	CDS	Nsun3	NOL1/NOP2/Sun domain family 3
1	mmu-let-7g	-17.6	NM_010228	CDS	Flt1	FMS-like tyrosine kinase 1
1	mmu-let-7g	-17.6	NM_026660	CDS	0610009O03Rik	tetracycline transporter-like protein
1	mmu-let-7g	-17.6	NM_019588	CDS	Plce1	phospholipase C, epsilon
1	mmu-let-7g	-17.6	NM_175478	CDS	Lrfn3	leucine rich repeat and fibronectin type III
1	mmu-let-7g	-17.6	NM_175236	CDS	Adhfe1	Fe-containing alcohol dehydrogenase 1
1	mmu-let-7g	-17.6	NM_026400	CDS	Dnajb11	DnaJ (Hsp40) homolog, subfamily B, member 11
1	mmu-let-7g	-17.6	NM_009867	CDS	Cdh4	cadherin 4
1	mmu-let-7g	-17.5	NM_011546	CDS	Zfhx1a	zinc finger homeobox 1a
1	mmu-let-7g	-17.5	NM_023403	3	Mesdc2	mesoderm development candiate 2
1	mmu-let-7g	-17.5	NM_181405	3	Rnpepl1	arginyl aminopeptidase (aminopeptidase B)-like
1	mmu-let-7g	-17.5	NM_025812	3	Hmg20a	high mobility group 20A
1	mmu-let-7g	-17.5	NM_183029	3	C330012H03Rik	IGF-II mRNA-binding protein 2
1	mmu-let-7g	-17.5	NM_013674	3	Irf4	interferon regulatory factor 4
1	mmu-let-7g	-17.5	NM_177294	CDS	Rpap1	RNA polymerase II associated protein 1
1	mmu-let-7g	-17.5	NM_013762	CDS	Rpl3	ribosomal protein L3
1	mmu-let-7g	-17.5	NM_022318	CDS	Popdc2	popeye domain containing 2
1	mmu-let-7g	-17.5	NM_198035	3	Zbtb39
1	mmu-let-7g	-17.4	NM_019433	3	Mtmr7	myotubularin related protein 7
1	mmu-let-7g	-17.4	NM_009765	CDS	Brca2	breast cancer 2
1	mmu-let-7g	-17.4	NM_177448	CDS	Mogat2	monoacylglycerol O-acyltransferase 2
1	mmu-let-7g	-17.4	NM_007419	CDS	Adrb1	adrenergic receptor, beta 1
1	mmu-let-7g	-17.4	NM_007987	CDS	Fas	Fas (TNF receptor superfamily member)
1	mmu-let-7g	-17.4	NM_021462	CDS	Mknk2	MAP kinase-interacting serine/threonine kinase
1	mmu-let-7g	-17.4	NM_028865	3	1110005A03Rik	hypothetical protein LOC74319
1	mmu-let-7g	-17.4	NM_008623	5	Mpz	myelin protein zero
1	mmu-let-7g	-17.3	NM_175305	CDS	Lrrc19	leucine rich repeat containing 19
1	mmu-let-7g	-17.3	NM_198304	CDS	Nup188	nucleoporin 188
1	mmu-let-7g	-17.3	NM_172591	CDS	Fcho2	Fcho2
1	mmu-let-7g	-17.3	NM_133717	5	1810048P08Rik	Ras-related protein Rab
1	mmu-let-7g	-17.3	NM_011001	CDS	Olfr58	olfactory receptor 58
1	mmu-let-7g	-17.3	NM_013744	3	Zfp354b	zinc finger protein 354B
1	mmu-let-7g	-17.2	NM_011461	CDS	Spic	Spi-C transcription factor (Spi-1/PU.1 related)
1	mmu-let-7g	-17.2	NM_008068	3	Gabra6	gamma-aminobutyric acid (GABA-A) receptor,
1	mmu-let-7g	-17.2	NM_146140	3	Tram1l1	translocation associated membrane protein 1-like
1	mmu-let-7g	-17.2	NM_177910	CDS	Gmppb	GDP-mannose pyrophosphorylase B
1	mmu-let-7g	-17.2	NM_008992	CDS	Abcd4	ATP-binding cassette, sub-family D, member 4
1	mmu-let-7g	-17.2	NM_145946	3	BC025462	hypothetical protein LOC208836
1	mmu-let-7g	-17.2	NM_177777	CDS	D11Wsu47e	hypothetical protein LOC276852
1	mmu-let-7g	-17.1	NM_026269	CDS	1110007L15Rik	hypothetical protein LOC67604
1	mmu-let-7g	-17.1	NM_009417	CDS	Tpo	thyroid peroxidase
1	mmu-let-7g	-17.1	NM_178801	3	6030446N20Rik	hypothetical protein LOC338363
1	mmu-let-7g	-17.1	NM_178801	3	6030446N20Rik	hypothetical protein LOC338363
1	mmu-let-7g	-17.1	NM_175485	CDS	A230098A12Rik	hypothetical protein LOC235472
1	mmu-let-7g	-17.1	NM_021486	CDS	Bcmo1	beta-carotene 15,15'-monooxygenase
1	mmu-let-7g	-17.1	NM_177167	CDS	Ppm1e	protein phosphatase 1E (PP2C domain containing)
1	mmu-let-7g	-17.1	NM_133655	CDS	Cd81	CD 81 antigen
1	mmu-let-7g	-17.1	NM_008144	CDS	Bscl2	Bernardinelli-Seip congenital lipodystrophy 2
1	mmu-let-7g	-17.1	NM_008449	3	Kif5c	kinesin family member 5C
1	mmu-let-7g	-17.1	NM_023200	CDS	Ppp1r7	protein phosphatase-1 regulatory subunit 7
1	mmu-let-7g	-17.1	NM_152804	CDS	Plk2	polo-like kinase 2
1	mmu-let-7g	-17.1	NM_019514	CDS	Astn2	astrotactin 2 isoform a
1	mmu-let-7g	-17.1	NM_009418	CDS	Tpp2	tripeptidyl peptidase II
1	mmu-let-7g	-17	NM_011763	3	Zfp9	zinc finger protein 9
1	mmu-let-7g	-17	NM_175313	3	A130022J15Rik	RIKEN cDNA A130022J15
1	mmu-let-7g	-17	NM_016660	3	Hmga1	high mobility group AT-hook 1
1	mmu-let-7g	-17	NM_011729	CDS	Ercc5	excision repair cross-complementing rodent
1	mmu-let-7g	-17	NM_031842	3	Smarcd1	SWI/SNF related, matrix associated, actin
1	mmu-let-7g	-17	NM_175628	CDS	A2m	alpha-2-macroglobulin
1	mmu-let-7g	-17	NM_009163	3	Sgpl1	sphingosine phosphate lyase 1
1	mmu-let-7g	-17	NM_025414	5	Myohd1	myosin head domain containing 1
1	mmu-let-7g	-17	NM_016684	3	Zfp96	zinc finger protein 96
1	mmu-let-7g	-17	NM_028777	3	Sec14l1	SEC14-like 1
1	mmu-let-7g	-16.9	NM_080437	CDS	Celsr3	cadherin EGF LAG seven-pass G-type receptor 3
1	mmu-let-7g	-16.9	NM_010610	CDS	Kcnma1	large conductance calcium-activated potassium
1	mmu-let-7g	-16.9	NM_134170	3	V1rc15	vomeronasal 1 receptor, C15
1	mmu-let-7g	-16.9	NM_016663	CDS	Syt3	synaptotagmin 3
1	mmu-let-7g	-16.9	NM_009198	CDS	Slc17a1	solute carrier family 17 (sodium phosphate),
1	mmu-let-7g	-16.9	NM_011132	CDS	Pole	DNA polymerase epsilon catalytic subunit
1	mmu-let-7g	-16.9	NM_029686	CDS	Pkd1l2	polycystin 1-like 2
1	mmu-let-7g	-16.9	NM_024477	CDS	AI428795	hypothetical protein LOC209683
1	mmu-let-7g	-16.9	NM_017464	3	Nedd9	neural precursor cell expressed, developmentally
1	mmu-let-7g	-16.9	NM_172558	CDS	Gemin5	gem (nuclear organelle) associated protein 5
1	mmu-let-7g	-16.9	NM_145587	3	Sbk1	SH3-binding kinase 1
1	mmu-let-7g	-16.8	NM_028611	CDS	2410091C18Rik	hypothetical protein LOC73694
1	mmu-let-7g	-16.8	NM_194462	CDS	Akap9	A kinase (PRKA) anchor protein (yotiao) 9
1	mmu-let-7g	-16.8	NM_172758	3	BC031853	amino acid transporter
1	mmu-let-7g	-16.8	NM_053188	CDS	Srd5a2	steroid 5 alpha-reductase 2
1	mmu-let-7g	-16.8	NM_019683	3	Ankrd49
1	mmu-let-7g	-16.8	NM_007868	3	Dmd	dystrophin, muscular dystrophy
1	mmu-let-7g	-16.8	NM_027504	CDS	Prdm16	transcription factor MEL1
1	mmu-let-7g	-16.8	NM_013814	3	Galnt1	UDP-N-acetyl-alpha-D-galactosamine:polypeptide
1	mmu-let-7g	-16.8	NM_172454	3	Panx3	pannexin 3
1	mmu-let-7g	-16.8	NM_172693	3	Galnt12	UDP-N-acetyl-alpha-D-galactosamine:polypeptide
1	mmu-let-7g	-16.8	NM_026410	3	Cdca5	cell division cycle associated 5
1	mmu-let-7g	-16.8	NM_021897	5	Trp53inp1	transformation related protein 53 inducible
1	mmu-let-7g	-16.8	NM_019674	CDS	Ppp4c	protein phosphatase 4, catalytic subunit
1	mmu-let-7g	-16.7	NM_025806	CDS	1100001H23Rik	hypothetical protein LOC66857
1	mmu-let-7g	-16.7	NM_029402	CDS	Cul2	cullin 2
1	mmu-let-7g	-16.7	NM_178659	CDS	Jmjd4
1	mmu-let-7g	-16.7	NM_172866	3	1110029E03Rik	hypothetical protein LOC242406
1	mmu-let-7g	-16.7	NM_053170	3	Trim33	tripartite motif protein 33
1	mmu-let-7g	-16.7	NM_206973	5	Gpr152	putative G-protein coupled receptor
1	mmu-let-7g	-16.7	NM_173757	CDS	Mrps27	mitochondrial ribosomal protein S27
1	mmu-let-7g	-16.7	NM_080853	CDS	Slc17a6	solute carrier family 17 (sodium-dependent
1	mmu-let-7g	-16.7	NM_177370	CDS	5730411O18Rik	hypothetical protein LOC279766
1	mmu-let-7g	-16.7	NM_022022	CDS	Ube4b	ubiquitination factor E4B
1	mmu-let-7g	-16.7	NM_011404	CDS	Slc7a5	solute carrier family 7 (cationic amino acid
1	mmu-let-7g	-16.7	NM_172843	3	Tor1aip2
1	mmu-let-7g	-16.7	NM_173440	CDS	Nrip1	nuclear receptor interacting protein 1
1	mmu-let-7g	-16.7	NM_178871	3	Tbrg3	transforming growth factor beta regulated gene
1	mmu-let-7g	-16.6	NM_011173	CDS	Pros1	protein S (alpha)
1	mmu-let-7g	-16.6	NM_027926	3	Cpa4	carboxypeptidase A4
1	mmu-let-7g	-16.6	NM_010848	CDS	Myb	myeloblastosis proto-oncogene product
1	mmu-let-7g	-16.6	NM_011391	5	Slc16a7	solute carrier family 16, member 7
1	mmu-let-7g	-16.6	NM_134094	3	Ncald	neurocalcin delta
1	mmu-let-7g	-16.6	NM_033597	CDS	Myb	myeloblastosis proto-oncogene product
1	mmu-let-7g	-16.6	NM_134134	CDS	A630042L21Rik	hypothetical protein LOC106894
1	mmu-let-7g	-16.6	NM_015799	CDS	Trfr2	transferrin receptor 2
1	mmu-let-7g	-16.5	NM_028048	5	Slc25a35
1	mmu-let-7g	-16.5	NM_013748	CDS	Clnk	cytokine-dependent hematopoietic cell linker
1	mmu-let-7g	-16.5	NM_011246	3	Rasgrp1	RAS guanyl releasing protein 1
1	mmu-let-7g	-16.5	NM_008882	CDS	Plxna2	plexin A2
1	mmu-let-7g	-16.5	NM_008351	3	Il12a	interleukin 12a
1	mmu-let-7g	-16.5	NM_173445	3	E430018M08Rik	hypothetical protein LOC269955
1	mmu-let-7g	-16.5	NM_153533	CDS	Tenc1	C1 domain-containing phosphatase and tensin-like
1	mmu-let-7g	-16.4	NM_020043	3	Nope	neighbor of Punc e11 protein
1	mmu-let-7g	-16.4	NM_013814	3	Galnt1	UDP-N-acetyl-alpha-D-galactosamine:polypeptide
1	mmu-let-7g	-16.4	NM_177163	5	B330016D10Rik	hypothetical protein LOC320456
1	mmu-let-7g	-16.4	NM_011756	CDS	Zfp36	zinc finger protein 36
1	mmu-let-7g	-16.4	NM_170730	CDS	Ank3	ankyrin 3, epithelial isoform i
1	mmu-let-7g	-16.4	NM_175677	3	9230105E10Rik	tripartite motif protein TRIM5
1	mmu-let-7g	-16.4	NM_178280	3	Sall3	sal-like protein 3
1	mmu-let-7g	-16.4	NM_170728	CDS	Ank3	ankyrin 3, epithelial isoform a
1	mmu-let-7g	-16.4	NM_009670	CDS	Ank3	ankyrin 3, epithelial isoform g
1	mmu-let-7g	-16.4	NM_170688	CDS	Ank3	ankyrin 3, epithelial isoform c
1	mmu-let-7g	-16.4	NM_170690	CDS	Ank3	ankyrin 3, epithelial isoform e
1	mmu-let-7g	-16.4	NM_170729	CDS	Ank3	ankyrin 3, epithelial isoform h
1	mmu-let-7g	-16.4	NM_170689	CDS	Ank3	ankyrin 3, epithelial isoform d
1	mmu-let-7g	-16.4	NM_008088	3	Gas7	growth arrest specific 7
1	mmu-let-7g	-16.4	NM_183161	3	BC019537	hypothetical protein LOC228993
1	mmu-let-7g	-16.4	NM_172507	5	Sh3bgrl2	SH3 domain binding glutamic acid-rich protein
1	mmu-let-7g	-16.4	NM_013811	CDS	Dnahc8	dynein, axonemal, heavy chain 8
1	mmu-let-7g	-16.4	NM_178744	CDS	Zbtb1	zinc finger and BTB domain containing 1
1	mmu-let-7g	-16.4	NM_175006	CDS	Pou6f2	POU domain, class 6, transcription factor 2
1	mmu-let-7g	-16.4	NM_146005	CDS	Ank3	ankyrin 3, epithelial isoform b
1	mmu-let-7g	-16.4	NM_170687	CDS	Ank3	ankyrin 3, epithelial isoform f
1	mmu-let-7g	-16.3	NM_133803	3	Dpp3	dipeptidylpeptidase III
1	mmu-let-7g	-16.3	NM_029273	3	Slitrk5	SLIT and NTRK-like family, member 5
1	mmu-let-7g	-16.3	NM_133357	5	Krtcap1	keratinocyte associated protein 1
1	mmu-let-7g	-16.3	NM_007831	CDS	Dcc	deleted in colorectal carcinoma
1	mmu-let-7g	-16.3	NM_198865	CDS	Slitrk5	SLIT and NTRK-like family, member 5
1	mmu-let-7g	-16.3	NM_138952	CDS	Ripk2	receptor (TNFRSF)-interacting serine-threonine
1	mmu-let-7g	-16.3	NM_016783	3	Pgrmc1	progesterone receptor membrane component
1	mmu-let-7g	-16.3	NM_028660	CDS	1200016C12Rik	kallikrein 9 homolog
1	mmu-let-7g	-16.2	NM_025375	3	Wbscr22	Williams-Beuren syndrome critical region protein
1	mmu-let-7g	-16.2	NM_001003719	CDS	Garnl1	GTPase activating RANGAP domain-like 1 isoform
1	mmu-let-7g	-16.2	NM_019994	CDS	Garnl1	GTPase activating RANGAP domain-like 1 isoform
1	mmu-let-7g	-16.2	NM_019933	CDS	Ptpn4	protein tyrosine phosphatase, non-receptor type
1	mmu-let-7g	-16.2	NM_001001984	3	Fbxl11	F-box and leucine-rich repeat protein 11
1	mmu-let-7g	-16.2	NM_007566	CDS	Birc6	baculoviral IAP repeat-containing 6
1	mmu-let-7g	-16.2	NM_008981	CDS	Ptprg	protein tyrosine phosphatase, receptor type, G
1	mmu-let-7g	-16.2	NM_025478	3	Isoc1	isochorismatase domain containing 1
1	mmu-let-7g	-16.2	NM_153600	CDS	9430097H08Rik	hypothetical protein LOC264134
1	mmu-let-7g	-16.2	NM_031168	3	Il6	interleukin 6
1	mmu-let-7g	-16.2	NM_212449	3	AU019823	hypothetical protein LOC270156
1	mmu-let-7g	-16.2	NM_009667	CDS	Ampd3	AMP deaminase 3
1	mmu-let-7g	-16.1	NM_010084	CDS	Adam18	a disintegrin and metalloprotease domain 18
1	mmu-let-7g	-16.1	NM_009178	5	St3gal4	ST3 beta-galactoside alpha-2,3-sialyltransferase
1	mmu-let-7g	-16.1	NM_172447	CDS	A330021E22Rik	hypothetical protein LOC207686
1	mmu-let-7g	-16.1	NM_175429	CDS	Kctd12b	potassium channel tetramerisation domain
1	mmu-let-7g	-16.1	NM_021458	CDS	Fzd3	frizzled 3
1	mmu-let-7g	-16.1	NM_008700	5	Nkx2-5	NK2 transcription factor related, locus 5
1	mmu-let-7g	-16.1	NM_018814	CDS	Pcnx	pecanex homolog
1	mmu-let-7g	-16.1	NM_175151	CDS	Tatdn1	TatD DNase domain containing 1
1	mmu-let-7g	-16	NM_025271	CDS	Actl7b	actin-like 7b
1	mmu-let-7g	-16	NM_009134	CDS	Scn10a	sodium channel, voltage-gated, type X, alpha
1	mmu-let-7g	-16	NM_198421	CDS	C330046L10Rik
1	mmu-let-7g	-16	NM_007719	3	Ccr7	chemokine (C-C motif) receptor 7
1	mmu-let-7g	-15.9	NM_025428	3	Zdhhc12	zinc finger, DHHC domain containing 12
1	mmu-let-7g	-15.9	NM_024282	3	5830417C01Rik	hypothetical protein LOC78825
1	mmu-let-7g	-15.9	NM_178069	CDS	D16Bwg1547e	hypothetical protein LOC224092
1	mmu-let-7g	-15.9	NM_016899	5	Rab25	RAB25, member RAS oncogene family
1	mmu-let-7g	-15.9	NM_007992	CDS	Fbln2	fibulin 2
1	mmu-let-7g	-15.9	NM_007977	CDS	F8	coagulation factor VIII
1	mmu-let-7g	-15.9	NM_016768	3	Pbx3	pre B-cell leukemia transcription factor 3
1	mmu-let-7g	-15.9	NM_011854	5	Oasl2	2'-5' oligoadenylate synthetase-like 2
1	mmu-let-7g	-15.9	NM_025696	CDS	Sorcs3	sortilin-related VPS10 domain containing
1	mmu-let-7g	-15.9	NM_175439	CDS	Mars2	mitochondrial methionyl-tRNA synthetase
1	mmu-let-7g	-15.9	NM_145833	3	Lin28	RNA-binding protein LIN-28
1	mmu-let-7g	-15.8	NM_029852	5	4921537D05Rik	RIKEN cDNA 4921537D05
1	mmu-let-7g	-15.8	NM_177152	3	Lrig3	leucine-rich and immunoglobulin-like domains 3
1	mmu-let-7g	-15.8	NM_027203	3	Leng1	leukocyte receptor cluster (LRC) member 1
1	mmu-let-7g	-15.8	NM_028140	3	2810423E13Rik	hypothetical protein LOC72175
1	mmu-let-7g	-15.8	NM_025823	CDS	Pcyox1	prenylcysteine oxidase 1
1	mmu-let-7g	-15.8	NM_146191	CDS	Lrrk1	leucine-rich repeat kinase 1
1	mmu-let-7g	-15.8	NM_172623	CDS	Treml4	IG-like domain containing protein IDCP1c
1	mmu-let-7g	-15.8	NM_023638	CDS	Porcn	porcupine homolog
1	mmu-let-7g	-15.8	NM_011014	3	Oprs1	opioid receptor, sigma 1
1	mmu-let-7g	-15.8	NM_009905	3	Clk1	CDC-like kinase 1
1	mmu-let-7g	-15.7	NM_008216	5	Has2	hyaluronan synthase 2
1	mmu-let-7g	-15.7	NM_013811	CDS	Dnahc8	dynein, axonemal, heavy chain 8
1	mmu-let-7g	-15.7	NM_007504	CDS	Atp2a1	ATPase, Ca++ transporting, fast twitch 1
1	mmu-let-7g	-15.7	NM_016745	CDS	Atp2a3	ATPase, Ca++ transporting, ubiquitous
1	mmu-let-7g	-15.7	NM_133815	CDS	Lbr	lamin B receptor
1	mmu-let-7g	-15.7	NM_020009	CDS	Frap1	FK506 binding protein 12-rapamycin associated
1	mmu-let-7g	-15.7	NM_009722	CDS	Atp2a2	ATPase, Ca++ transporting, cardiac muscle, slow
1	mmu-let-7g	-15.7	NM_177235	CDS	B230209C24Rik	hypothetical protein LOC320705
1	mmu-let-7g	-15.7	NM_010711	CDS	Lhx3	LIM homeobox protein 3
1	mmu-let-7g	-15.6	NM_172670	CDS	Gyltl1b	glycosyltransferase-like 1B
1	mmu-let-7g	-15.5	NM_134099	CDS	Fbxo4	F-box only protein 4
1	mmu-let-7g	-15.5	NM_008958	CDS	Ptch2	patched homolog 2
1	mmu-let-7g	-15.5	NM_025564	5	2010012C16Rik	mago-nashi homolog
1	mmu-let-7g	-15.5	NM_025755	CDS	4933428G09Rik	hypothetical protein LOC66768
1	mmu-let-7g	-15.5	NM_175437	3	A530088I07Rik	hypothetical protein LOC212167
1	mmu-let-7g	-15.5	NM_198006	5	6330578E17Rik	hypothetical protein LOC76178
1	mmu-let-7g	-15.4	NM_207216	3	Ugt3a1
1	mmu-let-7g	-15.4	NM_177850	CDS	9230105K17Rik	bactericidal/permeability-increasing protein
1	mmu-let-7g	-15.4	NM_148673	3	D11Ertd730e	step II splicing factor SLU7
1	mmu-let-7g	-15.4	NM_175422	5	4631423B10Rik	hypothetical protein LOC109292
1	mmu-let-7g	-15.4	NM_144844	CDS	Pcca	propionyl-Coenzyme A carboxylase, alpha
1	mmu-let-7g	-15.4	NM_198936	3	D11Ertd730e	step II splicing factor SLU7
1	mmu-let-7g	-15.4	NM_177024	CDS	Tmprss11b	transmembrane protease, serine 11b
1	mmu-let-7g	-15.4	NM_198942	CDS	Dhx57
1	mmu-let-7g	-15.3	NM_010461	5	Hoxb8	homeo box B8
1	mmu-let-7g	-15.3	NM_020506	CDS	Xpo4	exportin 4
1	mmu-let-7g	-15.3	NM_021390	CDS	Sall1	sal-like 1
1	mmu-let-7g	-15.3	NM_029413	CDS	Morc4
1	mmu-let-7g	-15.3	NM_021531	CDS	Carm1	coactivator-associated arginine
1	mmu-let-7g	-15.3	NM_007398	CDS	Ada	adenosine deaminase
1	mmu-let-7g	-15.3	NM_019642	CDS	Rpn2	ribophorin II
1	mmu-let-7g	-15.3	NM_177060	3	9930039A11Rik	hypothetical protein LOC320040
1	mmu-let-7g	-15.2	NM_144817	CDS	Camk1g	calcium/calmodulin-dependent protein kinase I
1	mmu-let-7g	-15.2	NM_138750	CDS	Prom2	prominin 2
1	mmu-let-7g	-15.2	NM_172837	CDS	Lipl2	lipase-like, ab-hydrolase domain containing 2
1	mmu-let-7g	-15.2	NM_178047	CDS	Prom2	prominin 2
1	mmu-let-7g	-15.2	NM_010139	CDS	Epha2	Eph receptor A2
1	mmu-let-7g	-15.1	NM_024444	CDS	Cyp4f18	cytochrome P450 CYP4F18
1	mmu-let-7g	-15.1	NM_146808	CDS	Olfr1240	olfactory receptor 1240
1	mmu-let-7g	-15.1	NM_011609	CDS	Tnfrsf1a	tumor necrosis factor receptor superfamily,
1	mmu-let-7g	-15.1	NM_175118	CDS	0710001B24Rik	hypothetical protein LOC67446
1	mmu-let-7g	-15.1	NM_010149	CDS	Epor	erythropoietin receptor
1	mmu-let-7g	-15.1	NM_178072	3	Glcci1	glucocorticoid induced transcript 1
1	mmu-let-7g	-15.1	NM_009984	3	Ctsl	cathepsin L preproprotein
1	mmu-let-7g	-15.1	NM_053073	CDS	Lrp8	low density lipoprotein receptor-related protein
1	mmu-let-7g	-15.1	NM_019945	CDS	Mast1	microtubule associated serine/threonine kinase
1	mmu-let-7g	-15.1	NM_008868	5	Pla2g2c	phospholipase A2, group IIC
1	mmu-let-7g	-15	NM_146605	CDS	Olfr828	olfactory receptor 828
1	mmu-let-7g	-15	NM_030143	3	Ddit4l	DNA-damage-inducible transcript 4-like
1	mmu-let-7g	-15	NM_021504	3	Ngly1	N-glycanase 1
1	mmu-let-7g	-14.9	NM_029948	CDS	4930569K13Rik	RIKEN cDNA 4930569K13
1	mmu-let-7g	-14.9	NM_199034	CDS	4922502D21Rik	hypothetical protein LOC381816
1	mmu-let-7g	-14.9	NM_009610	CDS	Actg2	actin, gamma 2, smooth muscle, enteric
1	mmu-let-7g	-14.9	NM_009068	CDS	Ripk1	receptor (TNFRSF)-interacting serine-threonine
1	mmu-let-7g	-14.9	NM_007550	CDS	Blm	Bloom syndrome protein homolog
1	mmu-let-7g	-14.9	NM_010368	3	Gusb	glucuronidase, beta
1	mmu-let-7g	-14.8	NM_021407	CDS	Trem3	triggering receptor expressed on myeloid cells
1	mmu-let-7g	-14.8	NM_008669	CDS	Naga	N-acetyl galactosaminidase, alpha
1	mmu-let-7g	-14.8	NM_020274	CDS	Htr3b	5-hydroxytryptamine (serotonin) receptor 3B
1	mmu-let-7g	-14.8	NM_153400	3	P2rx2	purinergic receptor P2X, ligand-gated ion
1	mmu-let-7g	-14.8	NM_145227	3	Oas2	2'-5' oligoadenylate synthetase 2
1	mmu-let-7g	-14.8	NM_172507	3	Sh3bgrl2	SH3 domain binding glutamic acid-rich protein
1	mmu-let-7g	-14.8	NM_172309	CDS	Arntl2	aryl hydrocarbon receptor nuclear
1	mmu-let-7g	-14.8	NM_026952	CDS	Crk7	CDC2-related protein kinase 7
1	mmu-let-7g	-14.7	NM_175770	CDS	Taf7	TAF7 RNA polymerase II, TATA box binding protein
1	mmu-let-7g	-14.7	NM_011589	CDS	Timeless	timeless homolog
1	mmu-let-7g	-14.7	NM_172712	CDS	5730469D23Rik	hypothetical protein LOC231380
1	mmu-let-7g	-14.7	NM_173181	3	3110050N22Rik	RIKEN cDNA 3110050N22
1	mmu-let-7g	-14.7	NM_023438	CDS	Gm644	hypothetical protein LOC270893
1	mmu-let-7g	-14.7	NM_011901	CDS	Taf7	TAF7 RNA polymerase II, TATA box binding protein
1	mmu-let-7g	-14.6	NM_175484	CDS	Coro2b	coronin, actin binding protein, 2B
1	mmu-let-7g	-14.6	NM_177894	CDS	1700129I04Rik
1	mmu-let-7g	-14.6	NM_010721	CDS	Lmnb1	lamin B1
1	mmu-let-7g	-14.6	NM_019704	3	C78915	PL6 protein
1	mmu-let-7g	-14.6	NM_011105	CDS	Pkdrej	receptor for egg jelly-like protein
1	mmu-let-7g	-14.6	NM_153798	CDS	Polr2b	polymerase (RNA) II (DNA directed) polypeptide
1	mmu-let-7g	-14.5	NM_033620	CDS	Pard3	partitioning-defective protein 3 homolog isoform
1	mmu-let-7g	-14.5	NM_010455	5	Hoxa7	homeobox protein A7
1	mmu-let-7g	-14.5	NM_025943	3	Dzip1
1	mmu-let-7g	-14.5	NM_183256	CDS	2310016M24Rik	RIKEN cDNA 2310016M24
1	mmu-let-7g	-14.5	NM_008291	CDS	Hsd17b3	hydroxysteroid (17-beta) dehydrogenase 3
1	mmu-let-7g	-14.4	NM_172916	CDS	Hydin	hydrocephalus inducing
1	mmu-let-7g	-14.4	NM_011902	5	Tekt2	tektin 2
1	mmu-let-7g	-14.4	NM_007834	3	Dscr3	Down syndrome critical region protein A
1	mmu-let-7g	-14.4	NM_007420	CDS	Adrb2	adrenergic receptor, beta 2
1	mmu-let-7g	-14.2	NM_146150	CDS	Nrd1	nardilysin, N-arginine dibasic convertase, NRD
1	mmu-let-7g	-14.2	NM_207687	CDS	Espn	espin isoform 1
1	mmu-let-7g	-14.2	NM_008377	CDS	Lrig1	leucine-rich repeats and immunoglobulin-like
1	mmu-let-7g	-14.1	NM_025868	CDS	2310042M24Rik	thioredoxin-related transmembrane protein 2
1	mmu-let-7g	-13.9	NM_178704	3	Dpy19l3
1	mmu-let-7g	-13.8	NM_015774	3	Ero1l	ERO1-like
1	mmu-let-7g	-13.8	NM_009700	3	Aqp4	aquaporin 4
1	mmu-let-7g	-13.8	NM_012032	CDS	Tde1	tumor differentially expressed protein 1
1	mmu-let-7g	-13.8	NM_009037	3	Rcn1	reticulocalbin 1
1	mmu-let-7g	-13.6	NM_010104	3	Edn1	endothelin 1
1	mmu-let-7g	-13.6	NM_007546	3	Biklk	Bcl2-interacting killer-like
1	mmu-let-7g	-13.5	NM_025958	CDS	Cand2
1	mmu-let-7g	-13.5	NM_026228	5	Slc39a8	solute carrier family 39 (metal ion
1	mmu-let-7g	-13.5	NM_011781	3	Adam25	a disintegrin and metalloprotease domain 25
1	mmu-let-7g	-13.5	NM_025820	CDS	Crnkl1	crooked neck-like 1 protein
1	mmu-let-7g	-13.4	NM_001005568	CDS	Olfr1281	olfactory receptor 1281
1	mmu-let-7g	-13.4	NM_181277	3	Col14a1	procollagen, type XIV, alpha 1
1	mmu-let-7g	-13.4	NM_177201	CDS	Phf8	PHD finger protein 8
1	mmu-let-7g	-13.3	NM_009458	3	Ube2b	ubiquitin-conjugating enzyme E2B, RAD6 homology
1	mmu-let-7g	-13.3	NM_178227	3	Scn3b	sodium channel, voltage-gated, type III, beta
1	mmu-let-7g	-13.3	NM_010200	5	Fgf13	fibroblast growth factor 13
1	mmu-let-7g	-13.3	NM_053124	CDS	Smarca5	SWI/SNF related, matrix associated, actin
1	mmu-let-7g	-12.9	NM_026724	CDS	1100001I22Rik	ribosomal protein L34
1	mmu-let-7g	-12.9	NM_001005859	CDS	MGC103270	ribosomal protein L34
1	mmu-let-7g	-26.8	NM_025304	CDS	Lcmt1	leucine carboxyl methyltransferase 1
2	mmu-let-7i	-29.3	NM_028767	CDS	Foxp4	winged-helix repressor FOXP4
2	mmu-let-7i	-28.7	NM_008767	CDS	Slc22a18	solute carrier family 22 (organic cation
2	mmu-let-7i	-27.6	NM_011158	CDS	Prkar2b	protein kinase, cAMP dependent regulatory, type
2	mmu-let-7i	-27.2	NM_199469	CDS	AK129375	nuclear protein localization 4
2	mmu-let-7i	-27.1	NM_175667	CDS	Ankrd5	ankyrin repeat domain protein 5
2	mmu-let-7i	-26.7	NM_175183	CDS	Atxn7l2	ataxin 7-like 2
2	mmu-let-7i	-26.6	NM_139232	CDS	Fgd4	Fgd1-related F-actin-binding protein isoform
2	mmu-let-7i	-26.6	NM_139234	CDS	Fgd4	Fgd1-related F-actin-binding protein isoform
2	mmu-let-7i	-26.6	NM_139233	CDS	Fgd4	Fgd1-related F-actin-binding protein isoform
2	mmu-let-7i	-26.4	NM_026298	CDS	4930553F24Rik	intraflagellar transport 172 protein
2	mmu-let-7i	-26.3	NM_020263	CDS	Cacna2d2	calcium channel, voltage-dependent, alpha
2	mmu-let-7i	-26.2	NM_013477	CDS	Atp6v0d1	ATPase, H+ transporting, V0 subunit D isoform 1
2	mmu-let-7i	-26	NM_010232	5	Fmo5	flavin containing monooxygenase 5
2	mmu-let-7i	-25.9	NM_013827	CDS	Mtf2	metal response element binding transcription
2	mmu-let-7i	-25.7	NM_198703	CDS	Wnk1
2	mmu-let-7i	-25.6	NM_153193	3	Hsd3b2	hydroxysteroid dehydrogenase-2, delta<5>-3-beta
2	mmu-let-7i	-25.4	NM_173428	CDS	Scospondin	subcommissural organ spondin
2	mmu-let-7i	-25.4	NM_144848	CDS	Eppk1	epiplakin 1
2	mmu-let-7i	-25.3	NM_174876	3	Impg2	interphotoreceptor matrix proteoglycan 2
2	mmu-let-7i	-25	NM_009572	CDS	Zhx1	zinc finger and homeodomain protein 1
2	mmu-let-7i	-24.9	NM_153407	CDS	BC035295	cDNA sequence BC035295
2	mmu-let-7i	-24.9	NM_029554	CDS	0610040J01Rik	hypothetical protein LOC76261
2	mmu-let-7i	-24.9	NM_025476	CDS	2410005O16Rik	hypothetical protein LOC66302
2	mmu-let-7i	-24.9	NM_177475	3	Suhw2	suppressor of hairy wing homolog 2
2	mmu-let-7i	-24.7	NM_009616	CDS	Adam19	a disintegrin and metalloprotease domain 19
2	mmu-let-7i	-24.7	NM_052976	CDS	Ophn1	oligophrenin 1
2	mmu-let-7i	-24.7	NM_031872	CDS	Tas1r3	taste receptor, type 1, member 3
2	mmu-let-7i	-24.6	NM_201395	CDS	Sall4	sal-like 4 isoform b
2	mmu-let-7i	-24.6	NM_175303	CDS	Sall4	sal-like 4 isoform a
2	mmu-let-7i	-24.5	NM_001007465	CDS	Rffl
2	mmu-let-7i	-24.5	NM_147048	CDS	Olfr652	olfactory receptor 652
2	mmu-let-7i	-24.5	NM_010435	CDS	Hira	histone cell cycle regulation defective homolog
2	mmu-let-7i	-24.5	NM_009212	CDS	Ighmbp2	immunoglobulin mu binding protein 2
2	mmu-let-7i	-24.5	NM_026097	CDS	Rffl
2	mmu-let-7i	-24.4	NM_173071	CDS	Bai2	brain-specific angiogenesis inhibitor 2
2	mmu-let-7i	-24.4	NM_015755	CDS	Hunk	hormonally upregulated Neu-associated kinase
2	mmu-let-7i	-24.4	NM_194334	CDS	1810061M12Rik	hypothetical protein LOC67016
2	mmu-let-7i	-24.4	NM_010484	CDS	Slc6a4	solute carrier family 6 member 4
2	mmu-let-7i	-24.4	NM_008587	CDS	Mertk	c-mer proto-oncogene tyrosine kinase
2	mmu-let-7i	-24.3	NM_177448	CDS	Mogat2	monoacylglycerol O-acyltransferase 2
2	mmu-let-7i	-24.2	NM_017464	3	Nedd9	neural precursor cell expressed, developmentally
2	mmu-let-7i	-24.1	NM_011014	CDS	Oprs1	opioid receptor, sigma 1
2	mmu-let-7i	-24.1	NM_146252	3	Tbc1d13	TBC1 domain family, member 13
2	mmu-let-7i	-24.1	NM_016703	CDS	Preb	prolactin regulatory element binding protein
2	mmu-let-7i	-24.1	NM_020001	CDS	Clec4n	C-type lectin domain family 4, member n
2	mmu-let-7i	-24	NM_007916	3	Ddx19a	Ddx19-like protein
2	mmu-let-7i	-24	NM_133966	CDS	Taf5l	TAF5-like RNA polymerase II, p300/CBP-associated
2	mmu-let-7i	-24	NM_172284	3	Ddx19b	DDX19 homolog
2	mmu-let-7i	-23.9	NM_008439	3	Khk	ketohexokinase
2	mmu-let-7i	-23.9	NM_173450	3	Rpusd2	RNA pseudouridylate synthase domain containing
2	mmu-let-7i	-23.9	NM_023879	CDS	Rpgrip1	retinitis pigmentosa GTPase regulator
2	mmu-let-7i	-23.9	NM_028876	3	Tmed5	CGI-100-like protein
2	mmu-let-7i	-23.8	NM_028769	CDS	Syvn1	synoviolin 1
2	mmu-let-7i	-23.7	NM_031174	CDS	Dscam	Down syndrome cell adhesion molecule
2	mmu-let-7i	-23.7	NM_177185	CDS	D130059P03Rik	hypothetical protein LOC320538
2	mmu-let-7i	-23.7	NM_021485	CDS	Rps6kb2	ribosomal protein S6 kinase, polypeptide 2
2	mmu-let-7i	-23.6	NM_147075	CDS	Olfr656	olfactory receptor 656
2	mmu-let-7i	-23.5	NM_007579	CDS	Cacna1b	calcium channel, voltage-dependent, N type,
2	mmu-let-7i	-23.4	NM_011351	CDS	Sema6c	sema domain, transmembrane domain (TM), and
2	mmu-let-7i	-23.4	NM_008506	3	Lmyc1	lung carcinoma myc related oncogene 1
2	mmu-let-7i	-23.3	NM_172927	5	E330026B02Rik	hypothetical protein LOC245026
2	mmu-let-7i	-23.3	NM_009188	CDS	Sin3b	transcriptional regulator, SIN3B
2	mmu-let-7i	-23.3	NM_019654	CDS	Socs5	suppressor of cytokine signaling 5
2	mmu-let-7i	-23.3	NM_175470	CDS	Gpr61	G protein-coupled receptor 61
2	mmu-let-7i	-23.3	NM_144558	CDS	Bivm	basic, immunoglobulin-like variable motif
2	mmu-let-7i	-23.3	NM_172894	CDS	B430201G11Rik	hypothetical protein LOC243819
2	mmu-let-7i	-23.3	NM_146090	CDS	Zadh2	zinc binding alcohol dehydrogenase, domain
2	mmu-let-7i	-23.2	NM_030113	CDS	Arhgap10	Rho GTPase activating protein 10
2	mmu-let-7i	-23.2	NM_181040	CDS	Atpaf1	ATP synthase mitochondrial F1 complex assembly
2	mmu-let-7i	-23.1	NM_008262	3	Onecut1	one cut domain, family member 1
2	mmu-let-7i	-23.1	NM_021793	CDS	Tmem8	transmembrane protein 8 (five membrane-spanning
2	mmu-let-7i	-23.1	NM_053214	CDS	Myo1f	myosin IF
2	mmu-let-7i	-23.1	NM_177448	3	Mogat2	monoacylglycerol O-acyltransferase 2
2	mmu-let-7i	-23.1	NM_172710	CDS	2310045A20Rik	hypothetical protein LOC231238
2	mmu-let-7i	-23.1	NM_008608	CDS	Mmp14	matrix metalloproteinase 14 (membrane-inserted)
2	mmu-let-7i	-23	NM_199322	3	Dot1l	histone H3 methyltransferase DOT1
2	mmu-let-7i	-23	NM_025673	3	Golph3	golgi phosphoprotein 3
2	mmu-let-7i	-22.9	NM_172882	CDS	Wdfy3	WD repeat and FYVE domain containing 3
2	mmu-let-7i	-22.9	NM_009056	CDS	Rfx2	regulatory factor X, 2 (influences HLA class II
2	mmu-let-7i	-22.9	NM_172882	CDS	Wdfy3	WD repeat and FYVE domain containing 3
2	mmu-let-7i	-22.9	NM_007781	3	Csf2rb2	colony stimulating factor 2 receptor, beta 2,
2	mmu-let-7i	-22.8	NM_009645	CDS	Aicda	activation-induced cytidine deaminase
2	mmu-let-7i	-22.8	NM_177878	CDS	BC038925	hypothetical protein LOC330216
2	mmu-let-7i	-22.8	NM_018882	CDS	Gpr56	G protein-coupled receptor 56
2	mmu-let-7i	-22.8	NM_010751	CDS	Mxd1
2	mmu-let-7i	-22.7	NM_023651	3	Pex13	peroxisomal biogenesis factor 13
2	mmu-let-7i	-22.7	NM_013617	CDS	Olfr65	olfactory receptor 65
2	mmu-let-7i	-22.6	NM_009614	CDS	Adam15	a disintegrin and metalloprotease domain 15
2	mmu-let-7i	-22.6	NM_194269	5	Mopt	protein containing single MORN motif in testis
2	mmu-let-7i	-22.5	NM_011990	3	Slc7a11	solute carrier family 7 (cationic amino acid
2	mmu-let-7i	-22.5	NM_172484	CDS	E030049G20Rik	Nck-associated protein 5
2	mmu-let-7i	-22.5	NM_153394	3	Gpr156	G protein-coupled receptor 156
2	mmu-let-7i	-22.4	NM_008052	CDS	Dtx1	deltex 1 homolog
2	mmu-let-7i	-22.3	NM_019788	3	Pldn	pallidin
2	mmu-let-7i	-22.3	NM_146222	CDS	BC024479	hypothetical protein LOC235184
2	mmu-let-7i	-22.3	NM_009315	CDS	Taf6	TAF6 RNA polymerase II, TATA box binding protein
2	mmu-let-7i	-22.3	NM_181069	5	Ugt3a2
2	mmu-let-7i	-22.2	NM_027230	CDS	Prkcbp1	protein kinase C binding protein 1
2	mmu-let-7i	-22.2	NM_172270	CDS	Prkcbp1	protein kinase C binding protein 1
2	mmu-let-7i	-22.2	NM_174847	3	5830404H04Rik	hypothetical protein LOC207781
2	mmu-let-7i	-22.2	NM_146354	CDS	Olfr633	olfactory receptor 633
2	mmu-let-7i	-22.2	NM_026457	CDS	Nurit	testis-specific leucine zipper protein nurit
2	mmu-let-7i	-22.2	NM_030730	CDS	Srisnf2l	steroid receptor-interacting SNF2 domain
2	mmu-let-7i	-22.1	NM_020614	CDS	Taf1b	TATA box binding protein (Tbp)-associated
2	mmu-let-7i	-22.1	NM_178057	3	Hmga2	high mobility group AT-hook 2
2	mmu-let-7i	-22.1	NM_011326	CDS	Scnn1g	sodium channel, nonvoltage-gated 1 gamma
2	mmu-let-7i	-22.1	NM_175044	CDS	Bcor	BCL-6 interacting corepressor isoform b
2	mmu-let-7i	-22.1	NM_175045	CDS	Bcor	BCL-6 interacting corepressor isoform c
2	mmu-let-7i	-22.1	NM_029510	CDS	Bcor	BCL-6 interacting corepressor isoform a
2	mmu-let-7i	-22.1	NM_021296	3	Grpel2	GrpE-like 2, mitochondrial
2	mmu-let-7i	-22.1	NM_175046	CDS	Bcor	BCL-6 interacting corepressor isoform d
2	mmu-let-7i	-22	NM_009447	3	Tuba4	tubulin, alpha 4
2	mmu-let-7i	-22	NM_023742	3	Dtx2	deltex 2
2	mmu-let-7i	-22	NM_009506	CDS	Vegfc	vascular endothelial growth factor C
2	mmu-let-7i	-22	NM_015756	CDS	Shrm	shroom
2	mmu-let-7i	-21.9	NM_001007583	CDS	Vmd2l3	vitelliform macular dystrophy 2-like 3
2	mmu-let-7i	-21.9	NM_146429	CDS	Olfr223	olfactory receptor 223
2	mmu-let-7i	-21.9	NM_012031	CDS	Spag1	sperm associated antigen 1
2	mmu-let-7i	-21.9	NM_011945	3	Map3k1	mitogen activated protein kinase kinase kinase
2	mmu-let-7i	-21.9	NM_019552	CDS	Abcb10	ATP-binding cassette, sub-family B, member 10
2	mmu-let-7i	-21.9	NM_201226	3	Lrrc47
2	mmu-let-7i	-21.9	NM_008959	CDS	Ptdss1	phosphatidylserine synthase 1
2	mmu-let-7i	-21.8	NM_025989	CDS	Gp2	zymogen granule membrane glycoprotein 2
2	mmu-let-7i	-21.8	NM_010474	CDS	Hs3st1	heparan sulfate (glucosamine)
2	mmu-let-7i	-21.8	NM_009997	CDS	Cyp2a4	cytochrome P450, family 2, subfamily a,
2	mmu-let-7i	-21.8	NM_178392	3	Snapc1	small nuclear RNA activating complex,
2	mmu-let-7i	-21.8	NM_007812	CDS	Cyp2a5	cytochrome P450, family 2, subfamily a,
2	mmu-let-7i	-21.7	NM_019783	3	Lepre1	leprecan 1
2	mmu-let-7i	-21.7	NM_019782	CDS	Lepre1	leprecan 1
2	mmu-let-7i	-21.7	NM_021560	CDS	Bhlhb5	basic helix-loop-helix domain containing, class
2	mmu-let-7i	-21.7	NM_178659	CDS	Jmjd4
2	mmu-let-7i	-21.7	NM_015791	CDS	Fbxo8	F-box only protein 8
2	mmu-let-7i	-21.7	NM_008518	CDS	Ltb	lymphotoxin B
2	mmu-let-7i	-21.6	NM_183029	3	C330012H03Rik	IGF-II mRNA-binding protein 2
2	mmu-let-7i	-21.6	NM_011813	CDS	Fiz1	Flt3 interacting zinc finger protein 1
2	mmu-let-7i	-21.6	NM_145505	CDS	AI450540	hypothetical protein LOC226252
2	mmu-let-7i	-21.6	NM_175494	5	Zfp367	zinc finger protein 367
2	mmu-let-7i	-21.6	NM_172518	3	Fbxo42	F-box protein 42
2	mmu-let-7i	-21.5	NM_016849	CDS	Irf3	interferon regulatory factor 3
2	mmu-let-7i	-21.5	NM_010136	CDS	Eomes	eomesodermin homolog
2	mmu-let-7i	-21.5	NM_021469	CDS	Dysf	dysferlin
2	mmu-let-7i	-21.5	NM_024251	CDS	2010301N04Rik	hypothetical protein LOC72103
2	mmu-let-7i	-21.5	NM_028043	CDS	D1Bwg0212e	hypothetical protein LOC52846
2	mmu-let-7i	-21.5	NM_153594	CDS	5330414D10Rik	hypothetical protein LOC245867
2	mmu-let-7i	-21.4	NM_146825	CDS	Olfr39	olfactory receptor 39
2	mmu-let-7i	-21.4	NM_012031	CDS	Spag1	sperm associated antigen 1
2	mmu-let-7i	-21.4	NM_172729	CDS	Card4	caspase recruitment domain 4
2	mmu-let-7i	-21.4	NM_011031	3	P4ha2	procollagen-proline, 2-oxoglutarate
2	mmu-let-7i	-21.4	NM_007379	CDS	Abca2	ATP-binding cassette, sub-family A (ABC1),
2	mmu-let-7i	-21.4	NM_026146	CDS	Eps8l1	epidermal growth factor receptor pathway
2	mmu-let-7i	-21.3	NM_178280	CDS	Sall3	sal-like protein 3
2	mmu-let-7i	-21.3	NM_007491	CDS	Art5	ADP-ribosyltransferase 5 precursor
2	mmu-let-7i	-21.3	NM_194263	CDS	Tbx20	T-box 20 isoform a
2	mmu-let-7i	-21.3	NM_172666	CDS	Agps	alkylglycerone phosphate synthase
2	mmu-let-7i	-21.2	NM_019689	3	Arid3b	dead ringer homolog 2
2	mmu-let-7i	-21.2	NM_018774	CDS	Phc2	polyhomeotic-like 2
2	mmu-let-7i	-21.2	NM_172437	3	3000003F02Rik	hypothetical protein LOC78895
2	mmu-let-7i	-21.2	NM_177828	3	4933429F08Rik	hypothetical protein LOC328967
2	mmu-let-7i	-21.2	NM_021415	CDS	Cacna1h	calcium channel alpha13.2 subunit
2	mmu-let-7i	-21.2	NM_010269	CDS	Gdap2	ganglioside-induced
2	mmu-let-7i	-21.2	NM_013784	CDS	Pign	phosphatidylinositol glycan, class N
2	mmu-let-7i	-21.2	NM_008355	3	Il13	interleukin 13
2	mmu-let-7i	-21.1	NM_010629	CDS	Kifap3	kinesin-associated protein 3
2	mmu-let-7i	-21.1	NM_133803	CDS	Dpp3	dipeptidylpeptidase III
2	mmu-let-7i	-21.1	NM_023200	CDS	Ppp1r7	protein phosphatase-1 regulatory subunit 7
2	mmu-let-7i	-21.1	NM_172897	CDS	4930432E11Rik	hypothetical protein LOC243900
2	mmu-let-7i	-21.1	NM_177282	CDS	Mical2	flavoprotein oxidoreductase MICAL2
2	mmu-let-7i	-21.1	NM_008149	CDS	Gpam	glycerol-3-phosphate acyltransferase,
2	mmu-let-7i	-21	NM_173753	3	A730024A03Rik	hypothetical protein LOC216742
2	mmu-let-7i	-21	NM_007720	CDS	Ccr8	chemokine (C-C motif) receptor 8
2	mmu-let-7i	-21	NM_028771	CDS	D7Ertd462e	hypothetical protein LOC52132
2	mmu-let-7i	-21	NM_198031	CDS	Tubgcp3	tubulin, gamma complex associated protein 3
2	mmu-let-7i	-21	NM_009483	CDS	Utx	ubiquitously transcribed tetratricopeptide
2	mmu-let-7i	-20.9	NM_019689	3	Arid3b	dead ringer homolog 2
2	mmu-let-7i	-20.9	NM_178691	3	9930028C20Rik	hypothetical protein LOC226418
2	mmu-let-7i	-20.9	NM_145857	3	Card15	caspase recruitment domain family, member 15
2	mmu-let-7i	-20.9	NM_144893	CDS	Slc35c2	solute carrier family 35, member C2
2	mmu-let-7i	-20.9	NM_053118	CDS	Gprc5d	G protein-coupled receptor, family C, group 5,
2	mmu-let-7i	-20.8	NM_009403	CDS	Tnfsf8	tumor necrosis factor (ligand) superfamily,
2	mmu-let-7i	-20.8	NM_197944	3	Hsh2d	hematopoietic SH2 domain containing
2	mmu-let-7i	-20.8	NM_175667	CDS	Ankrd5	ankyrin repeat domain protein 5
2	mmu-let-7i	-20.8	NM_027398	CDS	Kcnip1	Kv channel-interacting protein 1
2	mmu-let-7i	-20.8	NM_007381	CDS	Acadl	acetyl-Coenzyme A dehydrogenase, long-chain
2	mmu-let-7i	-20.7	NM_011202	CDS	Ptpn11	protein tyrosine phosphatase, non-receptor type
2	mmu-let-7i	-20.7	NM_011729	CDS	Ercc5	excision repair cross-complementing rodent
2	mmu-let-7i	-20.7	NM_009813	5	Casq1	calsequestrin 1
2	mmu-let-7i	-20.7	NM_007626	3	Cbx5	chromobox homolog 5 (Drosophila HP1a)
2	mmu-let-7i	-20.7	NM_029294	CDS	1700011K15Rik	phosphoribosyl pyrophosphate synthetase 1-like
2	mmu-let-7i	-20.7	NM_212452	CDS	Lgr7	leucine-rich repeat-containing G protein-coupled
2	mmu-let-7i	-20.7	NM_134013	CDS	Psme4	proteasome (prosome, macropain) activator
2	mmu-let-7i	-20.7	NM_031156	CDS	Ide	insulin degrading enzyme
2	mmu-let-7i	-20.7	NM_011770	CDS	Zfpn1a2	zinc finger protein, subfamily 1A, 2 (Helios)
2	mmu-let-7i	-20.6	NM_011629	CDS	Nr2c1	nuclear receptor subfamily 2, group C, member 1
2	mmu-let-7i	-20.6	NM_080641	CDS	Bhlhb4	basic helix-loop-helix domain containing, class
2	mmu-let-7i	-20.6	NM_172945	3	Ankrd13b
2	mmu-let-7i	-20.6	NM_009620	CDS	Adam4	a disintegrin and metalloprotease domain 4
2	mmu-let-7i	-20.6	NM_134420	3	Slc26a6	solute carrier family 26, member 6
2	mmu-let-7i	-20.5	NM_029623	CDS	3110002H16Rik	colon cancer-associated protein Mic1 homolog
2	mmu-let-7i	-20.5	NM_178871	3	Tbrg3	transforming growth factor beta regulated gene
2	mmu-let-7i	-20.5	NM_025956	CDS	1700011H14Rik	hypothetical protein LOC67082
2	mmu-let-7i	-20.5	NM_181405	3	Rnpepl1	arginyl aminopeptidase (aminopeptidase B)-like
2	mmu-let-7i	-20.4	NM_001002897	CDS	Nos3as	nitric oxide synthase 3 antisense
2	mmu-let-7i	-20.4	NM_053204	CDS	Rab6ip2	Rab6-interacting protein 2
2	mmu-let-7i	-20.4	NM_011546	CDS	Zfhx1a	zinc finger homeobox 1a
2	mmu-let-7i	-20.4	NM_032465	CDS	Cd96	CD96 antigen
2	mmu-let-7i	-20.4	NM_133835	CDS	Ubadc1	putative glialblastoma cell
2	mmu-let-7i	-20.4	NM_172161	CDS	Irak2	interleukin-1 receptor-associated kinase 2
2	mmu-let-7i	-20.4	NM_146526	CDS	Olfr859	olfactory receptor 859
2	mmu-let-7i	-20.3	NM_013798	CDS	Actg	actin-like
2	mmu-let-7i	-20.3	NM_030684	3	Trim34	tripartite motif protein 34
2	mmu-let-7i	-20.3	NM_028157	CDS	1700013B16Rik	hypothetical protein LOC72219
2	mmu-let-7i	-20.3	NM_010142	CDS	Ephb2	Eph receptor B2
2	mmu-let-7i	-20.3	NM_053188	CDS	Srd5a2	steroid 5 alpha-reductase 2
2	mmu-let-7i	-20.3	NM_030680	CDS	Rent1	regulator of nonsense transcripts 1
2	mmu-let-7i	-20.3	NM_009609	CDS	Actg1	actin, gamma, cytoplasmic 1
2	mmu-let-7i	-20.3	NM_178027	CDS	2310075A12Rik	hypothetical protein LOC69091
2	mmu-let-7i	-20.3	NM_027810	CDS	Bbs7	Bardet-Biedl syndrome 7
2	mmu-let-7i	-20.3	NM_080561	CDS	2810055G22Rik
2	mmu-let-7i	-20.3	NM_173437	CDS	Nav1	neuron navigator 1
2	mmu-let-7i	-20.3	NM_008447	CDS	Kif5a	kinesin family member 5A
2	mmu-let-7i	-20.3	NM_007393	CDS	Actb	actin, beta, cytoplasmic
2	mmu-let-7i	-20.2	NM_027192	CDS	Ttl	tubulin tyrosine ligase
2	mmu-let-7i	-20.2	NM_013906	CDS	Adamts8	a disintegrin-like and metalloprotease
2	mmu-let-7i	-20.2	NM_007838	3	Ddost	dolichyl-di-phosphooligosaccharide-protein
2	mmu-let-7i	-20.2	NM_026353	CDS	4930570C03Rik	hypothetical protein LOC67739
2	mmu-let-7i	-20.2	NM_011116	3	Pld3	phospholipase D3
2	mmu-let-7i	-20.2	NM_009510	CDS	Vil2	villin 2
2	mmu-let-7i	-20.2	NM_173742	CDS	D11Bwg0434e	hypothetical protein LOC52898
2	mmu-let-7i	-20.2	NM_199032	3	Cep4
2	mmu-let-7i	-20.2	NM_133999	CDS	A530089I17Rik	Sac domain-containing inositol phosphatase 3
2	mmu-let-7i	-20.1	NM_009421	CDS	Traf1	Tnf receptor-associated factor 1
2	mmu-let-7i	-20.1	NM_146814	CDS	Olfr665	olfactory receptor 665
2	mmu-let-7i	-20.1	NM_145833	3	Lin28	RNA-binding protein LIN-28
2	mmu-let-7i	-20	NM_054044	CDS	Gpr124	G protein-coupled receptor 124
2	mmu-let-7i	-20	NM_010228	CDS	Flt1	FMS-like tyrosine kinase 1
2	mmu-let-7i	-20	NM_145354	3	Nsun2	NOL1/NOP2/Sun domain family 2
2	mmu-let-7i	-20	NM_007548	CDS	Prdm1	PR domain containing 1, with ZNF domain
2	mmu-let-7i	-20	NM_010719	CDS	Lipe	lipase, hormone sensitive
2	mmu-let-7i	-19.9	NM_133829	CDS	2210010L05Rik	hypothetical protein LOC98682
2	mmu-let-7i	-19.9	NM_172924	3	C230081A13Rik	hypothetical protein LOC244895
2	mmu-let-7i	-19.9	NM_178782	CDS	Bcorl1	BCL6 co-repressor-like 1
2	mmu-let-7i	-19.9	NM_018881	CDS	Fmo2	flavin-containing monooxygenase 2
2	mmu-let-7i	-19.9	NM_198420	CDS	D15Wsu169e	hypothetical protein 9530053N22
2	mmu-let-7i	-19.9	NM_177074	3	9330158F14Rik	hypothetical protein LOC320106
2	mmu-let-7i	-19.8	NM_011783	CDS	Agr2	anterior gradient 2
2	mmu-let-7i	-19.8	NM_053072	CDS	Fgd6	FYVE, RhoGEF and PH domain containing 6
2	mmu-let-7i	-19.8	NM_011790	CDS	Arih2	ariadne homolog 2
2	mmu-let-7i	-19.8	NM_010264	3	Nr6a1	nuclear receptor subfamily 6, group A, member 1
2	mmu-let-7i	-19.7	NM_177167	CDS	Ppm1e	protein phosphatase 1E (PP2C domain containing)
2	mmu-let-7i	-19.7	NM_175422	5	4631423B10Rik	hypothetical protein LOC109292
2	mmu-let-7i	-19.7	NM_011916	CDS	Xrn1	5'-3' exoribonuclease 1
2	mmu-let-7i	-19.6	NM_030252	3	BC003266	hypothetical protein LOC80284
2	mmu-let-7i	-19.6	NM_025994	3	Efhd2	EF hand domain containing 2
2	mmu-let-7i	-19.6	NM_011542	CDS	Tcea3	transcription elongation factor A (SII), 3
2	mmu-let-7i	-19.6	NM_183088	CDS	2410018M08Rik	hypothetical protein LOC71970
2	mmu-let-7i	-19.6	NM_022022	CDS	Ube4b	ubiquitination factor E4B
2	mmu-let-7i	-19.5	NM_027422	3	2700087H15Rik	hypothetical protein LOC70427
2	mmu-let-7i	-19.5	NM_146332	CDS	Olfr135	olfactory receptor 135
2	mmu-let-7i	-19.5	NM_181856	CDS	Ever2	epidermodysplasia verruciformis 2
2	mmu-let-7i	-19.5	NM_010711	CDS	Lhx3	LIM homeobox protein 3
2	mmu-let-7i	-19.5	NM_146832	CDS	Olfr134	olfactory receptor 134
2	mmu-let-7i	-19.5	NM_146831	CDS	Olfr133	olfactory receptor 133
2	mmu-let-7i	-19.4	NM_146071	CDS	Muc20	mucin 20
2	mmu-let-7i	-19.4	NM_007690	CDS	Chd1	chromodomain helicase DNA binding protein 1
2	mmu-let-7i	-19.4	NM_177798	3	Frs2	fibroblast growth factor receptor substrate 2
2	mmu-let-7i	-19.4	NM_019679	CDS	Fmnl1	lymphocyte specific formin related protein
2	mmu-let-7i	-19.4	NM_013807	3	Plk3	polo-like kinase 3
2	mmu-let-7i	-19.4	NM_011246	3	Rasgrp1	RAS guanyl releasing protein 1
2	mmu-let-7i	-19.4	NM_133964	CDS	Hlrc1
2	mmu-let-7i	-19.4	NM_175677	3	9230105E10Rik	tripartite motif protein TRIM5
2	mmu-let-7i	-19.4	NM_033616	3	Csprs	component of Sp100-rs
2	mmu-let-7i	-19.4	NM_145634	CDS	Cd300lf
2	mmu-let-7i	-19.4	NM_201395	CDS	Sall4	sal-like 4 isoform b
2	mmu-let-7i	-19.4	NM_175303	CDS	Sall4	sal-like 4 isoform a
2	mmu-let-7i	-19.4	NM_001009950	3	Gm587	hypothetical protein LOC234788
2	mmu-let-7i	-19.3	NM_008634	CDS	Mtap1b	microtubule-associated protein 1 B
2	mmu-let-7i	-19.3	NM_139272	3	Galnt2	UDP-N-acetyl-alpha-D-galactosamine:polypeptide
2	mmu-let-7i	-19.3	NM_010264	3	Nr6a1	nuclear receptor subfamily 6, group A, member 1
2	mmu-let-7i	-19.3	NM_010441	3	Hmga2	high mobility group AT-hook 2
2	mmu-let-7i	-19.3	NM_175274	CDS	Ttyh3	tweety 3
2	mmu-let-7i	-19.3	NM_172693	3	Galnt12	UDP-N-acetyl-alpha-D-galactosamine:polypeptide
2	mmu-let-7i	-19.3	NM_182785	CDS	Lypd4
2	mmu-let-7i	-19.3	NM_178057	3	Hmga2	high mobility group AT-hook 2
2	mmu-let-7i	-19.3	NM_033474	CDS	Arvcf	armadillo repeat gene deleted in
2	mmu-let-7i	-19.2	NM_011248	CDS	Robo3	roundabout homolog 3
2	mmu-let-7i	-19.2	NM_009543	CDS	Rnf103	ring finger protein 103
2	mmu-let-7i	-19.2	NM_011589	CDS	Timeless	timeless homolog
2	mmu-let-7i	-19.2	NM_007566	CDS	Birc6	baculoviral IAP repeat-containing 6
2	mmu-let-7i	-19.1	NM_025935	CDS	Tbc1d7	TBC1 domain family, member 7
2	mmu-let-7i	-19.1	NM_009178	5	St3gal4	ST3 beta-galactoside alpha-2,3-sialyltransferase
2	mmu-let-7i	-19.1	NM_018788	CDS	Extl3	exostoses (multiple)-like 3
2	mmu-let-7i	-19.1	NM_177613	3	Cdc34	cell division cycle 34 homolog
2	mmu-let-7i	-19.1	NM_183020	CDS	Atxn2l	ataxin 2-like
2	mmu-let-7i	-19	NM_194333	CDS	Slc23a3	solute carrier family 23 (nucleobase
2	mmu-let-7i	-19	NM_021387	CDS	2900093B09Rik	hypothetical protein LOC58188
2	mmu-let-7i	-19	NM_145746	CDS	Odf4	outer dense fiber of sperm tails 4
2	mmu-let-7i	-19	NM_026451	3	1600012H06Rik	hypothetical protein LOC67912
2	mmu-let-7i	-19	NM_172928	5	Dcamkl3	doublecortin and CaM kinase-like 3
2	mmu-let-7i	-19	NM_012045	3	Pla2g2f	phospholipase A2, group IIF
2	mmu-let-7i	-18.9	NM_001003930	CDS	Rtn3	reticulon 3 isoform 3
2	mmu-let-7i	-18.9	NM_001003933	CDS	Rtn3	reticulon 3 isoform 2
2	mmu-let-7i	-18.9	NM_080562	CDS	Ubox5	ubiquitin conjugating enzyme 7 interacting
2	mmu-let-7i	-18.9	NM_175086	3	Agtr1b	angiotensin receptor 1b
2	mmu-let-7i	-18.9	NM_001003934	CDS	Rtn3	reticulon 3 isoform 1
2	mmu-let-7i	-18.9	NM_011479	3	Sptlc2	serine palmitoyltransferase, long chain base
2	mmu-let-7i	-18.9	NM_009029	3	Rb1	retinoblastoma 1
2	mmu-let-7i	-18.9	NM_053076	CDS	Rtn3	reticulon 3 isoform 4
2	mmu-let-7i	-18.8	NM_146706	CDS	Olfr401	olfactory receptor 401
2	mmu-let-7i	-18.8	NM_028048	5	Slc25a35
2	mmu-let-7i	-18.8	NM_177599	3	4932415M13	hypothetical protein LOC211496
2	mmu-let-7i	-18.8	NM_010513	CDS	Igf1r	insulin-like growth factor I receptor
2	mmu-let-7i	-18.7	NM_019637	3	Styx	phosphoserine/threonine/tyrosine interaction
2	mmu-let-7i	-18.7	NM_201354	3	Gm672	hypothetical protein LOC269037
2	mmu-let-7i	-18.7	NM_011708	CDS	Vwf	von Willebrand factor
2	mmu-let-7i	-18.6	NM_152804	CDS	Plk2	polo-like kinase 2
2	mmu-let-7i	-18.6	NM_007690	CDS	Chd1	chromodomain helicase DNA binding protein 1
2	mmu-let-7i	-18.6	NM_030255	CDS	Apobec3	apolipoprotein B editing complex 3
2	mmu-let-7i	-18.6	NM_011023	CDS	Otx1	orthodenticle homolog 1
2	mmu-let-7i	-18.6	NM_019446	5	Barhl1	BarH-like 1
2	mmu-let-7i	-18.5	NM_009502	CDS	Vcl	vinculin
2	mmu-let-7i	-18.5	NM_183025	CDS	A430033K04Rik
2	mmu-let-7i	-18.5	NM_152825	3	Usp45	ubiquitin specific protease 45
2	mmu-let-7i	-18.5	NM_008883	CDS	Plxna3	plexin A3
2	mmu-let-7i	-18.5	NM_145516	3	Plekhb2	pleckstrin homology domain containing, family B
2	mmu-let-7i	-18.5	NM_172689	CDS	Ddx58	DEAD/H box polypeptide RIG-I
2	mmu-let-7i	-18.4	NM_013847	CDS	Gcat	glycine C-acetyltransferase
2	mmu-let-7i	-18.4	NM_001003405	CDS	1810049H19Rik	Tesp4 protein
2	mmu-let-7i	-18.4	NM_009058	CDS	Ralgds	ral guanine nucleotide dissociation stimulator
2	mmu-let-7i	-18.4	NM_010655	CDS	Kpna2	karyopherin (importin) alpha 2
2	mmu-let-7i	-18.4	NM_011173	CDS	Pros1	protein S (alpha)
2	mmu-let-7i	-18.4	NM_011273	CDS	Xpr1	xenotropic and polytropic retrovirus receptor 1
2	mmu-let-7i	-18.3	NM_009201	CDS	Slc1a5	solute carrier family 1 (neutral amino acid
2	mmu-let-7i	-18.3	NM_009509	CDS	Vil1	villin 1
2	mmu-let-7i	-18.3	NM_009134	CDS	Scn10a	sodium channel, voltage-gated, type X, alpha
2	mmu-let-7i	-18.2	NM_011001	CDS	Olfr58	olfactory receptor 58
2	mmu-let-7i	-18.2	NM_031870	CDS	Msh4	mutS homolog 4
2	mmu-let-7i	-18.2	NM_175628	CDS	A2m	alpha-2-macroglobulin
2	mmu-let-7i	-18.2	NM_033374	CDS	Dock2	dedicator of cyto-kinesis 2
2	mmu-let-7i	-18.1	NM_023732	CDS	Abcb6	ATP-binding cassette, sub-family B (MDR/TAP),
2	mmu-let-7i	-18.1	NM_029456	CDS	D19Ertd703e	sporulation-induced transcript 4-associated
2	mmu-let-7i	-18.1	NM_009054	CDS	Trim27	tripartite motif protein 27
2	mmu-let-7i	-18.1	NM_153392	CDS	4922503N01Rik	hypothetical protein LOC230603
2	mmu-let-7i	-18	NM_028721	CDS	Nphp3	nephrocystin 3
2	mmu-let-7i	-18	NM_026835	3	Ms4a6d	MS4A6D protein
2	mmu-let-7i	-18	NM_030143	3	Ddit4l	DNA-damage-inducible transcript 4-like
2	mmu-let-7i	-18	NM_013869	CDS	Tnfrsf19	tumor necrosis factor receptor superfamily,
2	mmu-let-7i	-17.9	NM_175501	CDS	Adamts12	a disintegrin-like and metalloprotease
2	mmu-let-7i	-17.9	NM_013672	CDS	Sp1	trans-acting transcription factor 1
2	mmu-let-7i	-17.9	NM_010436	CDS	H2afx	H2A histone family, member X
2	mmu-let-7i	-17.9	NM_207708	CDS	Syngr1	synaptogyrin 1 isoform 1a
2	mmu-let-7i	-17.9	NM_009303	CDS	Syngr1	synaptogyrin 1 isoform 1b
2	mmu-let-7i	-17.9	NM_010600	CDS	Kcnh1	potassium voltage-gated channel, subfamily H,
2	mmu-let-7i	-17.9	NM_008356	CDS	Il13ra2	interleukin 13 receptor, alpha 2
2	mmu-let-7i	-17.9	NM_028953	CDS	Tmc1	transmembrane channel-like gene family 1
2	mmu-let-7i	-17.8	NM_172394	CDS	Nup88	nucleoporin 88
2	mmu-let-7i	-17.8	NM_001004180	3	MGC67174	hypothetical protein LOC433940
2	mmu-let-7i	-17.8	NM_145353	CDS	Yipf3
2	mmu-let-7i	-17.7	NM_019512	CDS	Tcerg1	transcription elongation regulator 1 (CA150)
2	mmu-let-7i	-17.7	NM_021456	CDS	Ces1	carboxylesterase 1
2	mmu-let-7i	-17.7	NM_178642	3	Tmem16a	transmembrane protein 16A
2	mmu-let-7i	-17.7	NM_176920	CDS	A930016D02Rik	hypothetical protein LOC319476
2	mmu-let-7i	-17.7	NM_022653	CDS	Thop1	thimet oligopeptidase 1
2	mmu-let-7i	-17.7	NM_021371	CDS	Caln1	calneuron 1
2	mmu-let-7i	-17.6	NM_010020	CDS	Slc6a3	solute carrier family 6 (neurotransmitter
2	mmu-let-7i	-17.6	NM_009213	CDS	Smpd2	sphingomyelin phosphodiesterase 2, neutral
2	mmu-let-7i	-17.6	NM_010721	CDS	Lmnb1	lamin B1
2	mmu-let-7i	-17.6	NM_010830	CDS	Msh6	mutS homolog 6
2	mmu-let-7i	-17.6	NM_145587	3	Sbk1	SH3-binding kinase 1
2	mmu-let-7i	-17.6	NM_010610	CDS	Kcnma1	large conductance calcium-activated potassium
2	mmu-let-7i	-17.5	NM_178651	CDS	Slc30a9	solute carrier family 30 (zinc transporter),
2	mmu-let-7i	-17.5	NM_194462	CDS	Akap9	A kinase (PRKA) anchor protein (yotiao) 9
2	mmu-let-7i	-17.5	NM_030081	3	Zfyve20	zinc finger, FYVE domain containing 20
2	mmu-let-7i	-17.5	NM_024477	CDS	AI428795	hypothetical protein LOC209683
2	mmu-let-7i	-17.4	NM_172471	CDS	Itih5	inter-alpha (globulin) inhibitor H5
2	mmu-let-7i	-17.4	NM_010831	CDS	Snf1lk	SNF1-like kinase
2	mmu-let-7i	-17.4	NM_053105	CDS	Klhl1	kelch-like 1
2	mmu-let-7i	-17.4	NM_134067	CDS	AW209491	hypothetical protein LOC105351
2	mmu-let-7i	-17.4	NM_011580	3	Thbs1	thrombospondin 1
2	mmu-let-7i	-17.4	NM_080463	3	Pofut1	protein O-fucosyltransferase 1
2	mmu-let-7i	-17.4	NM_199034	CDS	4922502D21Rik	hypothetical protein LOC381816
2	mmu-let-7i	-17.4	NM_153404	3	Liph	lipase, member H
2	mmu-let-7i	-17.3	NM_133347	CDS	Dhx30	HELG
2	mmu-let-7i	-17.3	NM_173757	CDS	Mrps27	mitochondrial ribosomal protein S27
2	mmu-let-7i	-17.3	NM_020601	CDS	Tbl1x	transducin (beta)-like 1 X-linked
2	mmu-let-7i	-17.3	NM_153054	CDS	Slc18a1	solute carrier family 18 (vesicular monoamine),
2	mmu-let-7i	-17.3	NM_207687	CDS	Espn	espin isoform 1
2	mmu-let-7i	-17.3	NM_172766	3	Nfrkb	nuclear factor related to kappa B binding
2	mmu-let-7i	-17.3	NM_010200	5	Fgf13	fibroblast growth factor 13
2	mmu-let-7i	-17.3	NM_172133	CDS	Centa2	centaurin, alpha 2
2	mmu-let-7i	-17.2	NM_008882	CDS	Plxna2	plexin A2
2	mmu-let-7i	-17.2	NM_025760	CDS	4933428I03Rik	hypothetical protein LOC66775
2	mmu-let-7i	-17.2	NM_009461	CDS	Ubr1	ubiquitin protein ligase E3 component n-recognin
2	mmu-let-7i	-17.1	NM_153400	3	P2rx2	purinergic receptor P2X, ligand-gated ion
2	mmu-let-7i	-17.1	NM_172623	CDS	Treml4	IG-like domain containing protein IDCP1c
2	mmu-let-7i	-17.1	NM_009403	CDS	Tnfsf8	tumor necrosis factor (ligand) superfamily,
2	mmu-let-7i	-17.1	NM_010453	5	Hoxa5	homeo box A5
2	mmu-let-7i	-17	NM_010552	CDS	Il17	interleukin 17
2	mmu-let-7i	-17	NM_023663	CDS	Ripk4	receptor-interacting serine-threonine kinase 4
2	mmu-let-7i	-17	NM_177613	3	Cdc34	cell division cycle 34 homolog
2	mmu-let-7i	-17	NM_025937	3	2610020O08Rik	nuclear NF-kappaB activating protein
2	mmu-let-7i	-17	NM_133815	3	Lbr	lamin B receptor
2	mmu-let-7i	-16.9	NM_011756	CDS	Zfp36	zinc finger protein 36
2	mmu-let-7i	-16.9	NM_023638	CDS	Porcn	porcupine homolog
2	mmu-let-7i	-16.9	NM_145907	CDS	Porcn	porcupine homolog
2	mmu-let-7i	-16.9	NM_029852	5	4921537D05Rik	RIKEN cDNA 4921537D05
2	mmu-let-7i	-16.9	NM_145908	CDS	Porcn	porcupine homolog
2	mmu-let-7i	-16.9	NM_025943	3	Dzip1
2	mmu-let-7i	-16.9	NM_017464	3	Nedd9	neural precursor cell expressed, developmentally
2	mmu-let-7i	-16.8	NM_009198	CDS	Slc17a1	solute carrier family 17 (sodium phosphate),
2	mmu-let-7i	-16.8	NM_181856	CDS	Ever2	epidermodysplasia verruciformis 2
2	mmu-let-7i	-16.8	NM_172309	CDS	Arntl2	aryl hydrocarbon receptor nuclear
2	mmu-let-7i	-16.8	NM_011741	CDS	Zan	zonadhesin
2	mmu-let-7i	-16.7	NM_020506	CDS	Xpo4	exportin 4
2	mmu-let-7i	-16.7	NM_009459	3	Ube2h	ubiquitin-conjugating enzyme E2H
2	mmu-let-7i	-16.7	NM_207282	3	B930011P16Rik	hypothetical protein LOC403186
2	mmu-let-7i	-16.7	NM_011856	CDS	Odz2	odd Oz/ten-m homolog 2
2	mmu-let-7i	-16.7	NM_008112	5	Gdi2
2	mmu-let-7i	-16.6	NM_145963	CDS	Kcnj14	potassium inwardly-rectifying channel J14
2	mmu-let-7i	-16.6	NM_019588	CDS	Plce1	phospholipase C, epsilon
2	mmu-let-7i	-16.6	NM_019945	CDS	Mast1	microtubule associated serine/threonine kinase
2	mmu-let-7i	-16.5	NM_146150	CDS	Nrd1	nardilysin, N-arginine dibasic convertase, NRD
2	mmu-let-7i	-16.5	NM_007658	CDS	Cdc25a	cell division cycle 25 homolog A
2	mmu-let-7i	-16.5	NM_013762	CDS	Rpl3	ribosomal protein L3
2	mmu-let-7i	-16.5	NM_025478	3	Isoc1	isochorismatase domain containing 1
2	mmu-let-7i	-16.5	NM_144808	CDS	Slc39a14	solute carrier family 39 (zinc transporter),
2	mmu-let-7i	-16.5	NM_011781	3	Adam25	a disintegrin and metalloprotease domain 25
2	mmu-let-7i	-16.4	NM_133215	3	Mtmr4	myotubularin related protein 4
2	mmu-let-7i	-16.4	NM_026070	CDS	2900091E11Rik	hypothetical protein LOC67282
2	mmu-let-7i	-16.4	NM_020009	CDS	Frap1	FK506 binding protein 12-rapamycin associated
2	mmu-let-7i	-16.4	NM_026295	CDS	Ctdp1	CTD (carboxy-terminal domain, RNA polymerase II,
2	mmu-let-7i	-16.4	NM_011037	CDS	Pax2	paired box gene 2
2	mmu-let-7i	-16.3	NM_026665	3	3110002L15Rik	translokin
2	mmu-let-7i	-16.3	NM_177004	3	A430090L17Rik	hypothetical protein LOC319803
2	mmu-let-7i	-16.3	NM_016660	3	Hmga1	high mobility group AT-hook 1
2	mmu-let-7i	-16.3	NM_007566	CDS	Birc6	baculoviral IAP repeat-containing 6
2	mmu-let-7i	-16.3	NM_025812	3	Hmg20a	high mobility group 20A
2	mmu-let-7i	-16.3	NM_019999	CDS	Brp17	brain protein 17
2	mmu-let-7i	-16.2	NM_016899	5	Rab25	RAB25, member RAS oncogene family
2	mmu-let-7i	-16.1	NM_008625	CDS	Mrc1	mannose receptor, C type 1
2	mmu-let-7i	-16.1	NM_175505	3	A930017K11Rik	hypothetical protein LOC240054
2	mmu-let-7i	-16	NM_008715	CDS	Ddx26	DEAD/H (Asp-Glu-Ala-Asp/His) box polypeptide 26
2	mmu-let-7i	-16	NM_020028	3	Edg4	endothelial differentiation, lysophosphatidic
2	mmu-let-7i	-15.9	NM_011029	3	Rpsa
2	mmu-let-7i	-15.9	NM_172762	3	Rbm34
2	mmu-let-7i	-15.9	NM_010513	3	Igf1r	insulin-like growth factor I receptor
2	mmu-let-7i	-15.9	NM_013674	3	Irf4	interferon regulatory factor 4
2	mmu-let-7i	-15.9	NM_031406	3	Slc12a9	solute carrier family 12 (potassium/chloride
2	mmu-let-7i	-15.9	NM_008018	CDS	Sh3md1	SH3 multiple domains 1
2	mmu-let-7i	-15.8	NM_001009927	3	Smcr7	Smith-Magenis syndrome chromosome region,
2	mmu-let-7i	-15.8	NM_028836	3	Ctbs	chitobiase, di-N-acetyl-
2	mmu-let-7i	-15.7	NM_198421	CDS	C330046L10Rik
2	mmu-let-7i	-15.7	NM_177776	3	D130058I21Rik	hypothetical protein LOC276829
2	mmu-let-7i	-15.7	NM_177352	3	C330018K18Rik	hypothetical protein LOC235533
2	mmu-let-7i	-15.7	NM_172295	3	BC037703	hypothetical protein LOC242125
2	mmu-let-7i	-15.7	NM_011391	5	Slc16a7	solute carrier family 16, member 7
2	mmu-let-7i	-15.6	NM_026842	3	Ubqln1	ubiquilin 1 isoform 1
2	mmu-let-7i	-15.6	NM_008144	CDS	Bscl2	Bernardinelli-Seip congenital lipodystrophy 2
2	mmu-let-7i	-15.6	NM_009534	3	Yap1	yes-associated protein 1
2	mmu-let-7i	-15.6	NM_011763	3	Zfp9	zinc finger protein 9
2	mmu-let-7i	-15.5	NM_133226	3	Pdzk2	PDZ domain containing 2
2	mmu-let-7i	-15.5	NM_021462	CDS	Mknk2	MAP kinase-interacting serine/threonine kinase
2	mmu-let-7i	-15.4	NM_007932	CDS	Eng	endoglin
2	mmu-let-7i	-15.4	NM_199018	3	Stard8	START domain containing 8
2	mmu-let-7i	-15.4	NM_198006	5	6330578E17Rik	hypothetical protein LOC76178
2	mmu-let-7i	-15.4	NM_172823	CDS	Lmln	leishmanolysin-like (metallopeptidase M8
2	mmu-let-7i	-15.3	NM_181273	CDS	Heph	hephaestin
2	mmu-let-7i	-15.3	NM_011838	3	Lynx1	Ly6/neurotoxin 1
2	mmu-let-7i	-15.3	NM_031999	3	Tm7sf1	transmembrane 7 superfamily member 1
2	mmu-let-7i	-15.3	NM_024433	CDS	Mtap	methylthioadenosine phosphorylase
2	mmu-let-7i	-15.3	NM_198162	CDS	Morc2a
2	mmu-let-7i	-15.3	NM_010417	CDS	Heph	hephaestin
2	mmu-let-7i	-15.2	NM_177850	CDS	9230105K17Rik	bactericidal/permeability-increasing protein
2	mmu-let-7i	-15.2	NM_009594	3	Abl1	v-abl Abelson murine leukemia oncogene 1
2	mmu-let-7i	-15.2	NM_013686	CDS	Tcp1	t-complex protein 1
2	mmu-let-7i	-15.1	NM_015774	3	Ero1l	ERO1-like
2	mmu-let-7i	-15.1	NM_177677	3	Dnajc5g
2	mmu-let-7i	-15	NM_172837	CDS	Lipl2	lipase-like, ab-hydrolase domain containing 2
2	mmu-let-7i	-15	NM_172678	CDS	Acad9	very-long-chain acyl-CoA dehydrogenase VLCAD
2	mmu-let-7i	-15	NM_008354	CDS	Il12rb2	interleukin 12 receptor, beta 2
3	mmu-miR-1	-22.5	NM_022884	3	Bhmt2	betaine-homocysteine methyltransferase 2
3	mmu-miR-1	-22.3	NM_015728	CDS	Slc33a1	solute carrier family 33 (acetyl-CoA
3	mmu-miR-1	-21.7	NM_175224	CDS	Metap1	methionyl aminopeptidase 1
3	mmu-miR-1	-21.4	NM_028981	CDS	Cacna1d	calcium channel, voltage-dependent, L type,
3	mmu-miR-1	-20.5	NM_206823	CDS	Olfr153	olfactory receptor 153
3	mmu-miR-1	-20.5	NM_146658	CDS	Olfr1131	olfactory receptor 1131
3	mmu-miR-1	-20.4	NM_146555	CDS	Olfr805	olfactory receptor 805
3	mmu-miR-1	-20.3	NM_147103	CDS	Olfr555	olfactory receptor 555
3	mmu-miR-1	-20	NM_029614	CDS	Prss23
3	mmu-miR-1	-19.9	NM_146882	CDS	Olfr874	olfactory receptor 874
3	mmu-miR-1	-19.9	NM_013723	3	Podxl	podocalyxin-like
3	mmu-miR-1	-19.8	NM_011756	3	Zfp36	zinc finger protein 36
3	mmu-miR-1	-19.6	NM_011883	CDS	Rnf13	ring finger protein 13
3	mmu-miR-1	-19.6	NM_146893	CDS	Olfr1216	olfactory receptor 1216
3	mmu-miR-1	-19.6	NM_146897	CDS	Olfr1214	olfactory receptor 1214
3	mmu-miR-1	-19.6	NM_146901	CDS	Olfr1217	olfactory receptor 1217
3	mmu-miR-1	-19.6	NM_012060	CDS	Bcap31	B-cell receptor-associated protein 31
3	mmu-miR-1	-19.6	NM_007840	3	Ddx5	DEAD (Asp-Glu-Ala-Asp) box polypeptide 5
3	mmu-miR-1	-19.5	NM_008739	3	Nsd1	nuclear receptor-binding SET-domain protein 1
3	mmu-miR-1	-19.5	NM_146605	CDS	Olfr828	olfactory receptor 828
3	mmu-miR-1	-19.4	NM_026446	3	Rgs19	regulator of G-protein signaling 19
3	mmu-miR-1	-19.4	NM_181584	CDS	Gab3	growth factor receptor bound protein
3	mmu-miR-1	-19.3	NM_011308	CDS	Ncor1	nuclear receptor co-repressor 1
3	mmu-miR-1	-19.2	NM_009858	CDS	Cd8b1	CD8 antigen, beta chain 1
3	mmu-miR-1	-19.2	NM_144946	3	Neto1	neuropilin- and tolloid-like protein 1
3	mmu-miR-1	-19.2	NM_026921	3	Hbld2	HESB like domain containing 2
3	mmu-miR-1	-19.1	NM_025886	CDS	Rassf7
3	mmu-miR-1	-19.1	NM_148946	3	Slc8a2	solute carrier family 8 (sodium/calcium
3	mmu-miR-1	-19.1	NM_029467	3	Tcam1	testicular cell adhesion molecule 1
3	mmu-miR-1	-19	NM_026169	3	1200004M23Rik	FKSG44 homolog
3	mmu-miR-1	-19	NM_029906	3	9530003J23Rik	hypothetical protein LOC77397
3	mmu-miR-1	-19	NM_177371	CDS	Tnfsf15	tumor necrosis factor (ligand) superfamily,
3	mmu-miR-1	-18.9	NM_015829	CDS	Slc25a13	solute carrier family 25 (mitochondrial carrier,
3	mmu-miR-1	-18.9	NM_007598	3	Cap1	CAP, adenylate cyclase-associated protein 1
3	mmu-miR-1	-18.8	NM_008480	CDS	Lama1	laminin, alpha 1
3	mmu-miR-1	-18.8	NM_146883	CDS	Olfr876	olfactory receptor 876
3	mmu-miR-1	-18.8	NM_026576	CDS	5730466H23Rik	ETAA16 protein
3	mmu-miR-1	-18.8	NM_009334	CDS	Tcfap2b	transcription factor AP-2 beta
3	mmu-miR-1	-18.7	NM_177696	3	4921513O04	hypothetical protein 4921513O04
3	mmu-miR-1	-18.7	NM_023268	CDS	Qscn6	quiescin Q6
3	mmu-miR-1	-18.6	NM_144933	3	Crsp6	cofactor required for Sp1 transcriptional
3	mmu-miR-1	-18.5	NM_008859	CDS	Prkcq	protein kinase C, theta
3	mmu-miR-1	-18.5	NM_182991	CDS	5330410G16Rik	brain-specific membrane-anchored protein
3	mmu-miR-1	-18.5	NM_011395	3	Slc22a3	solute carrier family 22 (organic cation
3	mmu-miR-1	-18.5	NM_011361	3	Sgk	serum/glucocorticoid regulated kinase
3	mmu-miR-1	-18.5	NM_080855	CDS	Zcchc14	BDG-29 protein
3	mmu-miR-1	-18.5	NM_014194	CDS	Klra7	killer cell lectin-like receptor, subfamily A,
3	mmu-miR-1	-18.5	NM_025730	CDS	Lrrk2	leucine-rich repeat kinase 2
3	mmu-miR-1	-18.4	NM_177631	CDS	BC048502	hypothetical protein LOC223927
3	mmu-miR-1	-18.3	NM_182839	3	2900041A09Rik	tubulin polymerization-promoting protein
3	mmu-miR-1	-18.3	NM_028173	CDS	Tram1	translocating chain-associating membrane protein
3	mmu-miR-1	-18.2	NM_146575	CDS	Olfr1457	olfactory receptor 1457
3	mmu-miR-1	-18.2	NM_177612	CDS	Ctnna3
3	mmu-miR-1	-18.1	NM_033370	3	Copb1	coatomer protein complex, subunit beta 1
3	mmu-miR-1	-18	NM_019427	3	Epb4.1l4b	erythrocyte protein band 4.1-like 4b
3	mmu-miR-1	-18	NM_177887	3	BC022651	hypothetical protein LOC330460
3	mmu-miR-1	-18	NM_172455	CDS	Tmprss7	transmembrane serine protease 7
3	mmu-miR-1	-18	NM_026908	5	Cab39l	calcium binding protein 39-like
3	mmu-miR-1	-17.9	NM_008256	CDS	Hmgcs2	3-hydroxy-3-methylglutaryl-Coenzyme A synthase
3	mmu-miR-1	-17.8	NM_008716	3	Notch3	Notch gene homolog 3
3	mmu-miR-1	-17.8	NM_007642	3	Cd28	CD28 antigen
3	mmu-miR-1	-17.8	NM_146638	CDS	Olfr1151	olfactory receptor 1151
3	mmu-miR-1	-17.7	NM_026551	3	6720485C15Rik	hypothetical protein LOC68087
3	mmu-miR-1	-17.7	NM_197986	CDS	1110007F12Rik	hypothetical protein LOC68487
3	mmu-miR-1	-17.7	NM_008297	CDS	Hsf2	heat shock factor 2
3	mmu-miR-1	-17.7	NM_025633	CDS	Metapl1	methionine aminopeptidase-like 1
3	mmu-miR-1	-17.7	NM_147030	CDS	Olfr1134	olfactory receptor 1134
3	mmu-miR-1	-17.6	NM_013783	CDS	Mell1	mel transforming oncogene-like 1
3	mmu-miR-1	-17.6	NM_030706	3	Trim2	tripartite motif protein TRIM2
3	mmu-miR-1	-17.6	NM_175305	3	Lrrc19	leucine rich repeat containing 19
3	mmu-miR-1	-17.6	NM_028476	3	2610110G12Rik	hypothetical protein LOC73242
3	mmu-miR-1	-17.6	NM_013845	CDS	Ror1	receptor tyrosine kinase-like orphan receptor 1
3	mmu-miR-1	-17.6	NM_011240	CDS	Ranbp2	RAN binding protein 2
3	mmu-miR-1	-17.6	NM_020277	CDS	Trpm5	transient receptor potential cation channel,
3	mmu-miR-1	-17.5	NM_198298	CDS	Helz	helicase with zinc finger domain
3	mmu-miR-1	-17.5	NM_028596	CDS	2410025L10Rik	hypothetical protein LOC381668
3	mmu-miR-1	-17.5	NM_175514	CDS	D430039N05Rik	hypothetical protein LOC241520
3	mmu-miR-1	-17.4	NM_198412	3	Dnajc6	DnaJ (Hsp40) homolog, subfamily C, member 6
3	mmu-miR-1	-17.4	NM_028223	CDS	3010001K23Rik	hypothetical protein LOC72392
3	mmu-miR-1	-17.4	NM_028123	3	Slc37a3	solute carrier family 37 (glycerol-3-phosphate
3	mmu-miR-1	-17.3	NM_011181	CDS	Pscd2	pleckstrin homology, Sec7 and coiled-coil
3	mmu-miR-1	-17.3	NM_008716	3	Notch3	Notch gene homolog 3
3	mmu-miR-1	-17.3	NM_013923	3	Rnf19	ring finger protein (C3HC4 type) 19
3	mmu-miR-1	-17.3	NM_025407	CDS	Uqcrc1	ubiquinol-cytochrome c reductase core protein 1
3	mmu-miR-1	-17.3	NM_009675	3	Aoc3	amine oxidase, copper containing 3
3	mmu-miR-1	-17.3	NM_008553	3	Ascl1	achaete-scute complex homolog-like 1
3	mmu-miR-1	-17.3	NM_030081	3	Zfyve20	zinc finger, FYVE domain containing 20
3	mmu-miR-1	-17.2	NM_146305	CDS	Olfr420	olfactory receptor 420
3	mmu-miR-1	-17.2	NM_024452	3	Luzp1	leucine zipper protein 1
3	mmu-miR-1	-17.1	NM_029007	3	AW125753	expressed sequence AW125753
3	mmu-miR-1	-17.1	NM_146639	CDS	Olfr1138	olfactory receptor 1138
3	mmu-miR-1	-17.1	NM_007892	3	E2f5	E2F transcription factor 5
3	mmu-miR-1	-17.1	NM_008584	3	Meox2	mesenchyme homeobox 2
3	mmu-miR-1	-17.1	NM_027554	CDS	Usp38	ubiquitin specific protease 38
3	mmu-miR-1	-17.1	NM_133987	CDS	Slc6a8	solute carrier family 6 (neurotransmitter
3	mmu-miR-1	-17.1	NM_173212	CDS	Chrnb3	cholinergic receptor, nicotinic, beta
3	mmu-miR-1	-17.1	NM_028170	3	1700030K09Rik	hypothetical protein LOC72254
3	mmu-miR-1	-17	NM_009512	CDS	Slc27a5	solute carrier family 27 (fatty acid
3	mmu-miR-1	-17	NM_007876	CDS	Dpep1	dipeptidase 1 (renal)
3	mmu-miR-1	-17	NM_009333	3	Tcf7l2	transcription factor 7-like 2, T-cell specific,
3	mmu-miR-1	-17	NM_146749	CDS	Olfr875	olfactory receptor 875
3	mmu-miR-1	-17	NM_052994	3	Spock2	sparc/osteonectin, cwcv and kazal-like domains
3	mmu-miR-1	-16.9	NM_053117	CDS	Pard6g	par-6 partitioning defective 6 homolog gamma
3	mmu-miR-1	-16.9	NM_029415	CDS	Slc10a6
3	mmu-miR-1	-16.9	NM_021278	3	Tmsb4x	thymosin, beta 4, X chromosome
3	mmu-miR-1	-16.9	NM_146156	3	Pdik1l	PDLIM1 interacting kinase 1 like
3	mmu-miR-1	-16.9	NM_144841	3	Otx2	orthodenticle homolog 2
3	mmu-miR-1	-16.9	NM_053151	CDS	Klra21	killer cell lectin-like receptor subfamily A,
3	mmu-miR-1	-16.9	NM_001002842	CDS	Pram1
3	mmu-miR-1	-16.8	NM_016714	3	Nup50	nucleoporin 50
3	mmu-miR-1	-16.8	NM_023275	3	Rhoj	ras homolog gene family, member J
3	mmu-miR-1	-16.8	NM_019553	3	Ddx21	DEAD (Asp-Glu-Ala-Asp) box polypeptide 21
3	mmu-miR-1	-16.7	NM_194355	3	Spire1	Spir-1 protein isoform 1
3	mmu-miR-1	-16.7	NM_144941	CDS	Rprc1
3	mmu-miR-1	-16.7	NM_009458	3	Ube2b	ubiquitin-conjugating enzyme E2B, RAD6 homology
3	mmu-miR-1	-16.7	NM_011218	CDS	Ptprs	protein tyrosine phosphatase, receptor type, S
3	mmu-miR-1	-16.7	NM_153150	3	Slc25a1	solute carrier family 25, member 1
3	mmu-miR-1	-16.7	NM_013689	CDS	Tec	cytoplasmic tyrosine kinase, Dscr28C related
3	mmu-miR-1	-16.7	NM_172944	3	Itgae	integrin, alpha E, epithelial-associated
3	mmu-miR-1	-16.7	NM_138585	CDS	Cherp	SR-related CTD associated factor 6
3	mmu-miR-1	-16.7	NM_153193	CDS	Hsd3b2	hydroxysteroid dehydrogenase-2, delta<5>-3-beta
3	mmu-miR-1	-16.7	NM_176832	3	Spire1	Spir-1 protein isoform 2
3	mmu-miR-1	-16.7	NM_008741	3	Nsg2	neuron specific gene family member 2
3	mmu-miR-1	-16.7	NM_177791	CDS	Kctd19
3	mmu-miR-1	-16.6	NM_009671	CDS	Ankfy1	ankyrin repeat and FYVE domain containing 1
3	mmu-miR-1	-16.6	NM_021878	CDS	Jarid2	jumonji protein
3	mmu-miR-1	-16.6	NM_010918	CDS	Nktr	natural killer tumor recognition
3	mmu-miR-1	-16.6	NM_172782	3	Nxt2	nuclear transport factor 2-like export factor 2
3	mmu-miR-1	-16.6	NM_008880	CDS	Plscr2	phospholipid scramblase 2
3	mmu-miR-1	-16.6	NM_145930	3	AW549877	hypothetical protein LOC106064
3	mmu-miR-1	-16.6	NM_027275	CDS	2810422B04Rik	hypothetical protein LOC69956
3	mmu-miR-1	-16.5	NM_181417	3	Csrp2bp	cysteine and glycine-rich protein 2 binding
3	mmu-miR-1	-16.5	NM_009049	CDS	Resp18	regulated endocrine-specific protein 18
3	mmu-miR-1	-16.5	NM_138666	5	Nlgn1	neuroligin 1
3	mmu-miR-1	-16.5	NM_133897	CDS	Lrrc8c
3	mmu-miR-1	-16.4	NM_028132	CDS	Pgm2	phosphoglucomutase 2
3	mmu-miR-1	-16.4	NM_146116	CDS	4930542G03Rik	tubulin, beta, 2
3	mmu-miR-1	-16.4	NM_029573	CDS	Idh3a	isocitrate dehydrogenase 3 (NAD+) alpha
3	mmu-miR-1	-16.4	NM_146837	CDS	Olfr1126	olfactory receptor 1126
3	mmu-miR-1	-16.4	NM_144835	CDS	Heatr1
3	mmu-miR-1	-16.3	NM_015764	CDS	Greb1	Greb1 protein
3	mmu-miR-1	-16.3	NM_173420	CDS	D930020E02Rik	envelope glycoprotein syncytin-B
3	mmu-miR-1	-16.3	NM_029810	CDS	Nt5c2	5'-nucleotidase, cytosolic II
3	mmu-miR-1	-16.3	NM_011246	3	Rasgrp1	RAS guanyl releasing protein 1
3	mmu-miR-1	-16.3	NM_010897	CDS	Nf1	neurofibromin
3	mmu-miR-1	-16.3	NM_183176	3	A930017M01Rik	hypothetical protein LOC239410
3	mmu-miR-1	-16.2	NM_007936	3	Epha4	Eph receptor A4
3	mmu-miR-1	-16.2	NM_022317	3	Slc28a3	solute carrier family 28 (sodium-coupled
3	mmu-miR-1	-16.2	NM_053068	3	Chrac1	chromatin accessibility complex 1
3	mmu-miR-1	-16.2	NM_153526	3	Insig1	insulin induced gene 1
3	mmu-miR-1	-16.2	NM_029880	CDS	Zadh1	zinc binding alcohol dehydrogenase, domain
3	mmu-miR-1	-16.2	NM_025433	3	Rpl7l1	ribosomal protein L7-like 1
3	mmu-miR-1	-16.2	NM_197940	3	5730509C05Rik	Wire protein
3	mmu-miR-1	-16.1	NM_020502	CDS	Tas2r108	taste receptor, type 2, member 108
3	mmu-miR-1	-16.1	NM_021878	3	Jarid2	jumonji protein
3	mmu-miR-1	-16.1	NM_198661	CDS	Oog2	oogenesin 2
3	mmu-miR-1	-16.1	NM_012050	CDS	Omd	osteomodulin
3	mmu-miR-1	-16.1	NM_018824	3	Slc23a2	solute carrier family 23 (nucleobase
3	mmu-miR-1	-16.1	NM_054081	CDS	Mta1	metastasis associated 1
3	mmu-miR-1	-16.1	NM_001005371	CDS	MGC91195	hypothetical protein LOC381569
3	mmu-miR-1	-16	NM_023794	3	Etv5	ets variant gene 5
3	mmu-miR-1	-16	NM_013464	CDS	Ahr	aryl-hydrocarbon receptor
3	mmu-miR-1	-16	NM_175218	3	4930544M13Rik	hypothetical protein LOC75161
3	mmu-miR-1	-16	NM_026646	3	Slc25a22	solute carrier family 25 (mitochondrial carrier,
3	mmu-miR-1	-16	NM_027920	CDS	March8	membrane-associated ring finger (C3HC4) 8
3	mmu-miR-1	-16	NM_011399	CDS	Slc25a17	solute carrier family 25 (mitochondrial carrier,
3	mmu-miR-1	-16	NM_011650	CDS	Tsn	translin
3	mmu-miR-1	-16	NM_133789	CDS	Strn4	zinedin
3	mmu-miR-1	-16	NM_207215	CDS	Phr1	pam, highwire, rpm 1
3	mmu-miR-1	-16	NM_178896	3	AI836376	hypothetical protein LOC100737
3	mmu-miR-1	-16	NM_172455	CDS	Tmprss7	transmembrane serine protease 7
3	mmu-miR-1	-16	NM_026981	CDS	Dtwd1
3	mmu-miR-1	-15.9	NM_010789	CDS	Meis1	myeloid ecotropic viral integration site 1
3	mmu-miR-1	-15.9	NM_009241	CDS	Spam1	sperm adhesion molecule 1
3	mmu-miR-1	-15.9	NM_030708	CDS	Zfhx4	zinc finger homeodomain 4
3	mmu-miR-1	-15.9	NM_053196	3	Sfxn2	sideroflexin 2
3	mmu-miR-1	-15.9	NM_007566	CDS	Birc6	baculoviral IAP repeat-containing 6
3	mmu-miR-1	-15.9	NM_146828	CDS	Olfr975	olfactory receptor 975
3	mmu-miR-1	-15.9	NM_021420	3	Stk4	serine/threonine kinase 4
3	mmu-miR-1	-15.9	NM_177260	3	9930117H01Rik	hypothetical protein LOC320782
3	mmu-miR-1	-15.9	NM_178642	CDS	Tmem16a	transmembrane protein 16A
3	mmu-miR-1	-15.8	NM_172473	3	Hace1	HECT domain and ankyrin repeat containing, E3
3	mmu-miR-1	-15.8	NM_026236	3	Wdr48	WD repeat domain 48
3	mmu-miR-1	-15.8	NM_012050	CDS	Omd	osteomodulin
3	mmu-miR-1	-15.8	NM_139306	3	2410116I05Rik
3	mmu-miR-1	-15.8	NM_178665	3	Lpp	LIM domain containing preferred translocation
3	mmu-miR-1	-15.8	NM_173396	3	Tgif2	TGFB-induced factor 2
3	mmu-miR-1	-15.8	NM_175516	CDS	Lrrn6c
3	mmu-miR-1	-15.8	NM_007970	CDS	Ezh1	enhancer of zeste homolog 1
3	mmu-miR-1	-15.7	NM_177587	CDS	Aqp12	aquaporin 12
3	mmu-miR-1	-15.7	NM_009409	CDS	Top2b	topoisomerase (DNA) II beta
3	mmu-miR-1	-15.7	NM_080436	5	Rdh1	retinol dehydrogenase 1 (all trans)
3	mmu-miR-1	-15.7	NM_010422	3	Hexb	hexosaminidase B
3	mmu-miR-1	-15.7	NM_029847	CDS	2810429K17Rik	hypothetical protein LOC77041
3	mmu-miR-1	-15.7	NM_013703	CDS	Vldlr	very low density lipoprotein receptor
3	mmu-miR-1	-15.7	NM_008135	CDS	Slc6a9	solute carrier family 6 (neurotransmitter
3	mmu-miR-1	-15.7	NM_010693	5	Lck	lymphocyte protein tyrosine kinase
3	mmu-miR-1	-15.7	NM_011285	CDS	Rpgr	retinitis pigmentosa GTpase regulator
3	mmu-miR-1	-15.6	NM_008739	3	Nsd1	nuclear receptor-binding SET-domain protein 1
3	mmu-miR-1	-15.6	NM_029601	3	1700019E19Rik	hypothetical protein LOC76411
3	mmu-miR-1	-15.6	NM_021317	CDS	Dnajb7	DnaJ (Hsp40) homolog, subfamily B, member 7
3	mmu-miR-1	-15.6	NM_175473	3	Fras1	Fras1 protein
3	mmu-miR-1	-15.6	NM_011356	CDS	Frzb	frizzled-related protein
3	mmu-miR-1	-15.6	NM_010787	3	Mea1	male enhanced antigen 1
3	mmu-miR-1	-15.6	NM_001001183	CDS	BC054438	hypothetical protein LOC407831
3	mmu-miR-1	-15.6	NM_175262	3	5730591J02Rik	hypothetical protein LOC77581
3	mmu-miR-1	-15.6	NM_028882	3	Sema3d	semaphorin 3D
3	mmu-miR-1	-15.5	NM_178673	CDS	Fstl5	ollistatin-like 5
3	mmu-miR-1	-15.5	NM_011465	CDS	Spna1	spectrin alpha 1
3	mmu-miR-1	-15.5	NM_145569	3	Mat2a	methionine adenosyltransferase II, alpha
3	mmu-miR-1	-15.5	NM_145831	3	Dmrt2	terra
3	mmu-miR-1	-15.5	NM_024459	5	Ppp3r1	protein phosphatase 3, regulatory subunit B,
3	mmu-miR-1	-15.5	NM_007909	3	Efna2	ephrin A2
3	mmu-miR-1	-15.5	NM_026179	CDS	Abhd5	CGI58 homolog
3	mmu-miR-1	-15.5	NM_139144	CDS	Ogt	O-linked N-acetylglucosamine transferase
3	mmu-miR-1	-15.5	NM_008981	CDS	Ptprg	protein tyrosine phosphatase, receptor type, G
3	mmu-miR-1	-15.5	NM_133809	CDS	Kmo	kynurenine 3-monooxygenase (kynurenine
3	mmu-miR-1	-15.5	NM_025371	CDS	Acy1	aminoacylase 1
3	mmu-miR-1	-15.5	NM_008797	CDS	Pcx	pyruvate carboxylase
3	mmu-miR-1	-15.5	NM_011172	CDS	Prodh	proline dehydrogenase
3	mmu-miR-1	-15.5	NM_007872	CDS	Dnmt3a	DNA methyltransferase 3A isoform 1
3	mmu-miR-1	-15.5	NM_029976	3	D11Ertd497e	hypothetical protein LOC52626
3	mmu-miR-1	-15.5	NM_025510	3	2310004I24Rik	hypothetical protein LOC66358
3	mmu-miR-1	-15.5	NM_181857	CDS	Poln	DNA polymerase N
3	mmu-miR-1	-15.5	NM_153743	CDS	Dnmt3a	DNA methyltransferase 3A isoform 2
3	mmu-miR-1	-15.5	NM_026484	3	5730405I09Rik	cyclin fold protein 1
3	mmu-miR-1	-15.4	NM_010329	3	Pdpn
3	mmu-miR-1	-15.4	NM_032540	CDS	Kel	Kell blood group
3	mmu-miR-1	-15.4	NM_008036	3	Fosb	FBJ osteosarcoma oncogene B
3	mmu-miR-1	-15.4	NM_019434	3	Mcm3ap	minichromosome maintenance protein 3 associated
3	mmu-miR-1	-15.4	NM_172736	3	Leng8	leukocyte receptor cluster (LRC) member 8
3	mmu-miR-1	-15.4	NM_177583	3	Aph1b	anterior pharynx defective 1b homolog
3	mmu-miR-1	-15.4	NM_009291	3	Stra6	stimulated by retinoic acid gene 6
3	mmu-miR-1	-15.4	NM_008580	CDS	Map3k5	mitogen activated protein kinase kinase kinase
3	mmu-miR-1	-15.4	NM_009472	CDS	Unc5c	unc-5 homolog C
3	mmu-miR-1	-15.4	NM_001001152	CDS	Zfp458	zinc finger protein 458
3	mmu-miR-1	-15.3	NM_021497	CDS	Pvrl3	poliovirus receptor-related 3 isoform gamma
3	mmu-miR-1	-15.3	NM_021495	CDS	Pvrl3	poliovirus receptor-related 3 isoform alpha
3	mmu-miR-1	-15.3	NM_030699	CDS	Ntng1	netrin G1 isoform a
3	mmu-miR-1	-15.3	NM_021496	CDS	Pvrl3	poliovirus receptor-related 3 isoform beta
3	mmu-miR-1	-15.3	NM_019914	3	Mllt11
3	mmu-miR-1	-15.3	NM_207206	CDS	AI505034	expressed sequence AI505034
3	mmu-miR-1	-15.3	NM_153528	3	4921521N14Rik	hypothetical protein LOC207798
3	mmu-miR-1	-15.3	NM_144558	CDS	Bivm	basic, immunoglobulin-like variable motif
3	mmu-miR-1	-15.3	NM_133215	3	Mtmr4	myotubularin related protein 4
3	mmu-miR-1	-15.3	NM_146291	CDS	Olfr1484	olfactory receptor 1484
3	mmu-miR-1	-15.3	NM_023190	CDS	Acin1	apoptotic chromatin condensation inducer 1
3	mmu-miR-1	-15.3	NM_028803	CDS	Gbe1	glucan (1,4-alpha-), branching enzyme 1
3	mmu-miR-1	-15.3	NM_008177	3	Grpr	gastrin releasing peptide receptor
3	mmu-miR-1	-15.3	NM_008218	3	Hba-a1	hemoglobin alpha 1 chain
3	mmu-miR-1	-15.3	NM_146696	CDS	Olfr1477	olfactory receptor 1477
3	mmu-miR-1	-15.3	NM_008548	3	Man1a	mannosidase 1, alpha
3	mmu-miR-1	-15.3	NM_206872	CDS	V1rd12	vomeronasal 1 receptor, D12
3	mmu-miR-1	-15.3	NM_008312	3	Htr2c	5-hydroxytryptamine (serotonin) receptor 2C
3	mmu-miR-1	-15.3	NM_008719	CDS	Npas2	neuronal PAS domain protein 2
3	mmu-miR-1	-15.2	NM_009459	3	Ube2h	ubiquitin-conjugating enzyme E2H
3	mmu-miR-1	-15.2	NM_028720	3	3930401K13Rik	cytokine-like nuclear factor n-pac
3	mmu-miR-1	-15.2	NM_138756	3	Slc25a36
3	mmu-miR-1	-15.2	NM_007943	CDS	Eps15	epidermal growth factor receptor pathway
3	mmu-miR-1	-15.2	NM_022814	CDS	Svep1	sushi, von Willebrand factor type A, EGF and
3	mmu-miR-1	-15.2	NM_026386	CDS	Snx2	sorting nexin 2
3	mmu-miR-1	-15.2	NM_028339	3	Txndc1	thioredoxin domain containing 1
3	mmu-miR-1	-15.2	NM_174854	3	Disc1	disrupted in schizophrenia 1 isoform 1
3	mmu-miR-1	-15.2	NM_009260	3	Spnb2	spectrin beta 2 isoform 2
3	mmu-miR-1	-15.1	NM_020565	CDS	Sult3a1	sulfotransferase family 3A, member 1
3	mmu-miR-1	-15.1	NM_026866	CDS	Disp1	dispatched homolog 1
3	mmu-miR-1	-15.1	NM_007466	3	Api5	apoptosis inhibitor 5
3	mmu-miR-1	-15.1	NM_007509	3	Atp6v1b2	ATPase, H+ transporting, V1 subunit B, isoform
3	mmu-miR-1	-15.1	NM_025804	CDS	D8Ertd325e	nuclear localized protein 1
3	mmu-miR-1	-15.1	NM_009861	3	Cdc42	cell division cycle 42 homolog
3	mmu-miR-1	-15.1	NM_001005385	CDS	Gprasp1	G protein-coupled receptor associated sorting
3	mmu-miR-1	-15.1	NM_026081	CDS	Gprasp1	G protein-coupled receptor associated sorting
3	mmu-miR-1	-15.1	NM_001004359	CDS	Gprasp1	G protein-coupled receptor associated sorting
3	mmu-miR-1	-15.1	NM_019878	3	Sult1b1	dopa/tyrosine sulfotransferase
3	mmu-miR-1	-15.1	NM_177572	CDS	BC057371	hypothetical protein LOC194237
3	mmu-miR-1	-15.1	NM_178763	CDS	A030007D23Rik	hypothetical protein LOC319530
3	mmu-miR-1	-15.1	NM_178762	5	A930025D01Rik	hypothetical protein LOC319513
3	mmu-miR-1	-15	NM_025730	CDS	Lrrk2	leucine-rich repeat kinase 2
3	mmu-miR-1	-15	NM_199158	CDS	Tas2r134	taste receptor, type 2, member 134
3	mmu-miR-1	-15	NM_008579	5	Meig1	meiosis expressed gene 1
3	mmu-miR-1	-15	NM_008482	CDS	Lamb1-1	laminin B1 subunit 1
3	mmu-miR-1	-15	NM_013490	CDS	Chka	choline kinase alpha
3	mmu-miR-1	-15	NM_172504	3	4930509O22	hypothetical protein LOC212225
3	mmu-miR-1	-15	NM_030239	CDS	Abcg3	ATP-binding cassette, subfamily G, member 3
3	mmu-miR-1	-15	NM_027871	3	Arhgef3	Rho guanine nucleotide exchange factor (GEF) 3
3	mmu-miR-1	-15	NM_172729	CDS	Card4	caspase recruitment domain 4
3	mmu-miR-1	-15	NM_206974	3	Kcnrg	potassium channel regulator
3	mmu-miR-1	-15	NM_010937	3	Nras	neuroblastoma ras oncogene
3	mmu-miR-1	-15	NM_146548	CDS	Olfr800	olfactory receptor 800
3	mmu-miR-1	-15	NM_011920	CDS	Abcg2	ATP-binding cassette, sub-family G, member 2
3	mmu-miR-1	-15	NM_180678	CDS	Gars	glycyl-tRNA synthetase
3	mmu-miR-1	-14.9	NM_009088	CDS	Rpo1-4	RNA polymerase 1-4
3	mmu-miR-1	-14.9	NM_008199	CDS	H2-Bl	histocompatibility 2, blastocyst
3	mmu-miR-1	-14.9	NM_024213	CDS	Anapc4	anaphase-promoting complex subunit 4
3	mmu-miR-1	-14.9	NM_008352	3	Il12b	interleukin 12b
3	mmu-miR-1	-14.9	NM_175498	3	Pnma2	paraneoplastic antigen MA2
3	mmu-miR-1	-14.9	NM_021359	CDS	Itgb6	integrin beta 6
3	mmu-miR-1	-14.9	NM_145459	5	Zfp503	zinc-finger protein NOLZ1
3	mmu-miR-1	-14.9	NM_177059	CDS	Fstl4
3	mmu-miR-1	-14.9	NM_016777	CDS	Nasp	nuclear autoantigenic sperm protein
3	mmu-miR-1	-14.9	NM_007508	CDS	Atp6v1a
3	mmu-miR-1	-14.9	NM_175029	3	Atg4c
3	mmu-miR-1	-14.8	NM_028320	3	Adipor1	adiponectin receptor 1
3	mmu-miR-1	-14.8	NM_023179	3	Atp6v1g2	ATPase, H+ transporting, V1 subunit G isoform 2
3	mmu-miR-1	-14.8	NM_029273	3	Slitrk5	SLIT and NTRK-like family, member 5
3	mmu-miR-1	-14.8	NM_138751	CDS	Tmem47
3	mmu-miR-1	-14.8	NM_010167	3	Eya4	eyes absent 4 homolog
3	mmu-miR-1	-14.8	NM_009655	CDS	Alcam	activated leukocyte cell adhesion molecule
3	mmu-miR-1	-14.8	NM_028990	CDS	8430437G11Rik	hypothetical protein LOC101118
3	mmu-miR-1	-14.8	NM_008615	CDS	Mod1	malic enzyme, supernatant
3	mmu-miR-1	-14.8	NM_008908	CDS	Ppic	peptidylprolyl isomerase C
3	mmu-miR-1	-14.8	NM_010676	CDS	Krtap8-2	keratin associated protein 8-2
3	mmu-miR-1	-14.8	NM_138954	CDS	Rfpl4	ret finger protein-like 4
3	mmu-miR-1	-14.8	NM_026570	3	Yeats4	YEATS domain containing 4
3	mmu-miR-1	-14.8	NM_013910	3	Fbxl10	F-box and leucine-rich repeat protein 10 isoform
3	mmu-miR-1	-14.8	NM_008467	3	Kpna4	karyopherin alpha 4
3	mmu-miR-1	-14.8	NM_001003953	3	Fbxl10	F-box and leucine-rich repeat protein 10 isoform
3	mmu-miR-1	-14.8	NM_198865	3	Slitrk5	SLIT and NTRK-like family, member 5
3	mmu-miR-1	-14.8	NM_024244	CDS	1200015N20Rik	hypothetical protein LOC71721
3	mmu-miR-1	-14.8	NM_001005866	3	Fbxl10	F-box and leucine-rich repeat protein 10 isoform
3	mmu-miR-1	-14.8	NM_145463	CDS	Tmem46	transmembrane protein 46
3	mmu-miR-1	-14.8	NM_016685	CDS	Comp	cartilage oligomeric matrix protein
3	mmu-miR-1	-14.7	NM_009194	CDS	Slc12a2	solute carrier family 12, member 2
3	mmu-miR-1	-14.7	NM_007396	CDS	Acvr2a
3	mmu-miR-1	-14.7	NM_178765	CDS	5730410E15Rik	hypothetical protein LOC319613
3	mmu-miR-1	-14.7	NM_177729	3	4930477M19	hypothetical protein 4930477M19
3	mmu-miR-1	-14.7	NM_011487	CDS	Stat4	signal transducer and activator of transcription
3	mmu-miR-1	-14.7	NM_008867	CDS	Pla2g1br	phospholipase A2, group IB, pancreas, receptor
3	mmu-miR-1	-14.7	NM_145611	CDS	Ankrd25	ankyrin repeat domain 25
3	mmu-miR-1	-14.7	NM_027435	CDS	Atad2	ATPase family, AAA domain containing 2
3	mmu-miR-1	-14.7	NM_198006	5	6330578E17Rik	hypothetical protein LOC76178
3	mmu-miR-1	-14.7	NM_145629	3	Pls3	plastin 3 precursor
3	mmu-miR-1	-14.7	NM_134058	5	Pelo	pelota homolog
3	mmu-miR-1	-14.7	NM_010939	CDS	Nrp2	neuropilin 2
3	mmu-miR-1	-14.7	NM_011723	CDS	Xdh	xanthine dehydrogenase
3	mmu-miR-1	-14.7	NM_010303	CDS	Gna13	guanine nucleotide binding protein, alpha 13
3	mmu-miR-1	-14.7	NM_054078	CDS	Baz2a	bromodomain adjacent to zinc finger domain, 2A
3	mmu-miR-1	-14.7	NM_026360	3	Ddx47	DEAD (Asp-Glu-Ala-Asp) box polypeptide 47
3	mmu-miR-1	-14.7	NM_021331	3	G6pc2	glucose-6-phosphatase, catalytic, related
3	mmu-miR-1	-14.7	NM_025855	3	Echdc1	enoyl Coenzyme A hydratase domain containing 1
3	mmu-miR-1	-14.7	NM_054068	CDS	Vsx1	visual system homeobox 1 homolog
3	mmu-miR-1	-14.6	NM_022881	3	Rgs18	regulator of G-protein signaling 18
3	mmu-miR-1	-14.6	NM_028717	CDS	Als2	alsin
3	mmu-miR-1	-14.6	NM_008192	CDS	Gucy2e	guanylate cyclase 2e
3	mmu-miR-1	-14.6	NM_024434	CDS	Lap3	leucine aminopeptidase 3
3	mmu-miR-1	-14.6	NM_008684	CDS	Neo1	neogenin
3	mmu-miR-1	-14.6	NM_021560	3	Bhlhb5	basic helix-loop-helix domain containing, class
3	mmu-miR-1	-14.6	NM_028554	CDS	1700072E05Rik	hypothetical protein LOC73495
3	mmu-miR-1	-14.6	NM_130877	CDS	Peg10	paternally expressed 10
3	mmu-miR-1	-14.6	NM_026200	3	Kcnv1	potassium channel Kv8.1 homolog
3	mmu-miR-1	-14.6	NM_133248	CDS	Glmn	glomulin, FKBP associated protein
3	mmu-miR-1	-14.6	NM_153406	CDS	4932439K10Rik	hypothetical protein LOC74392
3	mmu-miR-1	-14.6	NM_007396	CDS	Acvr2a
3	mmu-miR-1	-14.6	NM_177025	CDS	Cobll1	Cobl-like 1
3	mmu-miR-1	-14.6	NM_010544	3	Ihh	Indian hedgehog
3	mmu-miR-1	-14.5	NM_177863	3	Frem1	Fras1 related extracellular matrix protein 1
3	mmu-miR-1	-14.5	NM_146349	CDS	Olfr1128	olfactory receptor 1128
3	mmu-miR-1	-14.5	NM_146222	3	BC024479	hypothetical protein LOC235184
3	mmu-miR-1	-14.5	NM_010867	CDS	Myom1	myomesin 1
3	mmu-miR-1	-14.5	NM_008512	CDS	Lrp1	low density lipoprotein receptor-related protein
3	mmu-miR-1	-14.5	NM_009263	CDS	Spp1	secreted phosphoprotein 1
3	mmu-miR-1	-14.5	NM_017475	3	Rragc	small GTPase homolog
3	mmu-miR-1	-14.5	NM_011413	CDS	Slp	sex-limited protein
3	mmu-miR-1	-14.5	NM_011585	3	Tia1	cytotoxic granule-associated RNA binding protein
3	mmu-miR-1	-14.5	NM_175649	3	Tnfrsf26	tumor necrosis factor receptor superfamily,
3	mmu-miR-1	-14.5	NM_198035	CDS	Zbtb39
3	mmu-miR-1	-14.5	NM_138604	3	DXImx46e	hypothetical protein LOC54644
3	mmu-miR-1	-14.5	NM_007595	CDS	Camk2b	calcium/calmodulin-dependent protein kinase II,
3	mmu-miR-1	-14.5	NM_008869	3	Pla2g4a	phospholipase A2, group IVA
3	mmu-miR-1	-14.5	NM_010195	CDS	Lgr5
3	mmu-miR-1	-14.5	NM_177431	CDS	Adamts20	a disintegrin-like and metalloprotease
3	mmu-miR-1	-14.5	NM_183024	3	A430091O22Rik	hypothetical protein LOC242570
3	mmu-miR-1	-14.4	NM_010512	3	Igf1	insulin-like growth factor 1
3	mmu-miR-1	-14.4	NM_031842	3	Smarcd1	SWI/SNF related, matrix associated, actin
3	mmu-miR-1	-14.4	NM_028123	CDS	Slc37a3	solute carrier family 37 (glycerol-3-phosphate
3	mmu-miR-1	-14.4	NM_001009818	3	Sept11
3	mmu-miR-1	-14.4	NM_172877	CDS	4732496O08Rik	hypothetical protein LOC242736
3	mmu-miR-1	-14.4	NM_177890	CDS	4921507A12	hypothetical protein 4921507A12
3	mmu-miR-1	-14.4	NM_177297	CDS	D830039M14Rik	hypothetical protein LOC320949
3	mmu-miR-1	-14.4	NM_013598	3	Kitl	kit ligand
3	mmu-miR-1	-14.4	NM_053197	CDS	Sfxn3	sideroflexin 3
3	mmu-miR-1	-14.4	NM_008211	3	H3f3b	H3 histone, family 3B
3	mmu-miR-1	-14.4	NM_017401	CDS	Polm	polymerase (DNA directed), mu
3	mmu-miR-1	-14.4	NM_001008419	CDS	Aox3l1	aldehyde oxidase 3-like 1
3	mmu-miR-1	-14.4	NM_010275	3	Gdnf	glial cell line derived neurotrophic factor
3	mmu-miR-1	-14.4	NM_023587	CDS	Ptplb	protein tyrosine phosphatase-like protein PTPLB
3	mmu-miR-1	-14.4	NM_008011	CDS	Fgfr4	fibroblast growth factor receptor 4
3	mmu-miR-1	-14.4	NM_025877	3	Slc25a23
3	mmu-miR-1	-14.4	NM_001001322	CDS	Adamts13	a disintegrin-like and metalloprotease
3	mmu-miR-1	-14.4	NM_175334	CDS	Maml1	mastermind like 1
3	mmu-miR-1	-14.4	NM_173371	3	H6pd	hexose-6-phosphate dehydrogenase (glucose
3	mmu-miR-1	-14.4	NM_033524	3	Spred1	sprouty-related protein 1 with EVH-1 domain
3	mmu-miR-1	-14.4	NM_175498	3	Pnma2	paraneoplastic antigen MA2
3	mmu-miR-1	-14.4	NM_013861	3	Tpk1	thiamin pyrophosphokinase
3	mmu-miR-1	-14.4	NM_031392	3	Wdr6	WD repeat domain 6
3	mmu-miR-1	-14.4	NM_012033	3	Tinag	tubulointerstitial nephritis antigen
3	mmu-miR-1	-14.3	NM_008069	5	Gabrb1	gamma-aminobutyric acid (GABA-A) receptor,
3	mmu-miR-1	-14.3	NM_053011	CDS	Lrp1b	low density lipoprotein-related protein 1B
3	mmu-miR-1	-14.3	NM_177411	5	Rab5b	RAB5B, member RAS oncogene family
3	mmu-miR-1	-14.3	NM_028711	3	Slc25a27	solute carrier family 25, member 27
3	mmu-miR-1	-14.3	NM_023160	CDS	Cml1	putative N-acetyltransferase Camello 1
3	mmu-miR-1	-14.3	NM_130863	CDS	Adrbk1	adrenergic receptor kinase, beta 1
3	mmu-miR-1	-14.3	NM_025993	3	Mis12	MIS12 homolog
3	mmu-miR-1	-14.3	NM_001003829	3	Jph4	junctophilin 4 isoform b
3	mmu-miR-1	-14.3	NM_028044	3	Cnn3	calponin 3, acidic
3	mmu-miR-1	-14.3	NM_026169	3	1200004M23Rik	FKSG44 homolog
3	mmu-miR-1	-14.3	NM_133906	CDS	Zkscan1	zinc finger protein 36 (KOX 18)
3	mmu-miR-1	-14.3	NM_008307	CDS	Htf9c	HpaII tiny fragments locus 9c
3	mmu-miR-1	-14.2	NM_017375	3	Ostf1	SH3 domain protein 3
3	mmu-miR-1	-14.2	NM_153073	CDS	Gab3	growth factor receptor bound protein
3	mmu-miR-1	-14.2	NM_009521	3	Wnt3	wingless-related MMTV integration site 3
3	mmu-miR-1	-14.2	NM_008054	CDS	Fyn	protein-tyrosine kinase fyn
3	mmu-miR-1	-14.2	NM_019392	CDS	Tyro3	TYRO3 protein tyrosine kinase 3
3	mmu-miR-1	-14.2	NM_013718	3	Trappc3	trafficking protein particle complex 3
3	mmu-miR-1	-14.2	NM_010941	CDS	Nsdhl	NAD(P) dependent steroid dehydrogenase-like
3	mmu-miR-1	-14.2	NM_133871	CDS	Ifi44	interferon-induced protein 44
3	mmu-miR-1	-14.2	NM_175325	CDS	Bbs4	Bardet-Biedl syndrome 4 homolog
3	mmu-miR-1	-14.2	NM_009105	3	Rsu1	Ras suppressor protein 1
3	mmu-miR-1	-14.2	NM_011059	CDS	Padi1	peptidyl arginine deiminase, type I
3	mmu-miR-1	-14.2	NM_011245	CDS	Rasgrf1	RAS protein-specific guanine
3	mmu-miR-1	-14.2	NM_172659	CDS	Slc2a6	solute carrier family 2 (facilitated glucose
3	mmu-miR-1	-14.2	NM_172873	CDS	D030010E02Rik	hypothetical protein LOC242603
3	mmu-miR-1	-14.2	NM_011754	5	Zfp27	zinc finger protein 27
3	mmu-miR-1	-14.2	NM_010017	CDS	Dag1	dystroglycan 1
3	mmu-miR-1	-14.2	NM_008320	3	Irf8
3	mmu-miR-1	-14.2	NM_008098	3	Mtpn	myotrophin
3	mmu-miR-1	-14.2	NM_016673	5	Cntfr	ciliary neurotrophic factor receptor
3	mmu-miR-1	-14.2	NM_011562	3	Tdgf1	teratocarcinoma-derived growth factor
3	mmu-miR-1	-14.2	NM_021878	CDS	Jarid2	jumonji protein
3	mmu-miR-1	-14.1	NM_133817	CDS	Zfp451	zinc finger protein 451
3	mmu-miR-1	-14.1	NM_027504	CDS	Prdm16	transcription factor MEL1
3	mmu-miR-1	-14.1	NM_080435	CDS	Adcy4	adenylate cyclase 4
3	mmu-miR-1	-14.1	NM_028871	3	Hnrpr	heterogeneous nuclear ribonucleoprotein R
3	mmu-miR-1	-14.1	NM_145969	CDS	A630054L15Rik	hypothetical protein LOC211922
3	mmu-miR-1	-14.1	NM_176923	CDS	Wdr59
3	mmu-miR-1	-14.1	NM_172052	CDS	C630013N10Rik	hypothetical protein LOC234378
3	mmu-miR-1	-14.1	NM_030070	CDS	4921529O18Rik	hypothetical protein LOC78257
3	mmu-miR-1	-14.1	NM_026960	CDS	Gsdmdc1	gasdermin domain containing 1
3	mmu-miR-1	-14.1	NM_008061	3	G6pc	glucose-6-phosphatase, catalytic
3	mmu-miR-1	-14.1	NM_011931	3	Rfwd2	constitutive photomorphogenic protein 1
3	mmu-miR-1	-14.1	NM_001005230	CDS	Olfr1024	olfactory receptor 1024
3	mmu-miR-1	-14.1	NM_009806	3	Cask	calcium/calmodulin-dependent serine protein
3	mmu-miR-1	-14.1	NM_007964	3	Evi5	ecotropic viral integration site 5
3	mmu-miR-1	-14.1	NM_198248	3	Zbtb40
3	mmu-miR-1	-14.1	NM_134067	3	AW209491	hypothetical protein LOC105351
3	mmu-miR-1	-14.1	NM_199310	3	Gm631	gene model 631
3	mmu-miR-1	-14.1	NM_153420	CDS	Acpl2	acid phosphatase-like 2
3	mmu-miR-1	-14.1	NM_008591	CDS	Met	met proto-oncogene
3	mmu-miR-1	-14.1	NM_028604	3	2410075D05Rik	RIKEN cDNA 2410075D05
3	mmu-miR-1	-14.1	NM_013604	3	Mtx1	metaxin 1
3	mmu-miR-1	-14.1	NM_009461	3	Ubr1	ubiquitin protein ligase E3 component n-recognin
3	mmu-miR-1	-14.1	NM_008480	CDS	Lama1	laminin, alpha 1
3	mmu-miR-1	-14	NM_153588	CDS	Mkl2	MKL/myocardin-like 2
3	mmu-miR-1	-14	NM_011682	3	Utrn	utrophin
3	mmu-miR-1	-14	NM_001007583	CDS	Vmd2l3	vitelliform macular dystrophy 2-like 3
3	mmu-miR-1	-14	NM_146928	CDS	Olfr808	olfactory receptor 808
3	mmu-miR-1	-14	NM_025939	3	Paics	phosphoribosylaminoimidazole carboxylase
3	mmu-miR-1	-14	NM_207545	CDS	V1rd17	vomeronasal 1 receptor, D17
3	mmu-miR-1	-14	NM_008745	CDS	Ntrk2	neurotrophic tyrosine kinase, receptor, type 2
3	mmu-miR-1	-14	NM_020259	CDS	Hhip	Hedgehog-interacting protein
3	mmu-miR-1	-14	NM_025730	CDS	Lrrk2	leucine-rich repeat kinase 2
3	mmu-miR-1	-14	NM_181544	CDS	Pkd1l3	polycystic kidney disease 1 like 3
3	mmu-miR-1	-14	NM_175416	CDS	C030007I09Rik	hypothetical protein LOC109250
3	mmu-miR-1	-13.9	NM_144954	CDS	Ppil2	peptidylprolyl isomerase-like 2
3	mmu-miR-1	-13.9	NM_028898	CDS	4932417H02Rik	raptor
3	mmu-miR-1	-13.9	NM_001004182	3	LOC434008	hypothetical protein LOC434008
3	mmu-miR-1	-13.9	NM_025724	CDS	4921510H08Rik	RIKEN cDNA 4921510H08
3	mmu-miR-1	-13.9	NM_025860	CDS	Ddx18	DEAD (Asp-Glu-Ala-Asp) box polypeptide 18
3	mmu-miR-1	-13.9	NM_010577	CDS	Itga5	integrin alpha 5
3	mmu-miR-1	-13.9	NM_010670	CDS	Krtap12-1	keratin associated protein 12-1
3	mmu-miR-1	-13.9	NM_199012	CDS	Fchsd2	FCH and double SH3 domains 2
3	mmu-miR-1	-13.9	NM_011643	CDS	Trpc1	transient receptor potential cation channel,
3	mmu-miR-1	-13.9	NM_020603	CDS	Wdr46
3	mmu-miR-1	-13.9	NM_025673	3	Golph3	golgi phosphoprotein 3
3	mmu-miR-1	-13.9	NM_146156	3	Pdik1l	PDLIM1 interacting kinase 1 like
3	mmu-miR-1	-13.9	NM_018791	5	Zfp108	zinc finger protein 108
3	mmu-miR-1	-13.9	NM_172827	CDS	Lnpep	leucyl/cystinyl aminopeptidase
3	mmu-miR-1	-13.9	NM_205844	CDS	Gral	GDNF receptor alpha-like
3	mmu-miR-1	-13.9	NM_018791	5	Zfp108	zinc finger protein 108
3	mmu-miR-1	-13.8	NM_028314	CDS	2700097O09Rik	hypothetical protein LOC72658
3	mmu-miR-1	-13.8	NM_009477	5	Upp1	uridine phosphorylase 1
3	mmu-miR-1	-13.8	NM_133247	3	Usp33	ubiquitin specific protease 33
3	mmu-miR-1	-13.8	NM_009702	3	Aqr	aquarius
3	mmu-miR-1	-13.8	NM_178877	CDS	C80638	hypothetical protein LOC97086
3	mmu-miR-1	-13.8	NM_183115	3	5830436D01Rik	hypothetical protein LOC76041
3	mmu-miR-1	-13.8	NM_001007268	3	Dusp13	muscle-restricted dual specificity phosphatase
3	mmu-miR-1	-13.8	NM_010866	5	Myod1	myogenic differentiation 1
3	mmu-miR-1	-13.8	NM_138595	CDS	Gldc	glycine decarboxylase
3	mmu-miR-1	-13.8	NM_201227	3	Dand5	DAN domain family, member 5
3	mmu-miR-1	-13.8	NM_008797	CDS	Pcx	pyruvate carboxylase
3	mmu-miR-1	-13.8	NM_172774	CDS	6620401K05Rik	three prime repair exonuclease 1
3	mmu-miR-1	-13.8	NM_176930	CDS	C130076O07Rik	neuronal cell adhesion molecule
3	mmu-miR-1	-13.8	NM_001007576	CDS	Gucy2f	guanylate cyclase 2f
3	mmu-miR-1	-13.8	NM_029669	3	Dnajc18
3	mmu-miR-1	-13.8	NM_010750	3	Mab21l1	mab-21-like 1
3	mmu-miR-1	-13.8	NM_203490	CDS	Mrgprd	MAS-related GPR, member D
3	mmu-miR-1	-13.8	NM_018776	3	Crlf3	cytokine receptor-like factor 3
3	mmu-miR-1	-13.8	NM_181546	CDS	Syt14	synaptotagmin XIV
3	mmu-miR-1	-13.7	NM_027462	3	Wars2	mitochondrial tryptophanyl tRNA synthetase 2
3	mmu-miR-1	-13.7	NM_178776	5	C030030A07Rik	hypothetical protein LOC320135
3	mmu-miR-1	-13.7	NM_019485	CDS	Olfr70	olfactory receptor 70
3	mmu-miR-1	-13.7	NM_145506	CDS	Epb4.1l5	erythrocyte protein band 4.1-like 5
3	mmu-miR-1	-13.7	NM_026132	CDS	Txndc8	thioredoxin domain containing 8
3	mmu-miR-1	-13.7	NM_017379	CDS	Tuba8	tubulin, alpha 8
3	mmu-miR-1	-13.7	NM_007974	CDS	F2rl1	coagulation factor II (thrombin) receptor-like
3	mmu-miR-1	-13.7	NM_153407	3	BC035295	cDNA sequence BC035295
3	mmu-miR-1	-13.7	NM_013761	3	Srr	serine racemase
3	mmu-miR-1	-13.7	NM_130457	CDS	Cntnap4	contactin associated protein 4
3	mmu-miR-1	-13.7	NM_173451	CDS	9330196J05Rik	RIKEN cDNA 9330196J05
3	mmu-miR-1	-13.7	NM_172932	3	Nlgn3	neuroligin 3
3	mmu-miR-1	-13.7	NM_025356	3	Ube2d3	ubiquitin-conjugating enzyme E2D 3 (UBC4/5
3	mmu-miR-1	-13.7	NM_029079	3	Npcd	neuronal pentraxin with chromo domain
3	mmu-miR-1	-13.7	NM_009306	3	Syt1	synaptotagmin 1
3	mmu-miR-1	-13.7	NM_027836	3	Ms4a7	membrane-spanning 4-domains, subfamily A, member
3	mmu-miR-1	-13.7	NM_013609	CDS	Ngfb	nerve growth factor, beta
3	mmu-miR-1	-13.7	NM_029505	5	Ap3m2	adaptor-related protein complex 3, mu 2 subunit
3	mmu-miR-1	-13.7	NM_053139	3	Pcdhb14	protocadherin beta 14
3	mmu-miR-1	-13.7	NM_009388	3	Tkt	transketolase
3	mmu-miR-1	-13.7	NM_145126	CDS	Chi3l4	chitinase 3-like 4
3	mmu-miR-1	-13.6	NM_133718	CDS	Tmem30a
3	mmu-miR-1	-13.6	NM_025341	3	Abhd6	abhydrolase domain containing 6
3	mmu-miR-1	-13.6	NM_013747	5	Golga5	golgi autoantigen, golgin subfamily a, 5
3	mmu-miR-1	-13.6	NM_030711	CDS	Arts1	type 1 tumor necrosis factor receptor shedding
3	mmu-miR-1	-13.6	NM_015742	3	Myo9b	myosin IXb
3	mmu-miR-1	-13.6	NM_008853	3	Pja1	praja1, RING-H2 motif containing
3	mmu-miR-1	-13.6	NM_026492	CDS	Ssxb1	SSXB1 protein
3	mmu-miR-1	-13.6	NM_175184	3	2610528K11Rik	hypothetical protein LOC72543
3	mmu-miR-1	-13.6	NM_176860	CDS	2810457I06Rik	RIKEN cDNA 2810457I06
3	mmu-miR-1	-13.6	NM_009677	CDS	Ap1g1	adaptor protein complex AP-1, gamma 1 subunit
3	mmu-miR-1	-13.6	NM_177735	CDS	C130036G08	hypothetical protein LOC243339
3	mmu-miR-1	-13.6	NM_177178	CDS	Lmbrd2
3	mmu-miR-1	-13.6	NM_172930	CDS	6430550H21Rik	hypothetical protein LOC245386
3	mmu-miR-1	-13.6	NM_026888	3	Phkg2	phosphorylase kinase, gamma 2 (testis)
3	mmu-miR-1	-13.6	NM_022883	CDS	Lpin3	lipin 3
3	mmu-miR-1	-13.6	NM_011632	3	Traf3	Tnf receptor-associated factor 3
3	mmu-miR-1	-13.6	NM_144912	3	Rad9b	Rad9B protein
3	mmu-miR-1	-13.6	NM_025683	3	Rpe	ribulose-5-phosphate-3-epimerase
3	mmu-miR-1	-13.6	NM_011762	CDS	Zfp59	zinc finger protein 59
3	mmu-miR-1	-13.6	NM_011643	CDS	Trpc1	transient receptor potential cation channel,
3	mmu-miR-1	-13.6	NM_177566	CDS	Arhgef15	Rho guanine nucleotide exchange factor (GEF) 15
3	mmu-miR-1	-13.6	NM_173002	CDS	Zxdc
3	mmu-miR-1	-13.6	NM_011292	CDS	Rpl9	ribosomal protein L9
3	mmu-miR-1	-13.6	NM_029568	3	Mfap4	microfibrillar-associated protein 4
3	mmu-miR-1	-13.5	NM_145996	CDS	Arid5a	modulator recognition factor I
3	mmu-miR-1	-13.5	NM_008540	CDS	Smad4	MAD homolog 4
3	mmu-miR-1	-13.5	NM_019395	3	Fbp1	fructose bisphosphatase 1
3	mmu-miR-1	-13.5	NM_008032	CDS	Aff2
3	mmu-miR-1	-13.5	NM_007992	3	Fbln2	fibulin 2
3	mmu-miR-1	-13.5	NM_020288	CDS	Olfr749	odorant receptor S1
3	mmu-miR-1	-13.5	NM_023644	CDS	Mccc1	methylcrotonoyl-Coenzyme A carboxylase 1
3	mmu-miR-1	-13.5	NM_019764	3	Amotl2	angiomotin like 2
3	mmu-miR-1	-13.5	NM_011165	3	Prlpa	prolactin-like protein A
3	mmu-miR-1	-13.5	NM_007463	3	Apeg1	aortic preferentially expressed gene 1
3	mmu-miR-1	-13.5	NM_178065	CDS	1110018G07Rik	hypothetical protein LOC68497
3	mmu-miR-1	-13.5	NM_153581	3	Gpm6a	glycoprotein m6a
3	mmu-miR-1	-13.5	NM_023884	CDS	Ralgps2	Ral-A exchange factor RalGPS2
3	mmu-miR-1	-13.5	NM_198297	CDS	Trat1
3	mmu-miR-1	-13.5	NM_028115	3	Trub1
3	mmu-miR-1	-13.5	NM_177344	3	C730025P13Rik	hypothetical protein LOC227615
3	mmu-miR-1	-13.5	NM_145743	CDS	Lace1	lactation elevated 1
3	mmu-miR-1	-13.5	NM_010788	3	Mecp2	methyl CpG binding protein 2
3	mmu-miR-1	-13.5	NM_172310	CDS	Tarsl2	threonyl-tRNA synthetase-like 2
3	mmu-miR-1	-13.5	NM_030238	CDS	Dnchc1	dynein, cytoplasmic, heavy chain 1
3	mmu-miR-1	-13.5	NM_134248	CDS	Havcr1	hepatitis A virus cellular receptor 1
3	mmu-miR-1	-13.5	NM_011386	5	Skil	SKI-like
3	mmu-miR-1	-13.5	NM_021544	CDS	Scn5a	voltage-gated sodium channel type V alpha
3	mmu-miR-1	-13.5	NM_021275	CDS	Kcna4	potassium voltage-gated channel, shaker-related
3	mmu-miR-1	-13.5	NM_146200	CDS	Eif3s8	eukaryotic translation initiation factor 3,
3	mmu-miR-1	-13.5	NM_026136	CDS	4930449I24Rik	hypothetical protein LOC67410
3	mmu-miR-1	-13.5	NM_198680	CDS	Serpinb3b	serine (or cysteine) proteinase inhibitor, clade
3	mmu-miR-1	-13.4	NM_028846	CDS	Usp20	ubiquitin specific protease 20
3	mmu-miR-1	-13.4	NM_007533	3	Bckdha	branched chain ketoacid dehydrogenase E1, alpha
3	mmu-miR-1	-13.4	NM_011311	CDS	S100a4	S100 calcium binding protein A4
3	mmu-miR-1	-13.4	NM_146544	CDS	Olfr777	olfactory receptor 777
3	mmu-miR-1	-13.4	NM_011777	3	Zyx	zyxin
3	mmu-miR-1	-13.4	NM_010820	CDS	Mpdz	multiple PDZ domain protein
3	mmu-miR-1	-13.4	NM_026178	3	Mmd	monocyte to macrophage
3	mmu-miR-1	-13.4	NM_194462	CDS	Akap9	A kinase (PRKA) anchor protein (yotiao) 9
3	mmu-miR-1	-13.4	NM_010418	CDS	Herc2	hect (homologous to the E6-AP (UBE3A) carboxyl
3	mmu-miR-1	-13.4	NM_008678	CDS	Ncoa2	nuclear receptor coactivator 2
3	mmu-miR-1	-13.4	NM_009197	3	Slc16a2	solute carrier family 16, member 2
3	mmu-miR-1	-13.4	NM_001004761	3	Gpr158	G protein-coupled receptor 158 isoform a
3	mmu-miR-1	-13.4	NM_011759	3	Zfp41	zinc finger protein 41
3	mmu-miR-1	-13.4	NM_024272	3	Ssbp2	single-stranded DNA binding protein 2
3	mmu-miR-1	-13.4	NM_025696	CDS	Sorcs3	sortilin-related VPS10 domain containing
3	mmu-miR-1	-13.4	NM_025819	3	1200016B10Rik	hypothetical protein LOC66875
3	mmu-miR-1	-13.4	NM_030695	CDS	Lrba	LPS-responsive beige-like anchor
3	mmu-miR-1	-13.3	NM_198248	CDS	Zbtb40
3	mmu-miR-1	-13.3	NM_130889	3	Anp32b	acidic nuclear phosphoprotein 32 family, member
3	mmu-miR-1	-13.3	NM_009262	3	Spock1	sparc/osteonectin, cwcv and kazal-like domains
3	mmu-miR-1	-13.3	NM_009517	3	Wig1	wild-type p53-induced gene 1
3	mmu-miR-1	-13.3	NM_010566	CDS	Inpp5d	inositol polyphosphate-5-phosphatase D
3	mmu-miR-1	-13.3	NM_021886	CDS	Cenph	centromere autoantigen H
3	mmu-miR-1	-13.3	NM_011247	CDS	Rbbp6	retinoblastoma binding protein 6
3	mmu-miR-1	-13.3	NM_027123	CDS	2310010B21Rik	hypothetical protein LOC69577
3	mmu-miR-1	-13.3	NM_134013	CDS	Psme4	proteasome (prosome, macropain) activator
3	mmu-miR-1	-13.3	NM_001008232	CDS	Ddefl1	development and differentiation enhancing
3	mmu-miR-1	-13.3	NM_148933	CDS	Slco4a1	solute carrier organic anion transporter family,
3	mmu-miR-1	-13.3	NM_009730	3	Atrn	attractin
3	mmu-miR-1	-13.3	NM_016709	CDS	Auh	AU RNA-binding enoyl-coenzyme A hydratase
3	mmu-miR-1	-13.3	NM_139229	CDS	Cog8	component of oligomeric golgi complex 8
3	mmu-miR-1	-13.3	NM_023805	3	Slc38a3	N system amino acids transporter NAT-1
3	mmu-miR-1	-13.3	NM_027216	CDS	Slc39a11	solute carrier family 39 (metal ion
3	mmu-miR-1	-13.3	NM_198438	CDS	Ssbp3	single-stranded DNA-binding protein isoform b
3	mmu-miR-1	-13.3	NM_023672	CDS	Ssbp3	single-stranded DNA-binding protein isoform a
3	mmu-miR-1	-13.2	NM_010061	3	Dnase1	deoxyribonuclease I
3	mmu-miR-1	-13.2	NM_053171	CDS	Csmd1	CUB and Sushi multiple domains 1
3	mmu-miR-1	-13.2	NM_172150	3	BC037708	hypothetical protein LOC245866
3	mmu-miR-1	-13.2	NM_008689	CDS	Nfkb1	nuclear factor kappa-B, subunit 1
3	mmu-miR-1	-13.2	NM_015755	CDS	Hunk	hormonally upregulated Neu-associated kinase
3	mmu-miR-1	-13.2	NM_033593	CDS	Pcdhga10	protocadherin gamma subfamily A, 10
3	mmu-miR-1	-13.2	NM_007734	3	Col4a3	procollagen, type IV, alpha 3
3	mmu-miR-1	-13.2	NM_010518	3	Igfbp5	insulin-like growth factor binding protein 5
3	mmu-miR-1	-13.2	NM_019645	3	Pkp1	plakophilin 1
3	mmu-miR-1	-13.2	NM_008432	CDS	Kcnma3	potassium large conductance pH-sensitive
3	mmu-miR-1	-13.2	NM_028199	3	Plxdc1	plexin domain containing 1
3	mmu-miR-1	-13.2	NM_008520	CDS	Ltbp3	latent transforming growth factor beta binding
3	mmu-miR-1	-13.2	NM_028712	3	Rap2b	RAP2B, member of RAS oncogene family
3	mmu-miR-1	-13.2	NM_019453	CDS	Mefv	Mediterranean fever
3	mmu-miR-1	-13.2	NM_008982	CDS	Ptprj	protein tyrosine phosphatase, receptor type, J
3	mmu-miR-1	-13.2	NM_146311	CDS	Olfr510	olfactory receptor 510
3	mmu-miR-1	-13.2	NM_054077	3	Prelp	proline arginine-rich end leucine-rich repeat
3	mmu-miR-1	-13.2	NM_021308	CDS	Piwil2	piwi like homolog 2
3	mmu-miR-1	-13.2	NM_145512	3	Sft2d2
3	mmu-miR-1	-13.1	NM_184109	CDS	Rtl1	retrotransposon-like 1
3	mmu-miR-1	-13.1	NM_007740	CDS	Col9a1	procollagen, type IX, alpha 1
3	mmu-miR-1	-13.1	NM_053087	CDS	Epgn	epithelial mitogen
3	mmu-miR-1	-13.1	NM_019774	CDS	Akap8	A kinase anchor protein 8
3	mmu-miR-1	-13.1	NM_145933	CDS	St6gal1	beta galactoside alpha 2,6 sialyltransferase 1
3	mmu-miR-1	-13.1	NM_172443	CDS	Tbc1d16	TBC1 domain family, member 16
3	mmu-miR-1	-13.1	NM_016923	CDS	Ly96	lymphocyte antigen 96
3	mmu-miR-1	-13.1	NM_133685	3	Rab31
3	mmu-miR-1	-13.1	NM_011173	CDS	Pros1	protein S (alpha)
3	mmu-miR-1	-13.1	NM_010075	3	Dpp6	dipeptidylpeptidase 6
3	mmu-miR-1	-13.1	NM_177848	5	9430083I22	hypothetical protein LOC329514
3	mmu-miR-1	-13.1	NM_009315	CDS	Taf6	TAF6 RNA polymerase II, TATA box binding protein
3	mmu-miR-1	-13.1	NM_030228	3	Gas2l1	GAS2-related protein isoform alpha
3	mmu-miR-1	-13.1	NM_144560	3	Gas2l1	GAS2-related protein isoform beta
3	mmu-miR-1	-13.1	NM_178736	3	Elmod2	ELMO domain containing 2
3	mmu-miR-1	-13.1	NM_018874	CDS	Pnliprp1	pancreatic lipase related protein 1
3	mmu-miR-1	-13.1	NM_008638	CDS	Mthfd2	methylenetetrahydrofolate dehydrogenase (NAD+
3	mmu-miR-1	-13.1	NM_183147	3	Sprn	shadow of prion protein
3	mmu-miR-1	-13.1	NM_029814	3	Chmp5
3	mmu-miR-1	-13	NM_153395	CDS	2610528O22Rik	hypothetical protein LOC67074
3	mmu-miR-1	-13	NM_172882	CDS	Wdfy3	WD repeat and FYVE domain containing 3
3	mmu-miR-1	-13	NM_009545	CDS	Pcgf2
3	mmu-miR-1	-13	NM_010879	5	Nck2	non-catalytic region of tyrosine kinase adaptor
3	mmu-miR-1	-13	NM_153119	3	AI840980	PH domain-containing protein homolog
3	mmu-miR-1	-13	NM_020052	3	Scube2	Cegp1 protein
3	mmu-miR-1	-13	NM_010104	3	Edn1	endothelin 1
3	mmu-miR-1	-13	NM_011864	3	Papss2	3'-phosphoadenosine 5'-phosphosulfate synthase
3	mmu-miR-1	-13	NM_011863	CDS	Papss1	3'-phosphoadenosine 5'-phosphosulfate synthase
3	mmu-miR-1	-13	NM_011939	3	Hsf4	heat shock transcription factor 4
3	mmu-miR-1	-13	NM_029297	CDS	Dncl2b	dynein, cytoplasmic, light chain 2B
3	mmu-miR-1	-13	NM_009733	CDS	Axin1	axin 1
3	mmu-miR-1	-13	NM_001009947	CDS	Dock11	dedicator of cytokinesis 11
3	mmu-miR-1	-13	NM_019744	3	Ncoa4	nuclear receptor coactivator 4
3	mmu-miR-1	-13	NM_177882	3	A730012O14Rik	hypothetical protein LOC330301
3	mmu-miR-1	-13	NM_176943	3	9630028B13Rik	hypothetical protein LOC319562
3	mmu-miR-1	-12.9	NM_024495	3	Car13	carbonic anhydrase 13
3	mmu-miR-1	-12.9	NM_011391	3	Slc16a7	solute carrier family 16, member 7
3	mmu-miR-1	-12.9	NM_007403	CDS	Adam8	a disintegrin and metalloprotease domain 8
3	mmu-miR-1	-12.9	NM_028121	3	Adpgk	ATP-dependent glucokinase
3	mmu-miR-1	-12.9	NM_007886	3	Dtnb	dystrobrevin, beta
3	mmu-miR-1	-12.9	NM_181853	CDS	Trim66	transcriptional intermediary factor 1 delta
3	mmu-miR-1	-12.9	NM_013495	CDS	Cpt1a	carnitine palmitoyltransferase 1a, liver
3	mmu-miR-1	-12.9	NM_028789	3	1300004G08Rik	similar to hypothetical protein FLJ23360
3	mmu-miR-1	-12.9	NM_146083	5	Sfrs7	splicing factor, arginine/serine-rich 7
3	mmu-miR-1	-12.9	NM_031386	CDS	Tex14	testis expressed gene 14
3	mmu-miR-1	-12.9	NM_008814	CDS	Ipf1	insulin promoter factor 1, homeodomain
3	mmu-miR-1	-12.9	NM_176902	3	1110014K08Rik	hypothetical protein LOC319370
3	mmu-miR-1	-12.9	NM_178732	CDS	Zfp324	zinc finger protein 324
3	mmu-miR-1	-12.9	NM_026202	3	2610529H08Rik	RIKEN cDNA 2610529H08
3	mmu-miR-1	-12.9	NM_172615	CDS	1700021K19Rik	hypothetical protein LOC224118
3	mmu-miR-1	-12.9	NM_172735	CDS	Zc3hc1	nuclear interacting partner of ALK
3	mmu-miR-1	-12.8	NM_007435	3	Abcd1	ATP-binding cassette, sub-family D, member 1
3	mmu-miR-1	-12.8	NM_033585	CDS	Pcdhga2	protocadherin gamma subfamily A, 2
3	mmu-miR-1	-12.8	NM_133184	CDS	Slc5a4a	solute carrier family 5, member 4a
3	mmu-miR-1	-12.8	NM_001009548	CDS	LOC384806	hypothetical protein LOC384806
3	mmu-miR-1	-12.8	NM_020557	3	Tyki	thymidylate kinase family LPS-inducible member
3	mmu-miR-1	-12.8	NM_054082	CDS	Mta3	metastasis associated 3
3	mmu-miR-1	-12.8	NM_025618	3	Sri	sorcin
3	mmu-miR-1	-12.8	NM_010302	CDS	Gna12	guanine nucleotide binding protein, alpha 12
3	mmu-miR-1	-12.8	NM_028883	CDS	4632415K11Rik	hypothetical protein LOC74347
3	mmu-miR-1	-12.8	NM_021439	3	Chst11	carbohydrate sulfotransferase 11
3	mmu-miR-1	-12.8	NM_008378	3	Impact	imprinted and ancient
3	mmu-miR-1	-12.8	NM_178651	3	Slc30a9	solute carrier family 30 (zinc transporter),
3	mmu-miR-1	-12.8	NM_023219	CDS	Slc5a4b	solute carrier family 5 member 4b
3	mmu-miR-1	-12.8	NM_008802	3	Pde7a	phosphodiesterase 7A
3	mmu-miR-1	-12.8	NM_178256	CDS	Reps2	RalBP1 associated Eps domain containing protein
3	mmu-miR-1	-12.8	NM_013733	CDS	Chaf1a	chromatin assembly factor 1, subunit A (p150)
3	mmu-miR-1	-12.8	NM_024249	CDS	1810073N04Rik	hypothetical protein LOC72055
3	mmu-miR-1	-12.8	NM_133847	5	Tm9sf4	transmembrane 9 superfamily protein member 4
3	mmu-miR-1	-12.8	NM_001008429	CDS	Taar3	trace amine-associated receptor 3
3	mmu-miR-1	-12.8	NM_194263	3	Tbx20	T-box 20 isoform a
3	mmu-miR-1	-12.8	NM_177061	3	Olfr1344	olfactory receptor 1344
3	mmu-miR-1	-12.7	NM_030168	3	4921505C17Rik	RIKEN cDNA 4921505C17
3	mmu-miR-1	-12.7	NM_172637	CDS	Hectd2	HECT domain containing 2
3	mmu-miR-1	-12.7	NM_177238	CDS	9830147P19Rik	hypothetical protein LOC320711
3	mmu-miR-1	-12.7	NM_148673	CDS	D11Ertd730e	step II splicing factor SLU7
3	mmu-miR-1	-12.7	NM_026522	CDS	3110023E09Rik	hypothetical protein LOC68038
3	mmu-miR-1	-12.7	NM_026720	CDS	Ankrd13d
3	mmu-miR-1	-12.7	NM_080457	CDS	Muc4	mucin 4
3	mmu-miR-1	-12.7	NM_023892	CDS	Icam4	LW glycoprotein
3	mmu-miR-1	-12.7	NM_175319	3	C330005M16Rik	hypothetical protein LOC101744
3	mmu-miR-1	-12.7	NM_007734	3	Col4a3	procollagen, type IV, alpha 3
3	mmu-miR-1	-12.7	NM_018759	3	Zfp326	zinc finger protein 326
3	mmu-miR-1	-12.7	NM_017371	CDS	Hpxn	hemopexin
3	mmu-miR-1	-12.7	NM_008641	CDS	Mast2	microtubule associated serine/threonine kinase
3	mmu-miR-1	-12.7	NM_007425	3	Ager	advanced glycosylation end product-specific
3	mmu-miR-1	-12.7	NM_008884	3	Pml	promyelocytic leukemia
3	mmu-miR-1	-12.7	NM_012035	3	Trpc7	transient receptor potential cation channel,
3	mmu-miR-1	-12.7	NM_008655	3	Gadd45b	growth arrest and DNA-damage-inducible 45 beta
3	mmu-miR-1	-12.7	NM_178087	3	Pml	promyelocytic leukemia
3	mmu-miR-1	-12.7	NM_175646	CDS	Txnl4b	Dim1-like protein
3	mmu-miR-1	-12.7	NM_009629	3	Adora1	adenosine A1 receptor
3	mmu-miR-1	-12.7	NM_177449	3	Lrrc29	leucine rich repeat containing 29
3	mmu-miR-1	-12.7	NM_175690	5	A730027B03Rik	hypothetical protein LOC319301
3	mmu-miR-1	-12.7	NM_147018	CDS	Olfr1056	olfactory receptor 1056
3	mmu-miR-1	-12.7	NM_027687	3	Cabyr	calcium-binding tyrosine-phosphorylation
3	mmu-miR-1	-12.7	NM_011512	3	Surf4	surfeit gene 4
3	mmu-miR-1	-12.7	NM_009831	CDS	Ccng1	cyclin G1
3	mmu-miR-1	-12.7	NM_145985	3	Arcn1	archain 1
3	mmu-miR-1	-12.7	NM_026536	3	Atp5s	ATP synthase, H+ transporting, mitochondrial F0
3	mmu-miR-1	-12.7	NM_181731	CDS	Cabyr	calcium-binding tyrosine-phosphorylation
3	mmu-miR-1	-12.7	NM_130454	CDS	Recql5	RecQ protein-like 5
3	mmu-miR-1	-12.7	NM_146996	CDS	Olfr177	olfactory receptor 177
3	mmu-miR-1	-12.7	NM_147002	CDS	Olfr174	olfactory receptor 174
3	mmu-miR-1	-12.7	NM_001008533	3	Adora1	adenosine A1 receptor
3	mmu-miR-1	-12.6	NM_172762	3	Rbm34
3	mmu-miR-1	-12.6	NM_010317	3	Gng4	guanine nucleotide binding protein (G protein),
3	mmu-miR-1	-12.6	NM_175030	CDS	4833401D15Rik	hypothetical protein LOC242646
3	mmu-miR-1	-12.6	NM_009409	CDS	Top2b	topoisomerase (DNA) II beta
3	mmu-miR-1	-12.6	NM_009457	3	Ube1x	ubiquitin-activating enzyme E1, Chr X
3	mmu-miR-1	-12.6	NM_053247	CDS	Xlkd1	extra cellular link domain-containing 1
3	mmu-miR-1	-12.6	NM_177842	3	C130021I20	hypothetical protein LOC329385
3	mmu-miR-1	-12.6	NM_008061	3	G6pc	glucose-6-phosphatase, catalytic
3	mmu-miR-1	-12.6	NM_198655	CDS	4921509C19Rik	hypothetical protein LOC381393
3	mmu-miR-1	-12.6	NM_019831	CDS	Zfp261	zinc finger protein 261
3	mmu-miR-1	-12.6	NM_013931	CDS	Mapk8ip3	mitogen-activated protein kinase 8 interacting
3	mmu-miR-1	-12.6	NM_010060	CDS	Dnahc11	dynein, axonemal, heavy chain 11
3	mmu-miR-1	-12.6	NM_019553	CDS	Ddx21	DEAD (Asp-Glu-Ala-Asp) box polypeptide 21
3	mmu-miR-1	-12.6	NM_021448	CDS	Statip1	signal transducer and activator of transcription
3	mmu-miR-1	-12.6	NM_207546	CDS	V1rd20	vomeronasal 1 receptor, D20
3	mmu-miR-1	-12.6	NM_206869	CDS	V1rd16	vomeronasal 1 receptor, D16
3	mmu-miR-1	-12.6	NM_207618	CDS	V1rd18	vomeronasal 1 receptor, D18
3	mmu-miR-1	-12.6	NM_030695	CDS	Lrba	LPS-responsive beige-like anchor
3	mmu-miR-1	-12.6	NM_027478	CDS	5730494N06Rik	hypothetical protein LOC70612
3	mmu-miR-1	-12.6	NM_028162	3	Tbc1d5	TBC1 domain family, member 5
3	mmu-miR-1	-12.6	NM_207619	CDS	V1rd19	vomeronasal 1 receptor, D19
3	mmu-miR-1	-12.6	NM_021297	CDS	Tlr4	toll-like receptor 4
3	mmu-miR-1	-12.6	NM_013886	3	Hdgfrp3	hepatoma-derived growth factor, related protein
3	mmu-miR-1	-12.6	NM_198652	CDS	6430706D22Rik	Unknown (protein for MGC:66590)
3	mmu-miR-1	-12.6	NM_172472	3	Tcfe3	transcription factor E3
3	mmu-miR-1	-12.6	NM_010890	CDS	Nedd4	neural precursor cell expressed, developmentally
3	mmu-miR-1	-12.6	NM_184052	5	Igf1	insulin-like growth factor 1
3	mmu-miR-1	-12.6	NM_177167	CDS	Ppm1e	protein phosphatase 1E (PP2C domain containing)
3	mmu-miR-1	-12.6	NM_001005507	3	9430023P16Rik	SMG-7 homolog
3	mmu-miR-1	-12.6	NM_199299	CDS	Phf15	PHD finger protein 15
3	mmu-miR-1	-12.6	NM_001007577	3	A630018P17Rik	hypothetical protein LOC245695
3	mmu-miR-1	-12.6	NM_001007577	3	A630018P17Rik	hypothetical protein LOC245695
3	mmu-miR-1	-12.5	NM_019789	3	Csen	calsenilin, presenilin-binding protein, EF hand
3	mmu-miR-1	-12.5	NM_009431	CDS	Sh2bp1	SH2 domain binding protein 1 (tetratricopeptide
3	mmu-miR-1	-12.5	NM_011779	CDS	Coro1c	coronin, actin binding protein 1C
3	mmu-miR-1	-12.5	NM_010295	3	Gclc	glutamate-cysteine ligase, catalytic subunit
3	mmu-miR-1	-12.5	NM_018810	3	Mkrn1	makorin, ring finger protein, 1
3	mmu-miR-1	-12.5	NM_010810	CDS	Mmp7	matrix metalloproteinase 7
3	mmu-miR-1	-12.5	NM_018746	CDS	Itih4	inter alpha-trypsin inhibitor, heavy chain 4
3	mmu-miR-1	-12.5	NM_009295	CDS	Stxbp1	syntaxin binding protein 1
3	mmu-miR-1	-12.5	NM_007460	3	Ap3d1	adaptor-related protein complex 3, delta 1
3	mmu-miR-1	-12.5	NM_175446	CDS	B930008K04Rik	zinc finger, matrin type 1
3	mmu-miR-1	-12.5	NM_019834	3	Git2	G protein-coupled receptor kinase-interactor 2
3	mmu-miR-1	-12.5	NM_153551	CDS	Dennd1c
3	mmu-miR-1	-12.5	NM_028906	CDS	Dpp8	dipeptidylpeptidase 8
3	mmu-miR-1	-12.5	NM_021343	CDS	Spata5	spermatogenesis associated 5
3	mmu-miR-1	-12.5	NM_026082	CDS	Dock7	dedicator of cytokinesis 7
3	mmu-miR-1	-12.4	NM_007714	CDS	Clk4	CDC like kinase 4
3	mmu-miR-1	-12.4	NM_030245	CDS	Tada1l
3	mmu-miR-1	-12.4	NM_177616	CDS	4930562D19Rik	hypothetical protein LOC216516
3	mmu-miR-1	-12.4	NM_009659	CDS	Alox12b	arachidonate 12-lipoxygenase, 12R type
3	mmu-miR-1	-12.4	NM_011779	3	Coro1c	coronin, actin binding protein 1C
3	mmu-miR-1	-12.4	NM_009354	CDS	Tert	telomerase reverse transcriptase
3	mmu-miR-1	-12.4	NM_031389	3	Nalp4c	VNACHT, leucine rich repeat and PYD containing
3	mmu-miR-1	-12.4	NM_010755	3	Maff	v-maf musculoaponeurotic fibrosarcoma oncogene
3	mmu-miR-1	-12.4	NM_009211	3	Smarcc1	SWI/SNF related, matrix associated, actin
3	mmu-miR-1	-12.4	NM_172747	3	Kctd13	potassium channel tetramerisation domain
3	mmu-miR-1	-12.4	NM_028457	5	3110037I16Rik	hypothetical protein LOC73172
3	mmu-miR-1	-12.4	NM_030737	CDS	V1rd7	vomeronasal 1 receptor, D7
3	mmu-miR-1	-12.4	NM_145959	CDS	D15Ertd621e	hypothetical protein LOC210998
3	mmu-miR-1	-12.4	NM_021518	CDS	Rab2	RAB2, member RAS oncogene family
3	mmu-miR-1	-12.4	NM_182784	5	Iqsec1	IQ motif and Sec7 domain 1
3	mmu-miR-1	-12.4	NM_001008421	CDS	Nol10
3	mmu-miR-1	-12.4	NM_023633	CDS	2410016O06Rik	RIKEN cDNA 2410016O06
3	mmu-miR-1	-12.4	NM_133222	CDS	Eltd1	EGF, latrophilin seven transmembrane domain
3	mmu-miR-1	-12.4	NM_029397	CDS	Rbm12	RNA binding motif protein 12
3	mmu-miR-1	-12.4	NM_172713	3	Sdad1	SDA1 domain containing 1
3	mmu-miR-1	-12.4	NM_001003947	CDS	Cyp4x1	cytochrome P450, family 4, subfamily x,
3	mmu-miR-1	-12.4	NM_177254	5	9330155M09Rik	hypothetical protein LOC320756
3	mmu-miR-1	-12.3	NM_021604	CDS	Agrn	agrin
3	mmu-miR-1	-12.3	NM_130450	3	Elovl6	ELOVL family member 6, elongation of long chain
3	mmu-miR-1	-12.3	NM_138647	CDS	Lass1	longevity assurance homolog 1
3	mmu-miR-1	-12.3	NM_013799	CDS	Ate1	arginine-tRNA-protein transferase 1
3	mmu-miR-1	-12.3	NM_009134	CDS	Scn10a	sodium channel, voltage-gated, type X, alpha
3	mmu-miR-1	-12.3	NM_011749	3	Zfp148	zinc finger protein 148
3	mmu-miR-1	-12.3	NM_199322	CDS	Dot1l	histone H3 methyltransferase DOT1
3	mmu-miR-1	-12.3	NM_028186	CDS	Nkd2	naked cuticle-2
3	mmu-miR-1	-12.3	NM_010477	3	Hspd1	heat shock protein 1 (chaperonin)
3	mmu-miR-1	-12.3	NM_019753	CDS	Cdh17	cadherin 17
3	mmu-miR-1	-12.3	NM_133919	CDS	Aff1
3	mmu-miR-1	-12.3	NM_029432	3	4930402H24Rik	hypothetical protein LOC228602
3	mmu-miR-1	-12.3	NM_011159	CDS	Prkdc	protein kinase, DNA activated, catalytic
3	mmu-miR-1	-12.3	NM_176832	3	Spire1	Spir-1 protein isoform 2
3	mmu-miR-1	-12.3	NM_181325	5	Slc25a15	solute carrier family 25 (mitochondrial carrier
3	mmu-miR-1	-12.3	NM_172807	CDS	Ppwd1
3	mmu-miR-1	-12.3	NM_009376	CDS	Ttc10	Tg737 protein
3	mmu-miR-1	-12.3	NM_181849	CDS	Fgb	fibrinogen, B beta polypeptide
3	mmu-miR-1	-12.3	NM_181584	CDS	Gab3	growth factor receptor bound protein
3	mmu-miR-1	-12.3	NM_011017	5	Slc25a15	solute carrier family 25 (mitochondrial carrier
3	mmu-miR-1	-12.3	NM_001009818	3	Sept11
3	mmu-miR-1	-12.3	NM_194355	3	Spire1	Spir-1 protein isoform 1
3	mmu-miR-1	-12.3	NM_153528	3	4921521N14Rik	hypothetical protein LOC207798
3	mmu-miR-1	-12.3	NM_053011	CDS	Lrp1b	low density lipoprotein-related protein 1B
3	mmu-miR-1	-12.3	NM_011146	CDS	Pparg	peroxisome proliferator activated receptor
3	mmu-miR-1	-12.3	NM_027272	CDS	Parp8	poly (ADP-ribose) polymerase family, member 8
3	mmu-miR-1	-12.3	NM_010275	CDS	Gdnf	glial cell line derived neurotrophic factor
3	mmu-miR-1	-12.3	NM_009186	3	Sfrs10	splicing factor, arginine/serine-rich 10
3	mmu-miR-1	-12.3	NM_011173	CDS	Pros1	protein S (alpha)
3	mmu-miR-1	-12.3	NM_031402	CDS	Crispld1	cocoacrisp
3	mmu-miR-1	-12.3	NM_001007576	CDS	Gucy2f	guanylate cyclase 2f
3	mmu-miR-1	-12.3	NM_008884	3	Pml	promyelocytic leukemia
3	mmu-miR-1	-12.3	NM_011250	CDS	Rbl2	retinoblastoma-like 2
3	mmu-miR-1	-12.3	NM_080457	CDS	Muc4	mucin 4
3	mmu-miR-1	-12.3	NM_013659	CDS	Sema4b	semaphorin 4B precursor
3	mmu-miR-1	-12.3	NM_053185	3	Col4a6	procollagen, type IV, alpha 6
3	mmu-miR-1	-12.2	NM_021435	3	Slc35b4	solute carrier family 35, member B4
3	mmu-miR-1	-12.2	NM_029061	5	Ccdc7
3	mmu-miR-1	-12.2	NM_007956	3	Esr1	estrogen receptor 1 (alpha)
3	mmu-miR-1	-12.2	NM_146239	5	Pctk2	PCTAIRE-motif protein kinase 2
3	mmu-miR-1	-12.2	NM_011185	CDS	Psmb1	proteasome (prosome, macropain) subunit, beta
3	mmu-miR-1	-12.2	NM_172896	5	Nalp4a	NACHT, leucine rich repeat and PYD containing
3	mmu-miR-1	-12.2	NM_019831	CDS	Zfp261	zinc finger protein 261
3	mmu-miR-1	-12.2	NM_133779	CDS	Pigt	phosphatidylinositol glycan, class T
3	mmu-miR-1	-12.2	NM_133679	3	Cryzl1	crystallin, zeta (quinone reductase)-like 1
3	mmu-miR-1	-12.2	NM_172937	CDS	Shprh	SNF2 histone linker PHD RING helicase
3	mmu-miR-1	-12.2	NM_001004143	CDS	Usp22	ubiquitin specific protease 22
3	mmu-miR-1	-12.2	NM_133922	CDS	A930040G15Rik	RIKEN cDNA A930040G15
3	mmu-miR-1	-12.2	NM_172484	CDS	E030049G20Rik	Nck-associated protein 5
3	mmu-miR-1	-12.2	NM_010171	CDS	F3	coagulation factor III
3	mmu-miR-1	-12.2	NM_172511	3	Abhd10	abhydrolase domain containing 10
3	mmu-miR-1	-12.2	NM_178593	3	Rcsd1
3	mmu-miR-1	-12.2	NM_011836	CDS	Lamc3	laminin gamma 3
3	mmu-miR-1	-12.2	NM_030685	3	D3Ucla1	stress-associated endoplasmic reticulum protein
3	mmu-miR-1	-12.2	NM_175382	3	2700049P18Rik	hypothetical protein LOC108900
[truncated: 112,035 more rows]
