# Supplementary material for: Transcriptome-Wide Prediction of miRNA Targets in Human and Mouse Using FASTH
Source: PLoS One. 2009 May 29;4(5):e5745. doi: 10.1371/journal.pone.0005745 (PMC2684643; doi:10.1371/journal.pone.0005745)
Supplement: Table S12 — Targets predicted for 233 mouse miRNAs with parameter: Watson-Crick matches at nucleotide positions 2–8, <6 mismatches-and-GU-pairs at nucleotide positions ≥15, and 40% free energy threshold (1.48 MB ZIP) [file pone.0005745.s015.zip › pone.0005745.s015.txt]

1	mmu-let-7g	-27	NM_153193	3	Hsd3b2	hydroxysteroid dehydrogenase-2, delta<5>-3-beta
1	mmu-let-7g	-26.7	NM_008767	CDS	Slc22a18	solute carrier family 22 (organic cation
1	mmu-let-7g	-26.6	NM_172587	CDS	Cdc14b	CDC14 cell division cycle 14 homolog B
1	mmu-let-7g	-26.1	NM_011202	CDS	Ptpn11	protein tyrosine phosphatase, non-receptor type
1	mmu-let-7g	-25.9	NM_175667	CDS	Ankrd5	ankyrin repeat domain protein 5
1	mmu-let-7g	-25.6	NM_173450	3	Rpusd2	RNA pseudouridylate synthase domain containing
1	mmu-let-7g	-25.5	NM_145505	CDS	AI450540	hypothetical protein LOC226252
1	mmu-let-7g	-25.1	NM_025590	3	Acot11
1	mmu-let-7g	-25	NM_025994	3	Efhd2	EF hand domain containing 2
1	mmu-let-7g	-24.9	NM_153407	CDS	BC035295	cDNA sequence BC035295
1	mmu-let-7g	-24.8	NM_153423	CDS	Wasf2	WAS protein family, member 2
1	mmu-let-7g	-24.7	NM_172831	CDS	E230025N22	hypothetical protein LOC240216
1	mmu-let-7g	-24.7	NM_010484	CDS	Slc6a4	solute carrier family 6 member 4
1	mmu-let-7g	-24.7	NM_130881	CDS	Pabpc4	poly(A) binding protein, cytoplasmic 4 isoform
1	mmu-let-7g	-24.5	NM_021296	3	Grpel2	GrpE-like 2, mitochondrial
1	mmu-let-7g	-24.3	NM_009212	CDS	Ighmbp2	immunoglobulin mu binding protein 2
1	mmu-let-7g	-24.3	NM_199469	CDS	AK129375	nuclear protein localization 4
1	mmu-let-7g	-24.1	NM_010473	CDS	Hrc	histidine rich calcium binding protein
1	mmu-let-7g	-24.1	NM_148948	CDS	Dicer1	dicer1
1	mmu-let-7g	-24	NM_008126	CDS	Gjb3	gap junction membrane channel protein beta 3
1	mmu-let-7g	-24	NM_146814	CDS	Olfr665	olfactory receptor 665
1	mmu-let-7g	-23.6	NM_175046	CDS	Bcor	BCL-6 interacting corepressor isoform d
1	mmu-let-7g	-23.6	NM_175044	CDS	Bcor	BCL-6 interacting corepressor isoform b
1	mmu-let-7g	-23.6	NM_029510	CDS	Bcor	BCL-6 interacting corepressor isoform a
1	mmu-let-7g	-23.6	NM_175045	CDS	Bcor	BCL-6 interacting corepressor isoform c
1	mmu-let-7g	-23.6	NM_145857	3	Card15	caspase recruitment domain family, member 15
1	mmu-let-7g	-23.5	NM_017464	3	Nedd9	neural precursor cell expressed, developmentally
1	mmu-let-7g	-23.5	NM_013827	CDS	Mtf2	metal response element binding transcription
1	mmu-let-7g	-23.5	NM_025952	CDS	2610529C04Rik	implantation-associated protein
1	mmu-let-7g	-23.5	NM_134250	3	Havcr2	hepatitis A virus cellular receptor 2
1	mmu-let-7g	-23.2	NM_023879	CDS	Rpgrip1	retinitis pigmentosa GTPase regulator
1	mmu-let-7g	-23.2	NM_172284	3	Ddx19b	DDX19 homolog
1	mmu-let-7g	-23.2	NM_001003914	CDS	Obscn	obscurin, cytoskeletal calmodulin and
1	mmu-let-7g	-23.2	NM_007916	3	Ddx19a	Ddx19-like protein
1	mmu-let-7g	-23	NM_016859	3	Bysl	bystin-like
1	mmu-let-7g	-22.9	NM_053258	CDS	Etos1	ectopic ossification 1
1	mmu-let-7g	-22.9	NM_017478	CDS	Copg2	coatomer protein complex, subunit gamma 2
1	mmu-let-7g	-22.9	NM_007426	CDS	Angpt2	angiopoietin 2
1	mmu-let-7g	-22.9	NM_026928	CDS	1810014F10Rik	hypothetical protein LOC69064
1	mmu-let-7g	-22.8	NM_201368	CDS	Xkr8
1	mmu-let-7g	-22.8	NM_028767	CDS	Foxp4	winged-helix repressor FOXP4
1	mmu-let-7g	-22.7	NM_019550	CDS	Ptbp2	polypyrimidine tract binding protein 2
1	mmu-let-7g	-22.6	NM_175260	CDS	Myh10	myosin heavy chain 10, non-muscle
1	mmu-let-7g	-22.5	NM_177638	3	Crb3	crumbs homolog 3
1	mmu-let-7g	-22.5	NM_015764	CDS	Greb1	Greb1 protein
1	mmu-let-7g	-22.5	NM_177475	3	Suhw2	suppressor of hairy wing homolog 2
1	mmu-let-7g	-22.3	NM_175391	3	2210421G13Rik	hypothetical protein LOC108956
1	mmu-let-7g	-22.2	NM_134100	CDS	D15Mgi27	hypothetical protein LOC106073
1	mmu-let-7g	-22.2	NM_009209	CDS	Slc6a2	solute carrier family 6 (neurotransmitter
1	mmu-let-7g	-22.2	NM_201395	CDS	Sall4	sal-like 4 isoform b
1	mmu-let-7g	-22.2	NM_175303	CDS	Sall4	sal-like 4 isoform a
1	mmu-let-7g	-22.1	NM_016913	CDS	Porcn	porcupine homolog
1	mmu-let-7g	-22.1	NM_145907	CDS	Porcn	porcupine homolog
1	mmu-let-7g	-22.1	NM_144893	CDS	Slc35c2	solute carrier family 35, member C2
1	mmu-let-7g	-22.1	NM_023638	CDS	Porcn	porcupine homolog
1	mmu-let-7g	-22.1	NM_145908	CDS	Porcn	porcupine homolog
1	mmu-let-7g	-22	NM_027519	3	6330406I15Rik	hypothetical protein LOC70717
1	mmu-let-7g	-22	NM_153417	CDS	Trpm6	transient receptor potential cation channel,
1	mmu-let-7g	-22	NM_133986	3	Tcta	T-cell leukemia translocation altered gene
1	mmu-let-7g	-21.9	NM_172416	CDS	Ostm1	osteopetrosis associated transmembrane protein
1	mmu-let-7g	-21.9	NM_021485	CDS	Rps6kb2	ribosomal protein S6 kinase, polypeptide 2
1	mmu-let-7g	-21.8	NM_011116	3	Pld3	phospholipase D3
1	mmu-let-7g	-21.7	NM_080858	CDS	Asb12	ankyrin repeat domain-containing SOCS box
1	mmu-let-7g	-21.7	NM_011439	CDS	Sox13	SRY-box 13
1	mmu-let-7g	-21.7	NM_133750	3	3110048E14Rik	hypothetical protein LOC73225 isoform a
1	mmu-let-7g	-21.6	NM_008763	CDS	Olfr16	olfactory receptor 16
1	mmu-let-7g	-21.6	NM_146651	CDS	Olfr1403	olfactory receptor 1403
1	mmu-let-7g	-21.5	NM_008130	CDS	Gli3	GLI-Kruppel family member GLI3
1	mmu-let-7g	-21.5	NM_030680	CDS	Rent1	regulator of nonsense transcripts 1
1	mmu-let-7g	-21.5	NM_146741	CDS	Olfr1497	olfactory receptor 1497
1	mmu-let-7g	-21.4	NM_023229	CDS	Fastk	Fas-activated serine/threonine kinase
1	mmu-let-7g	-21.4	NM_052976	CDS	Ophn1	oligophrenin 1
1	mmu-let-7g	-21.4	NM_008151	CDS	Gpr12	G-protein coupled receptor 12
1	mmu-let-7g	-21.4	NM_178057	3	Hmga2	high mobility group AT-hook 2
1	mmu-let-7g	-21.4	NM_029418	3	9130401M01Rik	hypothetical protein LOC75758
1	mmu-let-7g	-21.3	NM_133803	CDS	Dpp3	dipeptidylpeptidase III
1	mmu-let-7g	-21.3	NM_013599	CDS	Mmp9	matrix metalloproteinase 9
1	mmu-let-7g	-21.3	NM_178811	CDS	Ttc15	tetratricopeptide repeat domain 15
1	mmu-let-7g	-21.3	NM_028021	CDS	Myh14	nonmuscle myosin heavy chain
1	mmu-let-7g	-21.3	NM_026371	3	Loh12cr1	loss of heterozygosity, 12, chromosomal region 1
1	mmu-let-7g	-21.3	NM_029928	CDS	Ptprb	protein tyrosine phosphatase, receptor type, B
1	mmu-let-7g	-21.3	NM_009447	3	Tuba4	tubulin, alpha 4
1	mmu-let-7g	-21.2	NM_172551	3	Polrmt	mitochondrial DNA-directed RNA polymerase
1	mmu-let-7g	-21.2	NM_023116	CDS	Cacnb2	calcium channel, voltage-dependent, beta 2
1	mmu-let-7g	-21.2	NM_025937	3	2610020O08Rik	nuclear NF-kappaB activating protein
1	mmu-let-7g	-21.2	NM_025476	CDS	2410005O16Rik	hypothetical protein LOC66302
1	mmu-let-7g	-21.2	NM_007690	CDS	Chd1	chromodomain helicase DNA binding protein 1
1	mmu-let-7g	-21.2	NM_026484	3	5730405I09Rik	cyclin fold protein 1
1	mmu-let-7g	-21.1	NM_010269	CDS	Gdap2	ganglioside-induced
1	mmu-let-7g	-21.1	NM_011158	CDS	Prkar2b	protein kinase, cAMP dependent regulatory, type
1	mmu-let-7g	-21.1	NM_053214	CDS	Myo1f	myosin IF
1	mmu-let-7g	-21.1	NM_008299	CDS	Dnajb3	DnaJ (Hsp40) homolog, subfamily B, member 3
1	mmu-let-7g	-21.1	NM_025843	CDS	Ndufb7	NADH dehydrogenase (ubiquinone) 1 beta
1	mmu-let-7g	-21	NM_025912	CDS	2010011I20Rik	hypothetical protein LOC67017
1	mmu-let-7g	-20.9	NM_177009	CDS	Smyd4	SET and MYND domain containing 4
1	mmu-let-7g	-20.9	NM_177723	CDS	A030011M19	hypothetical protein LOC240916
1	mmu-let-7g	-20.9	NM_025809	3	Clec14a	C-type lectin domain family 14, member a
1	mmu-let-7g	-20.8	NM_001001884	CDS	LOC380969	hypothetical protein LOC380969
1	mmu-let-7g	-20.8	NM_009041	3	Rdx	radixin
1	mmu-let-7g	-20.8	NM_177243	CDS	Slc26a9	solute carrier family 26, member 9
1	mmu-let-7g	-20.8	NM_009684	CDS	Apaf1	apoptotic protease activating factor 1
1	mmu-let-7g	-20.7	NM_009702	CDS	Aqr	aquarius
1	mmu-let-7g	-20.7	NM_198703	CDS	Wnk1
1	mmu-let-7g	-20.7	NM_008106	CDS	Opn1mw	opsin 1 (cone pigments), medium-wave-sensitive
1	mmu-let-7g	-20.7	NM_183024	3	A430091O22Rik	hypothetical protein LOC242570
1	mmu-let-7g	-20.7	NM_016976	CDS	Grm1	glutamate receptor, metabotropic 1
1	mmu-let-7g	-20.6	NM_199226	CDS	Theg	testicular haploid expressed gene product
1	mmu-let-7g	-20.6	NM_019788	3	Pldn	pallidin
1	mmu-let-7g	-20.6	NM_146751	CDS	Olfr648	olfactory receptor 648
1	mmu-let-7g	-20.6	NM_023178	5	Dmap1	DNMT1 associated protein-1
1	mmu-let-7g	-20.6	NM_173745	CDS	Dusp18	dual specificity phosphatase 18
1	mmu-let-7g	-20.6	NM_007829	CDS	Daxx	Fas death domain-associated protein
1	mmu-let-7g	-20.5	NM_175167	CDS	5430413K10Rik	hypothetical protein LOC71425
1	mmu-let-7g	-20.5	NM_173753	3	A730024A03Rik	hypothetical protein LOC216742
1	mmu-let-7g	-20.5	NM_133964	CDS	Hlrc1
1	mmu-let-7g	-20.4	NM_199032	3	Cep4
1	mmu-let-7g	-20.4	NM_001008973	CDS	E130009J12Rik	hypothetical protein LOC381107
1	mmu-let-7g	-20.4	NM_008052	CDS	Dtx1	deltex 1 homolog
1	mmu-let-7g	-20.3	NM_011542	CDS	Tcea3	transcription elongation factor A (SII), 3
1	mmu-let-7g	-20.3	NM_011427	CDS	Snai1	snail homolog 1
1	mmu-let-7g	-20.2	NM_175286	5	C430004E15Rik	hypothetical protein LOC97031
1	mmu-let-7g	-20.2	NM_001001979	CDS	3000002B06Rik	MEGF10 protein
1	mmu-let-7g	-20.2	NM_153551	CDS	Dennd1c
1	mmu-let-7g	-20.2	NM_026353	CDS	4930570C03Rik	hypothetical protein LOC67739
1	mmu-let-7g	-20.1	NM_030733	CDS	Gpr63	G protein-coupled receptor PSP24-2
1	mmu-let-7g	-20.1	NM_011790	CDS	Arih2	ariadne homolog 2
1	mmu-let-7g	-20.1	NM_026856	3	Zfp644	zinc finger motif enhancer binding protein 2
1	mmu-let-7g	-20.1	NM_146155	CDS	Ahdc1
1	mmu-let-7g	-20.1	NM_025651	CDS	1100001A21Rik	hypothetical protein LOC66595
1	mmu-let-7g	-20.1	NM_198250	CDS	Lrrc4b	leucine rich repeat containing 4B
1	mmu-let-7g	-20.1	NM_010435	CDS	Hira	histone cell cycle regulation defective homolog
1	mmu-let-7g	-20.1	NM_144558	CDS	Bivm	basic, immunoglobulin-like variable motif
1	mmu-let-7g	-20	NM_173420	5	D930020E02Rik	envelope glycoprotein syncytin-B
1	mmu-let-7g	-20	NM_008866	CDS	Lypla1	lysophospholipase 1
1	mmu-let-7g	-19.9	NM_007971	CDS	Ezh2	enhancer of zeste homolog 2
1	mmu-let-7g	-19.9	NM_146122	CDS	Dennd1a
1	mmu-let-7g	-19.9	NM_146069	CDS	Lrrc33	leucine rich repeat containing 33
1	mmu-let-7g	-19.9	NM_007690	CDS	Chd1	chromodomain helicase DNA binding protein 1
1	mmu-let-7g	-19.9	NM_178641	CDS	Inpp5f	inositol polyphosphate-5-phosphatase F
1	mmu-let-7g	-19.9	NM_175667	CDS	Ankrd5	ankyrin repeat domain protein 5
1	mmu-let-7g	-19.9	NM_016893	CDS	Fut8	fucosyltransferase 8
1	mmu-let-7g	-19.8	NM_010343	3	Gpx5	glutathione peroxidase 5
1	mmu-let-7g	-19.8	NM_011256	CDS	Pitpnm2	retinal degeneration B2 homolog
1	mmu-let-7g	-19.8	NM_031406	3	Slc12a9	solute carrier family 12 (potassium/chloride
1	mmu-let-7g	-19.8	NM_019446	5	Barhl1	BarH-like 1
1	mmu-let-7g	-19.8	NM_010264	3	Nr6a1	nuclear receptor subfamily 6, group A, member 1
1	mmu-let-7g	-19.7	NM_028836	3	Ctbs	chitobiase, di-N-acetyl-
1	mmu-let-7g	-19.7	NM_181422	CDS	Pkd2l1
1	mmu-let-7g	-19.7	NM_007831	CDS	Dcc	deleted in colorectal carcinoma
1	mmu-let-7g	-19.7	NM_021022	CDS	Abcb11	ATP-binding cassette, sub-family B, member 11
1	mmu-let-7g	-19.7	NM_010577	CDS	Itga5	integrin alpha 5
1	mmu-let-7g	-19.7	NM_030695	CDS	Lrba	LPS-responsive beige-like anchor
1	mmu-let-7g	-19.6	NM_013864	3	Ndrg2	N-myc downstream regulated gene 2
1	mmu-let-7g	-19.6	NM_173428	CDS	Scospondin	subcommissural organ spondin
1	mmu-let-7g	-19.6	NM_178280	CDS	Sall3	sal-like protein 3
1	mmu-let-7g	-19.5	NM_001003405	CDS	1810049H19Rik	Tesp4 protein
1	mmu-let-7g	-19.5	NM_178782	CDS	Bcorl1	BCL6 co-repressor-like 1
1	mmu-let-7g	-19.5	NM_139226	3	Onecut3	one cut domain, family member 3
1	mmu-let-7g	-19.5	NM_146526	CDS	Olfr859	olfactory receptor 859
1	mmu-let-7g	-19.5	NM_027807	5	Cul5	cullin 5
1	mmu-let-7g	-19.4	NM_198420	CDS	D15Wsu169e	hypothetical protein 9530053N22
1	mmu-let-7g	-19.4	NM_033617	CDS	Atp6v0b	ATPase, H+ transporting, V0 subunit B
1	mmu-let-7g	-19.4	NM_010437	CDS	Hivep2	human immunodeficiency virus type I enhancer
1	mmu-let-7g	-19.4	NM_207242	CDS	Npc1l1	NPC1 (Niemann-Pick disease, type C1, gene)-like
1	mmu-let-7g	-19.4	NM_009913	3	Ccr9	chemokine (C-C motif) receptor 9
1	mmu-let-7g	-19.4	NM_170680	CDS	Abcc10	ATP-binding cassette, sub-family C, member 10
1	mmu-let-7g	-19.4	NM_172484	CDS	E030049G20Rik	Nck-associated protein 5
1	mmu-let-7g	-19.4	NM_175303	CDS	Sall4	sal-like 4 isoform a
1	mmu-let-7g	-19.4	NM_201395	CDS	Sall4	sal-like 4 isoform b
1	mmu-let-7g	-19.4	NM_181040	5	Atpaf1	ATP synthase mitochondrial F1 complex assembly
1	mmu-let-7g	-19.4	NM_134420	3	Slc26a6	solute carrier family 26, member 6
1	mmu-let-7g	-19.3	NM_009810	3	Casp3	caspase 3, apoptosis related cysteine protease
1	mmu-let-7g	-19.3	NM_172924	3	C230081A13Rik	hypothetical protein LOC244895
1	mmu-let-7g	-19.3	NM_146814	CDS	Olfr665	olfactory receptor 665
1	mmu-let-7g	-19.3	NM_176920	CDS	A930016D02Rik	hypothetical protein LOC319476
1	mmu-let-7g	-19.2	NM_021716	CDS	Fign	fidgetin
1	mmu-let-7g	-19.2	NM_199322	3	Dot1l	histone H3 methyltransferase DOT1
1	mmu-let-7g	-19.2	NM_028769	CDS	Syvn1	synoviolin 1
1	mmu-let-7g	-19.2	NM_001007460	CDS	Zdhhc23	DHHC-containing protein 11
1	mmu-let-7g	-19.2	NM_145354	3	Nsun2	NOL1/NOP2/Sun domain family 2
1	mmu-let-7g	-19.2	NM_172818	CDS	1700019P01Rik	hypothetical protein LOC239591
1	mmu-let-7g	-19.2	NM_172729	CDS	Card4	caspase recruitment domain 4
1	mmu-let-7g	-19.2	NM_172872	CDS	Ankrd38
1	mmu-let-7g	-19.1	NM_053090	CDS	Drctnnb1a	down-regulated by Ctnnb1, a
1	mmu-let-7g	-19.1	NM_008580	CDS	Map3k5	mitogen activated protein kinase kinase kinase
1	mmu-let-7g	-19.1	NM_030730	CDS	Srisnf2l	steroid receptor-interacting SNF2 domain
1	mmu-let-7g	-19.1	NM_007548	CDS	Prdm1	PR domain containing 1, with ZNF domain
1	mmu-let-7g	-19	NM_009104	3	Rrm2	ribonucleotide reductase M2
1	mmu-let-7g	-19	NM_028876	3	Tmed5	CGI-100-like protein
1	mmu-let-7g	-19	NM_010597	CDS	Kcnab1	potassium voltage-gated channel, shaker-related
1	mmu-let-7g	-19	NM_011365	CDS	Itsn2
1	mmu-let-7g	-19	NM_146386	3	Myocd	myocardin isoform B
1	mmu-let-7g	-19	NM_007484	CDS	Rhoc	ras homolog gene family, member C
1	mmu-let-7g	-19	NM_007993	CDS	Fbn1	fibrillin 1
1	mmu-let-7g	-19	NM_145136	3	Myocd	myocardin isoform A
1	mmu-let-7g	-19	NM_022887	CDS	Tsc1	tuberous sclerosis 1
1	mmu-let-7g	-19	NM_178049	3	BC034054	hypothetical protein LOC217125
1	mmu-let-7g	-19	NM_174847	3	5830404H04Rik	hypothetical protein LOC207781
1	mmu-let-7g	-19	NM_153594	CDS	5330414D10Rik	hypothetical protein LOC245867
1	mmu-let-7g	-19	NM_054044	CDS	Gpr124	G protein-coupled receptor 124
1	mmu-let-7g	-18.9	NM_172270	CDS	Prkcbp1	protein kinase C binding protein 1
1	mmu-let-7g	-18.9	NM_009303	CDS	Syngr1	synaptogyrin 1 isoform 1b
1	mmu-let-7g	-18.9	NM_020263	CDS	Cacna2d2	calcium channel, voltage-dependent, alpha
1	mmu-let-7g	-18.9	NM_027230	CDS	Prkcbp1	protein kinase C binding protein 1
1	mmu-let-7g	-18.9	NM_207708	CDS	Syngr1	synaptogyrin 1 isoform 1a
1	mmu-let-7g	-18.9	NM_053072	CDS	Fgd6	FYVE, RhoGEF and PH domain containing 6
1	mmu-let-7g	-18.9	NM_008512	CDS	Lrp1	low density lipoprotein receptor-related protein
1	mmu-let-7g	-18.9	NM_008400	CDS	Itgal	integrin alpha L
1	mmu-let-7g	-18.8	NM_015781	3	Nap1l1	nucleosome assembly protein 1-like 1
1	mmu-let-7g	-18.8	NM_010317	3	Gng4	guanine nucleotide binding protein (G protein),
1	mmu-let-7g	-18.8	NM_011813	CDS	Fiz1	Flt3 interacting zinc finger protein 1
1	mmu-let-7g	-18.8	NM_028105	CDS	Adck1	aarF domain containing kinase 1
1	mmu-let-7g	-18.8	NM_001004468	CDS	Tacc2	transforming, acidic coiled-coil containing
1	mmu-let-7g	-18.8	NM_147059	CDS	Olfr668	olfactory receptor 668
1	mmu-let-7g	-18.8	NM_147060	CDS	Olfr667	olfactory receptor 667
1	mmu-let-7g	-18.8	NM_172662	CDS	Gtdc1	glycosyltransferase-like domain containing 1
1	mmu-let-7g	-18.8	NM_009760	5	Bnip3	BCL2/adenovirus E1B 19kDa-interacting protein 1,
1	mmu-let-7g	-18.8	NM_147096	CDS	Olfr666	olfactory receptor 666
1	mmu-let-7g	-18.7	NM_030889	CDS	Sorcs2	VPS10 domain receptor protein SORCS 2
1	mmu-let-7g	-18.7	NM_178609	3	E2f7	E2F transcription factor 7
1	mmu-let-7g	-18.7	NM_133905	5	Papd4	PAP associated domain containing 4
1	mmu-let-7g	-18.7	NM_022887	CDS	Tsc1	tuberous sclerosis 1
1	mmu-let-7g	-18.6	NM_008736	3	Nrl	neural retina leucine zipper gene
1	mmu-let-7g	-18.6	NM_201619	CDS	Nr1h5	nuclear receptor subfamily 1, group H, member 5
1	mmu-let-7g	-18.6	NM_201620	CDS	Nr1h5	nuclear receptor subfamily 1, group H, member 5
1	mmu-let-7g	-18.6	NM_201622	CDS	Nr1h5	nuclear receptor subfamily 1, group H, member 5
1	mmu-let-7g	-18.6	NM_201621	CDS	Nr1h5	nuclear receptor subfamily 1, group H, member 5
1	mmu-let-7g	-18.6	NM_198658	CDS	Nr1h5	nuclear receptor subfamily 1, group H, member 5
1	mmu-let-7g	-18.6	NM_145521	CDS	Ppapdc3
1	mmu-let-7g	-18.6	NM_013581	CDS	Cog1	component of oligomeric golgi complex 1
1	mmu-let-7g	-18.5	NM_010136	CDS	Eomes	eomesodermin homolog
1	mmu-let-7g	-18.5	NM_010617	CDS	Kif13a	kinesin family member 13A
1	mmu-let-7g	-18.5	NM_145628	CDS	Usp11	ubiquitin specific protease 11
1	mmu-let-7g	-18.5	NM_015791	CDS	Fbxo8	F-box only protein 8
1	mmu-let-7g	-18.5	NM_146122	CDS	Dennd1a
1	mmu-let-7g	-18.5	NM_023626	3	Ing3	inhibitor of growth family, member 3
1	mmu-let-7g	-18.4	NM_028455	CDS	3110043J09Rik	Rho GTPase activating protein 8
1	mmu-let-7g	-18.4	NM_007442	CDS	Alx4	aristaless 4
1	mmu-let-7g	-18.4	NM_010264	3	Nr6a1	nuclear receptor subfamily 6, group A, member 1
1	mmu-let-7g	-18.4	NM_011945	3	Map3k1	mitogen activated protein kinase kinase kinase
1	mmu-let-7g	-18.4	NM_029331	CDS	1700019G17Rik	hypothetical protein LOC75541
1	mmu-let-7g	-18.3	NM_030684	3	Trim34	tripartite motif protein 34
1	mmu-let-7g	-18.3	NM_183390	3	Klhl6	kelch-like 6
1	mmu-let-7g	-18.3	NM_007812	CDS	Cyp2a5	cytochrome P450, family 2, subfamily a,
1	mmu-let-7g	-18.3	NM_147201	CDS	Nrbp	nuclear receptor binding protein
1	mmu-let-7g	-18.3	NM_027547	CDS	Prdm5	PR domain containing 5
1	mmu-let-7g	-18.3	NM_026855	3	Arv1	ARV1 homolog
1	mmu-let-7g	-18.3	NM_177273	CDS	B230362M20Rik	hypothetical protein LOC320835
1	mmu-let-7g	-18.3	NM_016849	CDS	Irf3	interferon regulatory factor 3
1	mmu-let-7g	-18.3	NM_009997	CDS	Cyp2a4	cytochrome P450, family 2, subfamily a,
1	mmu-let-7g	-18.2	NM_007491	CDS	Art5	ADP-ribosyltransferase 5 precursor
1	mmu-let-7g	-18.2	NM_011721	CDS	Wrn	Werner syndrome protein
1	mmu-let-7g	-18.2	NM_023596	CDS	Slc29a3	equilibrative nucleoside transporter 3
1	mmu-let-7g	-18.2	NM_008141	CDS	Gnat2	guanine nucleotide binding protein, alpha
1	mmu-let-7g	-18.1	NM_027982	CDS	Ppm1j	protein phosphatase 1J
1	mmu-let-7g	-18.1	NM_009609	CDS	Actg1	actin, gamma, cytoplasmic 1
1	mmu-let-7g	-18.1	NM_021406	3	Trem1	triggering receptor expressed on myeloid cells
1	mmu-let-7g	-18.1	NM_145907	CDS	Porcn	porcupine homolog
1	mmu-let-7g	-18.1	NM_023638	CDS	Porcn	porcupine homolog
1	mmu-let-7g	-18.1	NM_145908	CDS	Porcn	porcupine homolog
1	mmu-let-7g	-18.1	NM_016913	CDS	Porcn	porcupine homolog
1	mmu-let-7g	-18.1	NM_008934	CDS	Proc	protein C
1	mmu-let-7g	-18.1	NM_013798	CDS	Actg	actin-like
1	mmu-let-7g	-18.1	NM_007393	CDS	Actb	actin, beta, cytoplasmic
1	mmu-let-7g	-18.1	NM_013672	CDS	Sp1	trans-acting transcription factor 1
1	mmu-let-7g	-18	NM_029021	CDS	4833422F24Rik	hypothetical protein LOC74614
1	mmu-let-7g	-18	NM_008492	CDS	Ldh2	lactate dehydrogenase 2, B chain
1	mmu-let-7g	-18	NM_177726	CDS	Tgm6	transglutaminase 6
1	mmu-let-7g	-18	NM_194333	CDS	Slc23a3	solute carrier family 23 (nucleobase
1	mmu-let-7g	-18	NM_007389	3	Chrna1	cholinergic receptor, nicotinic, alpha
1	mmu-let-7g	-18	NM_013731	3	Sgk2	serum/glucocorticoid regulated kinase 2
1	mmu-let-7g	-18	NM_172974	3	Cops7b	COP9 (constitutive photomorphogenic) homolog,
1	mmu-let-7g	-17.9	NM_011708	CDS	Vwf	von Willebrand factor
1	mmu-let-7g	-17.9	NM_201385	CDS	Plec1	plectin 1 isoform 2
1	mmu-let-7g	-17.9	NM_201389	CDS	Plec1	plectin 1 isoform 6
1	mmu-let-7g	-17.9	NM_201386	CDS	Plec1	plectin 1 isoform 3
1	mmu-let-7g	-17.9	NM_201391	CDS	Plec1	plectin 1 isoform 8
1	mmu-let-7g	-17.9	NM_153489	CDS	Ubap2l	Nice-4 protein homolog isoform 2
1	mmu-let-7g	-17.9	NM_028475	CDS	Ubap2l	Nice-4 protein homolog isoform 1
1	mmu-let-7g	-17.9	NM_201392	CDS	Plec1	plectin 1 isoform 9
1	mmu-let-7g	-17.9	NM_201393	CDS	Plec1	plectin 1 isoform 10
1	mmu-let-7g	-17.9	NM_201390	CDS	Plec1	plectin 1 isoform 7
1	mmu-let-7g	-17.9	NM_026838	CDS	Srpx2	sushi-repeat containing protein
1	mmu-let-7g	-17.9	NM_173760	CDS	AW555814	hypothetical protein LOC227399
1	mmu-let-7g	-17.9	NM_145942	CDS	Hmgcs1	3-hydroxy-3-methylglutaryl-Coenzyme A synthase
1	mmu-let-7g	-17.9	NM_201388	CDS	Plec1	plectin 1 isoform 5
1	mmu-let-7g	-17.9	NM_201387	CDS	Plec1	plectin 1 isoform 4
1	mmu-let-7g	-17.9	NM_011117	CDS	Plec1	plectin 1 isoform 1
1	mmu-let-7g	-17.9	NM_030081	3	Zfyve20	zinc finger, FYVE domain containing 20
1	mmu-let-7g	-17.9	NM_201394	CDS	Plec1	plectin 1 isoform 11
1	mmu-let-7g	-17.8	NM_031177	CDS	Wdr10	WD repeat domain 10
1	mmu-let-7g	-17.8	NM_018734	CDS	Gbp4	guanylate nucleotide binding protein 4
1	mmu-let-7g	-17.8	NM_153099	CDS	Tessp2	testis serine protease 2
1	mmu-let-7g	-17.7	NM_023115	CDS	Pcdh15	protocadherin 15
1	mmu-let-7g	-17.7	NM_001003668	CDS	Krt2-25	keratin complex 2, basic, gene 25
1	mmu-let-7g	-17.7	NM_145993	CDS	L3mbtl2	l(3)mbt-like 2
1	mmu-let-7g	-17.7	NM_147776	3	Vwa1
1	mmu-let-7g	-17.6	NM_133981	CDS	Dibd1	disrupted in bipolar disorder 1 homolog
1	mmu-let-7g	-17.6	NM_026660	CDS	0610009O03Rik	tetracycline transporter-like protein
1	mmu-let-7g	-17.6	NM_019588	CDS	Plce1	phospholipase C, epsilon
1	mmu-let-7g	-17.6	NM_178925	CDS	Nsun3	NOL1/NOP2/Sun domain family 3
1	mmu-let-7g	-17.6	NM_009867	CDS	Cdh4	cadherin 4
1	mmu-let-7g	-17.6	NM_175236	CDS	Adhfe1	Fe-containing alcohol dehydrogenase 1
1	mmu-let-7g	-17.6	NM_175478	CDS	Lrfn3	leucine rich repeat and fibronectin type III
1	mmu-let-7g	-17.6	NM_010228	CDS	Flt1	FMS-like tyrosine kinase 1
1	mmu-let-7g	-17.5	NM_022318	CDS	Popdc2	popeye domain containing 2
1	mmu-let-7g	-17.5	NM_023403	3	Mesdc2	mesoderm development candiate 2
1	mmu-let-7g	-17.5	NM_198035	3	Zbtb39
1	mmu-let-7g	-17.5	NM_013762	CDS	Rpl3	ribosomal protein L3
1	mmu-let-7g	-17.5	NM_183029	3	C330012H03Rik	IGF-II mRNA-binding protein 2
1	mmu-let-7g	-17.4	NM_008623	5	Mpz	myelin protein zero
1	mmu-let-7g	-17.4	NM_007987	CDS	Fas	Fas (TNF receptor superfamily member)
1	mmu-let-7g	-17.4	NM_007419	CDS	Adrb1	adrenergic receptor, beta 1
1	mmu-let-7g	-17.4	NM_021462	CDS	Mknk2	MAP kinase-interacting serine/threonine kinase
1	mmu-let-7g	-17.4	NM_009765	CDS	Brca2	breast cancer 2
1	mmu-let-7g	-17.3	NM_175305	CDS	Lrrc19	leucine rich repeat containing 19
1	mmu-let-7g	-17.3	NM_198304	CDS	Nup188	nucleoporin 188
1	mmu-let-7g	-17.3	NM_013744	3	Zfp354b	zinc finger protein 354B
1	mmu-let-7g	-17.3	NM_172591	CDS	Fcho2	Fcho2
1	mmu-let-7g	-17.2	NM_011461	CDS	Spic	Spi-C transcription factor (Spi-1/PU.1 related)
1	mmu-let-7g	-17.2	NM_145946	3	BC025462	hypothetical protein LOC208836
1	mmu-let-7g	-17.2	NM_008992	CDS	Abcd4	ATP-binding cassette, sub-family D, member 4
1	mmu-let-7g	-17.1	NM_009417	CDS	Tpo	thyroid peroxidase
1	mmu-let-7g	-17.1	NM_178801	3	6030446N20Rik	hypothetical protein LOC338363
1	mmu-let-7g	-17.1	NM_175485	CDS	A230098A12Rik	hypothetical protein LOC235472
1	mmu-let-7g	-17.1	NM_178801	3	6030446N20Rik	hypothetical protein LOC338363
1	mmu-let-7g	-17.1	NM_177167	CDS	Ppm1e	protein phosphatase 1E (PP2C domain containing)
1	mmu-let-7g	-17.1	NM_152804	CDS	Plk2	polo-like kinase 2
1	mmu-let-7g	-17.1	NM_021486	CDS	Bcmo1	beta-carotene 15,15'-monooxygenase
1	mmu-let-7g	-17.1	NM_008144	CDS	Bscl2	Bernardinelli-Seip congenital lipodystrophy 2
1	mmu-let-7g	-17.1	NM_009418	CDS	Tpp2	tripeptidyl peptidase II
1	mmu-let-7g	-17	NM_031842	3	Smarcd1	SWI/SNF related, matrix associated, actin
1	mmu-let-7g	-17	NM_016660	3	Hmga1	high mobility group AT-hook 1
1	mmu-let-7g	-17	NM_175628	CDS	A2m	alpha-2-macroglobulin
1	mmu-let-7g	-17	NM_016684	3	Zfp96	zinc finger protein 96
1	mmu-let-7g	-17	NM_025414	5	Myohd1	myosin head domain containing 1
1	mmu-let-7g	-17	NM_175313	3	A130022J15Rik	RIKEN cDNA A130022J15
1	mmu-let-7g	-16.9	NM_080437	CDS	Celsr3	cadherin EGF LAG seven-pass G-type receptor 3
1	mmu-let-7g	-16.9	NM_024477	CDS	AI428795	hypothetical protein LOC209683
1	mmu-let-7g	-16.9	NM_029686	CDS	Pkd1l2	polycystin 1-like 2
1	mmu-let-7g	-16.9	NM_017464	3	Nedd9	neural precursor cell expressed, developmentally
1	mmu-let-7g	-16.9	NM_011132	CDS	Pole	DNA polymerase epsilon catalytic subunit
1	mmu-let-7g	-16.9	NM_016663	CDS	Syt3	synaptotagmin 3
1	mmu-let-7g	-16.8	NM_028611	CDS	2410091C18Rik	hypothetical protein LOC73694
1	mmu-let-7g	-16.8	NM_013814	3	Galnt1	UDP-N-acetyl-alpha-D-galactosamine:polypeptide
1	mmu-let-7g	-16.8	NM_027504	CDS	Prdm16	transcription factor MEL1
1	mmu-let-7g	-16.8	NM_026410	3	Cdca5	cell division cycle associated 5
1	mmu-let-7g	-16.8	NM_053188	CDS	Srd5a2	steroid 5 alpha-reductase 2
1	mmu-let-7g	-16.8	NM_019683	3	Ankrd49
1	mmu-let-7g	-16.8	NM_021897	5	Trp53inp1	transformation related protein 53 inducible
1	mmu-let-7g	-16.8	NM_019674	CDS	Ppp4c	protein phosphatase 4, catalytic subunit
1	mmu-let-7g	-16.8	NM_172454	3	Panx3	pannexin 3
1	mmu-let-7g	-16.7	NM_025806	CDS	1100001H23Rik	hypothetical protein LOC66857
1	mmu-let-7g	-16.7	NM_206973	5	Gpr152	putative G-protein coupled receptor
1	mmu-let-7g	-16.7	NM_173757	CDS	Mrps27	mitochondrial ribosomal protein S27
1	mmu-let-7g	-16.7	NM_080853	CDS	Slc17a6	solute carrier family 17 (sodium-dependent
1	mmu-let-7g	-16.7	NM_173440	CDS	Nrip1	nuclear receptor interacting protein 1
1	mmu-let-7g	-16.7	NM_172843	3	Tor1aip2
1	mmu-let-7g	-16.7	NM_178659	CDS	Jmjd4
1	mmu-let-7g	-16.7	NM_172866	3	1110029E03Rik	hypothetical protein LOC242406
1	mmu-let-7g	-16.7	NM_022022	CDS	Ube4b	ubiquitination factor E4B
1	mmu-let-7g	-16.7	NM_177370	CDS	5730411O18Rik	hypothetical protein LOC279766
1	mmu-let-7g	-16.6	NM_027926	3	Cpa4	carboxypeptidase A4
1	mmu-let-7g	-16.6	NM_015799	CDS	Trfr2	transferrin receptor 2
1	mmu-let-7g	-16.6	NM_010848	CDS	Myb	myeloblastosis proto-oncogene product
1	mmu-let-7g	-16.6	NM_134094	3	Ncald	neurocalcin delta
1	mmu-let-7g	-16.6	NM_033597	CDS	Myb	myeloblastosis proto-oncogene product
1	mmu-let-7g	-16.6	NM_011391	5	Slc16a7	solute carrier family 16, member 7
1	mmu-let-7g	-16.5	NM_028048	5	Slc25a35
1	mmu-let-7g	-16.5	NM_008351	3	Il12a	interleukin 12a
1	mmu-let-7g	-16.5	NM_013748	CDS	Clnk	cytokine-dependent hematopoietic cell linker
1	mmu-let-7g	-16.5	NM_173445	3	E430018M08Rik	hypothetical protein LOC269955
1	mmu-let-7g	-16.5	NM_011246	3	Rasgrp1	RAS guanyl releasing protein 1
1	mmu-let-7g	-16.5	NM_153533	CDS	Tenc1	C1 domain-containing phosphatase and tensin-like
1	mmu-let-7g	-16.5	NM_008882	CDS	Plxna2	plexin A2
1	mmu-let-7g	-16.4	NM_178744	CDS	Zbtb1	zinc finger and BTB domain containing 1
1	mmu-let-7g	-16.4	NM_008088	3	Gas7	growth arrest specific 7
1	mmu-let-7g	-16.4	NM_020043	3	Nope	neighbor of Punc e11 protein
1	mmu-let-7g	-16.4	NM_172507	5	Sh3bgrl2	SH3 domain binding glutamic acid-rich protein
1	mmu-let-7g	-16.4	NM_175006	CDS	Pou6f2	POU domain, class 6, transcription factor 2
1	mmu-let-7g	-16.4	NM_177163	5	B330016D10Rik	hypothetical protein LOC320456
1	mmu-let-7g	-16.4	NM_011756	CDS	Zfp36	zinc finger protein 36
1	mmu-let-7g	-16.4	NM_178280	3	Sall3	sal-like protein 3
1	mmu-let-7g	-16.3	NM_133803	3	Dpp3	dipeptidylpeptidase III
1	mmu-let-7g	-16.3	NM_028660	CDS	1200016C12Rik	kallikrein 9 homolog
1	mmu-let-7g	-16.3	NM_138952	CDS	Ripk2	receptor (TNFRSF)-interacting serine-threonine
1	mmu-let-7g	-16.3	NM_029273	3	Slitrk5	SLIT and NTRK-like family, member 5
1	mmu-let-7g	-16.3	NM_007831	CDS	Dcc	deleted in colorectal carcinoma
1	mmu-let-7g	-16.3	NM_133357	5	Krtcap1	keratinocyte associated protein 1
1	mmu-let-7g	-16.3	NM_198865	CDS	Slitrk5	SLIT and NTRK-like family, member 5
1	mmu-let-7g	-16.2	NM_009667	CDS	Ampd3	AMP deaminase 3
1	mmu-let-7g	-16.2	NM_001001984	3	Fbxl11	F-box and leucine-rich repeat protein 11
1	mmu-let-7g	-16.2	NM_025478	3	Isoc1	isochorismatase domain containing 1
1	mmu-let-7g	-16.2	NM_019994	CDS	Garnl1	GTPase activating RANGAP domain-like 1 isoform
1	mmu-let-7g	-16.2	NM_008981	CDS	Ptprg	protein tyrosine phosphatase, receptor type, G
1	mmu-let-7g	-16.2	NM_001003719	CDS	Garnl1	GTPase activating RANGAP domain-like 1 isoform
1	mmu-let-7g	-16.2	NM_212449	3	AU019823	hypothetical protein LOC270156
1	mmu-let-7g	-16.1	NM_021458	CDS	Fzd3	frizzled 3
1	mmu-let-7g	-16.1	NM_175151	CDS	Tatdn1	TatD DNase domain containing 1
1	mmu-let-7g	-16.1	NM_172447	CDS	A330021E22Rik	hypothetical protein LOC207686
1	mmu-let-7g	-16.1	NM_008700	5	Nkx2-5	NK2 transcription factor related, locus 5
1	mmu-let-7g	-16.1	NM_175429	CDS	Kctd12b	potassium channel tetramerisation domain
1	mmu-let-7g	-16	NM_025271	CDS	Actl7b	actin-like 7b
1	mmu-let-7g	-16	NM_007719	3	Ccr7	chemokine (C-C motif) receptor 7
1	mmu-let-7g	-16	NM_198421	CDS	C330046L10Rik
1	mmu-let-7g	-16	NM_009134	CDS	Scn10a	sodium channel, voltage-gated, type X, alpha
1	mmu-let-7g	-15.9	NM_025428	3	Zdhhc12	zinc finger, DHHC domain containing 12
1	mmu-let-7g	-15.9	NM_007992	CDS	Fbln2	fibulin 2
1	mmu-let-7g	-15.9	NM_175439	CDS	Mars2	mitochondrial methionyl-tRNA synthetase
1	mmu-let-7g	-15.9	NM_025696	CDS	Sorcs3	sortilin-related VPS10 domain containing
1	mmu-let-7g	-15.9	NM_007977	CDS	F8	coagulation factor VIII
1	mmu-let-7g	-15.9	NM_011854	5	Oasl2	2'-5' oligoadenylate synthetase-like 2
1	mmu-let-7g	-15.9	NM_145833	3	Lin28	RNA-binding protein LIN-28
1	mmu-let-7g	-15.9	NM_024282	3	5830417C01Rik	hypothetical protein LOC78825
1	mmu-let-7g	-15.8	NM_029852	5	4921537D05Rik	RIKEN cDNA 4921537D05
1	mmu-let-7g	-15.8	NM_011014	3	Oprs1	opioid receptor, sigma 1
1	mmu-let-7g	-15.8	NM_172623	CDS	Treml4	IG-like domain containing protein IDCP1c
1	mmu-let-7g	-15.8	NM_177152	3	Lrig3	leucine-rich and immunoglobulin-like domains 3
1	mmu-let-7g	-15.8	NM_146191	CDS	Lrrk1	leucine-rich repeat kinase 1
1	mmu-let-7g	-15.8	NM_023638	CDS	Porcn	porcupine homolog
1	mmu-let-7g	-15.8	NM_028140	3	2810423E13Rik	hypothetical protein LOC72175
1	mmu-let-7g	-15.7	NM_013811	CDS	Dnahc8	dynein, axonemal, heavy chain 8
1	mmu-let-7g	-15.7	NM_007504	CDS	Atp2a1	ATPase, Ca++ transporting, fast twitch 1
1	mmu-let-7g	-15.7	NM_010711	CDS	Lhx3	LIM homeobox protein 3
1	mmu-let-7g	-15.7	NM_009722	CDS	Atp2a2	ATPase, Ca++ transporting, cardiac muscle, slow
1	mmu-let-7g	-15.7	NM_016745	CDS	Atp2a3	ATPase, Ca++ transporting, ubiquitous
1	mmu-let-7g	-15.6	NM_172670	CDS	Gyltl1b	glycosyltransferase-like 1B
1	mmu-let-7g	-15.5	NM_008958	CDS	Ptch2	patched homolog 2
1	mmu-let-7g	-15.5	NM_025564	5	2010012C16Rik	mago-nashi homolog
1	mmu-let-7g	-15.5	NM_025755	CDS	4933428G09Rik	hypothetical protein LOC66768
1	mmu-let-7g	-15.4	NM_175422	5	4631423B10Rik	hypothetical protein LOC109292
1	mmu-let-7g	-15.4	NM_148673	3	D11Ertd730e	step II splicing factor SLU7
1	mmu-let-7g	-15.4	NM_177850	CDS	9230105K17Rik	bactericidal/permeability-increasing protein
1	mmu-let-7g	-15.4	NM_177024	CDS	Tmprss11b	transmembrane protease, serine 11b
1	mmu-let-7g	-15.4	NM_144844	CDS	Pcca	propionyl-Coenzyme A carboxylase, alpha
1	mmu-let-7g	-15.4	NM_198936	3	D11Ertd730e	step II splicing factor SLU7
1	mmu-let-7g	-15.3	NM_010461	5	Hoxb8	homeo box B8
1	mmu-let-7g	-15.3	NM_021531	CDS	Carm1	coactivator-associated arginine
1	mmu-let-7g	-15.3	NM_020506	CDS	Xpo4	exportin 4
1	mmu-let-7g	-15.3	NM_177060	3	9930039A11Rik	hypothetical protein LOC320040
1	mmu-let-7g	-15.3	NM_021390	CDS	Sall1	sal-like 1
1	mmu-let-7g	-15.3	NM_029413	CDS	Morc4
1	mmu-let-7g	-15.3	NM_007398	CDS	Ada	adenosine deaminase
1	mmu-let-7g	-15.3	NM_019642	CDS	Rpn2	ribophorin II
1	mmu-let-7g	-15.2	NM_010139	CDS	Epha2	Eph receptor A2
1	mmu-let-7g	-15.1	NM_146808	CDS	Olfr1240	olfactory receptor 1240
1	mmu-let-7g	-15.1	NM_011609	CDS	Tnfrsf1a	tumor necrosis factor receptor superfamily,
1	mmu-let-7g	-15.1	NM_019945	CDS	Mast1	microtubule associated serine/threonine kinase
1	mmu-let-7g	-15.1	NM_010149	CDS	Epor	erythropoietin receptor
1	mmu-let-7g	-15.1	NM_008868	5	Pla2g2c	phospholipase A2, group IIC
1	mmu-let-7g	-15	NM_021504	3	Ngly1	N-glycanase 1
1	mmu-let-7g	-15	NM_146605	CDS	Olfr828	olfactory receptor 828
1	mmu-let-7g	-14.9	NM_199034	CDS	4922502D21Rik	hypothetical protein LOC381816
1	mmu-let-7g	-14.9	NM_009610	CDS	Actg2	actin, gamma 2, smooth muscle, enteric
1	mmu-let-7g	-14.9	NM_010368	3	Gusb	glucuronidase, beta
1	mmu-let-7g	-14.8	NM_021407	CDS	Trem3	triggering receptor expressed on myeloid cells
1	mmu-let-7g	-14.8	NM_026952	CDS	Crk7	CDC2-related protein kinase 7
1	mmu-let-7g	-14.8	NM_153400	3	P2rx2	purinergic receptor P2X, ligand-gated ion
1	mmu-let-7g	-14.8	NM_145227	3	Oas2	2'-5' oligoadenylate synthetase 2
1	mmu-let-7g	-14.7	NM_011901	CDS	Taf7	TAF7 RNA polymerase II, TATA box binding protein
1	mmu-let-7g	-14.7	NM_023438	CDS	Gm644	hypothetical protein LOC270893
1	mmu-let-7g	-14.7	NM_175770	CDS	Taf7	TAF7 RNA polymerase II, TATA box binding protein
1	mmu-let-7g	-14.6	NM_011105	CDS	Pkdrej	receptor for egg jelly-like protein
1	mmu-let-7g	-14.6	NM_175484	CDS	Coro2b	coronin, actin binding protein, 2B
1	mmu-let-7g	-14.5	NM_010455	5	Hoxa7	homeobox protein A7
1	mmu-let-7g	-14.5	NM_033620	CDS	Pard3	partitioning-defective protein 3 homolog isoform
1	mmu-let-7g	-14.2	NM_207687	CDS	Espn	espin isoform 1
1	mmu-let-7g	-14.2	NM_146150	CDS	Nrd1	nardilysin, N-arginine dibasic convertase, NRD
1	mmu-let-7g	-14.2	NM_008377	CDS	Lrig1	leucine-rich repeats and immunoglobulin-like
1	mmu-let-7g	-13.8	NM_009700	3	Aqp4	aquaporin 4
1	mmu-let-7g	-13.6	NM_010104	3	Edn1	endothelin 1
1	mmu-let-7g	-13.5	NM_025958	CDS	Cand2
1	mmu-let-7g	-13.5	NM_026228	5	Slc39a8	solute carrier family 39 (metal ion
1	mmu-let-7g	-26.8	NM_025304	CDS	Lcmt1	leucine carboxyl methyltransferase 1
2	mmu-let-7i	-29.3	NM_028767	CDS	Foxp4	winged-helix repressor FOXP4
2	mmu-let-7i	-28.7	NM_008767	CDS	Slc22a18	solute carrier family 22 (organic cation
2	mmu-let-7i	-27.6	NM_011158	CDS	Prkar2b	protein kinase, cAMP dependent regulatory, type
2	mmu-let-7i	-27.2	NM_199469	CDS	AK129375	nuclear protein localization 4
2	mmu-let-7i	-27.1	NM_175667	CDS	Ankrd5	ankyrin repeat domain protein 5
2	mmu-let-7i	-26.6	NM_139232	CDS	Fgd4	Fgd1-related F-actin-binding protein isoform
2	mmu-let-7i	-26.6	NM_139233	CDS	Fgd4	Fgd1-related F-actin-binding protein isoform
2	mmu-let-7i	-26.6	NM_139234	CDS	Fgd4	Fgd1-related F-actin-binding protein isoform
2	mmu-let-7i	-26.4	NM_026298	CDS	4930553F24Rik	intraflagellar transport 172 protein
2	mmu-let-7i	-26.3	NM_020263	CDS	Cacna2d2	calcium channel, voltage-dependent, alpha
2	mmu-let-7i	-26.2	NM_013477	CDS	Atp6v0d1	ATPase, H+ transporting, V0 subunit D isoform 1
2	mmu-let-7i	-25.9	NM_013827	CDS	Mtf2	metal response element binding transcription
2	mmu-let-7i	-25.7	NM_198703	CDS	Wnk1
2	mmu-let-7i	-25.6	NM_153193	3	Hsd3b2	hydroxysteroid dehydrogenase-2, delta<5>-3-beta
2	mmu-let-7i	-25.4	NM_144848	CDS	Eppk1	epiplakin 1
2	mmu-let-7i	-25.4	NM_173428	CDS	Scospondin	subcommissural organ spondin
2	mmu-let-7i	-25.3	NM_174876	3	Impg2	interphotoreceptor matrix proteoglycan 2
2	mmu-let-7i	-24.9	NM_153407	CDS	BC035295	cDNA sequence BC035295
2	mmu-let-7i	-24.9	NM_029554	CDS	0610040J01Rik	hypothetical protein LOC76261
2	mmu-let-7i	-24.9	NM_025476	CDS	2410005O16Rik	hypothetical protein LOC66302
2	mmu-let-7i	-24.9	NM_177475	3	Suhw2	suppressor of hairy wing homolog 2
2	mmu-let-7i	-24.7	NM_052976	CDS	Ophn1	oligophrenin 1
2	mmu-let-7i	-24.6	NM_201395	CDS	Sall4	sal-like 4 isoform b
2	mmu-let-7i	-24.6	NM_175303	CDS	Sall4	sal-like 4 isoform a
2	mmu-let-7i	-24.5	NM_001007465	CDS	Rffl
2	mmu-let-7i	-24.5	NM_010435	CDS	Hira	histone cell cycle regulation defective homolog
2	mmu-let-7i	-24.5	NM_026097	CDS	Rffl
2	mmu-let-7i	-24.5	NM_009212	CDS	Ighmbp2	immunoglobulin mu binding protein 2
2	mmu-let-7i	-24.5	NM_147048	CDS	Olfr652	olfactory receptor 652
2	mmu-let-7i	-24.4	NM_173071	CDS	Bai2	brain-specific angiogenesis inhibitor 2
2	mmu-let-7i	-24.4	NM_010484	CDS	Slc6a4	solute carrier family 6 member 4
2	mmu-let-7i	-24.4	NM_194334	CDS	1810061M12Rik	hypothetical protein LOC67016
2	mmu-let-7i	-24.4	NM_008587	CDS	Mertk	c-mer proto-oncogene tyrosine kinase
2	mmu-let-7i	-24.4	NM_015755	CDS	Hunk	hormonally upregulated Neu-associated kinase
2	mmu-let-7i	-24.2	NM_017464	3	Nedd9	neural precursor cell expressed, developmentally
2	mmu-let-7i	-24.1	NM_011014	CDS	Oprs1	opioid receptor, sigma 1
2	mmu-let-7i	-24.1	NM_016703	CDS	Preb	prolactin regulatory element binding protein
2	mmu-let-7i	-24.1	NM_146252	3	Tbc1d13	TBC1 domain family, member 13
2	mmu-let-7i	-24.1	NM_020001	CDS	Clec4n	C-type lectin domain family 4, member n
2	mmu-let-7i	-24	NM_007916	3	Ddx19a	Ddx19-like protein
2	mmu-let-7i	-24	NM_172284	3	Ddx19b	DDX19 homolog
2	mmu-let-7i	-24	NM_133966	CDS	Taf5l	TAF5-like RNA polymerase II, p300/CBP-associated
2	mmu-let-7i	-23.9	NM_173450	3	Rpusd2	RNA pseudouridylate synthase domain containing
2	mmu-let-7i	-23.9	NM_028876	3	Tmed5	CGI-100-like protein
2	mmu-let-7i	-23.9	NM_023879	CDS	Rpgrip1	retinitis pigmentosa GTPase regulator
2	mmu-let-7i	-23.8	NM_028769	CDS	Syvn1	synoviolin 1
2	mmu-let-7i	-23.7	NM_031174	CDS	Dscam	Down syndrome cell adhesion molecule
2	mmu-let-7i	-23.7	NM_021485	CDS	Rps6kb2	ribosomal protein S6 kinase, polypeptide 2
2	mmu-let-7i	-23.7	NM_177185	CDS	D130059P03Rik	hypothetical protein LOC320538
2	mmu-let-7i	-23.6	NM_147075	CDS	Olfr656	olfactory receptor 656
2	mmu-let-7i	-23.5	NM_007579	CDS	Cacna1b	calcium channel, voltage-dependent, N type,
2	mmu-let-7i	-23.4	NM_011351	CDS	Sema6c	sema domain, transmembrane domain (TM), and
2	mmu-let-7i	-23.3	NM_019654	CDS	Socs5	suppressor of cytokine signaling 5
2	mmu-let-7i	-23.3	NM_172927	5	E330026B02Rik	hypothetical protein LOC245026
2	mmu-let-7i	-23.3	NM_144558	CDS	Bivm	basic, immunoglobulin-like variable motif
2	mmu-let-7i	-23.2	NM_030113	CDS	Arhgap10	Rho GTPase activating protein 10
2	mmu-let-7i	-23.2	NM_181040	CDS	Atpaf1	ATP synthase mitochondrial F1 complex assembly
2	mmu-let-7i	-23.1	NM_008608	CDS	Mmp14	matrix metalloproteinase 14 (membrane-inserted)
2	mmu-let-7i	-23.1	NM_172710	CDS	2310045A20Rik	hypothetical protein LOC231238
2	mmu-let-7i	-23.1	NM_021793	CDS	Tmem8	transmembrane protein 8 (five membrane-spanning
2	mmu-let-7i	-23.1	NM_053214	CDS	Myo1f	myosin IF
2	mmu-let-7i	-23	NM_199322	3	Dot1l	histone H3 methyltransferase DOT1
2	mmu-let-7i	-22.9	NM_172882	CDS	Wdfy3	WD repeat and FYVE domain containing 3
2	mmu-let-7i	-22.9	NM_009056	CDS	Rfx2	regulatory factor X, 2 (influences HLA class II
2	mmu-let-7i	-22.9	NM_172882	CDS	Wdfy3	WD repeat and FYVE domain containing 3
2	mmu-let-7i	-22.8	NM_009645	CDS	Aicda	activation-induced cytidine deaminase
2	mmu-let-7i	-22.8	NM_010751	CDS	Mxd1
2	mmu-let-7i	-22.8	NM_018882	CDS	Gpr56	G protein-coupled receptor 56
2	mmu-let-7i	-22.7	NM_023651	3	Pex13	peroxisomal biogenesis factor 13
2	mmu-let-7i	-22.7	NM_013617	CDS	Olfr65	olfactory receptor 65
2	mmu-let-7i	-22.6	NM_009614	CDS	Adam15	a disintegrin and metalloprotease domain 15
2	mmu-let-7i	-22.6	NM_194269	5	Mopt	protein containing single MORN motif in testis
2	mmu-let-7i	-22.5	NM_153394	3	Gpr156	G protein-coupled receptor 156
2	mmu-let-7i	-22.5	NM_172484	CDS	E030049G20Rik	Nck-associated protein 5
2	mmu-let-7i	-22.4	NM_008052	CDS	Dtx1	deltex 1 homolog
2	mmu-let-7i	-22.3	NM_019788	3	Pldn	pallidin
2	mmu-let-7i	-22.3	NM_146222	CDS	BC024479	hypothetical protein LOC235184
2	mmu-let-7i	-22.3	NM_181069	5	Ugt3a2
2	mmu-let-7i	-22.3	NM_009315	CDS	Taf6	TAF6 RNA polymerase II, TATA box binding protein
2	mmu-let-7i	-22.2	NM_027230	CDS	Prkcbp1	protein kinase C binding protein 1
2	mmu-let-7i	-22.2	NM_030730	CDS	Srisnf2l	steroid receptor-interacting SNF2 domain
2	mmu-let-7i	-22.2	NM_174847	3	5830404H04Rik	hypothetical protein LOC207781
2	mmu-let-7i	-22.2	NM_172270	CDS	Prkcbp1	protein kinase C binding protein 1
2	mmu-let-7i	-22.1	NM_020614	CDS	Taf1b	TATA box binding protein (Tbp)-associated
2	mmu-let-7i	-22.1	NM_178057	3	Hmga2	high mobility group AT-hook 2
2	mmu-let-7i	-22.1	NM_021296	3	Grpel2	GrpE-like 2, mitochondrial
2	mmu-let-7i	-22.1	NM_175044	CDS	Bcor	BCL-6 interacting corepressor isoform b
2	mmu-let-7i	-22.1	NM_175045	CDS	Bcor	BCL-6 interacting corepressor isoform c
2	mmu-let-7i	-22.1	NM_175046	CDS	Bcor	BCL-6 interacting corepressor isoform d
2	mmu-let-7i	-22.1	NM_029510	CDS	Bcor	BCL-6 interacting corepressor isoform a
2	mmu-let-7i	-22.1	NM_011326	CDS	Scnn1g	sodium channel, nonvoltage-gated 1 gamma
2	mmu-let-7i	-22	NM_009447	3	Tuba4	tubulin, alpha 4
2	mmu-let-7i	-22	NM_015756	CDS	Shrm	shroom
2	mmu-let-7i	-22	NM_023742	3	Dtx2	deltex 2
2	mmu-let-7i	-21.9	NM_001007583	CDS	Vmd2l3	vitelliform macular dystrophy 2-like 3
2	mmu-let-7i	-21.9	NM_011945	3	Map3k1	mitogen activated protein kinase kinase kinase
2	mmu-let-7i	-21.9	NM_146429	CDS	Olfr223	olfactory receptor 223
2	mmu-let-7i	-21.9	NM_012031	CDS	Spag1	sperm associated antigen 1
2	mmu-let-7i	-21.9	NM_008959	CDS	Ptdss1	phosphatidylserine synthase 1
2	mmu-let-7i	-21.9	NM_019552	CDS	Abcb10	ATP-binding cassette, sub-family B, member 10
2	mmu-let-7i	-21.8	NM_007812	CDS	Cyp2a5	cytochrome P450, family 2, subfamily a,
2	mmu-let-7i	-21.8	NM_025989	CDS	Gp2	zymogen granule membrane glycoprotein 2
2	mmu-let-7i	-21.8	NM_009997	CDS	Cyp2a4	cytochrome P450, family 2, subfamily a,
2	mmu-let-7i	-21.7	NM_178659	CDS	Jmjd4
2	mmu-let-7i	-21.7	NM_021560	CDS	Bhlhb5	basic helix-loop-helix domain containing, class
2	mmu-let-7i	-21.7	NM_015791	CDS	Fbxo8	F-box only protein 8
2	mmu-let-7i	-21.6	NM_183029	3	C330012H03Rik	IGF-II mRNA-binding protein 2
2	mmu-let-7i	-21.6	NM_175494	5	Zfp367	zinc finger protein 367
2	mmu-let-7i	-21.6	NM_011813	CDS	Fiz1	Flt3 interacting zinc finger protein 1
2	mmu-let-7i	-21.6	NM_145505	CDS	AI450540	hypothetical protein LOC226252
2	mmu-let-7i	-21.5	NM_016849	CDS	Irf3	interferon regulatory factor 3
2	mmu-let-7i	-21.5	NM_010136	CDS	Eomes	eomesodermin homolog
2	mmu-let-7i	-21.5	NM_153594	CDS	5330414D10Rik	hypothetical protein LOC245867
2	mmu-let-7i	-21.5	NM_028043	CDS	D1Bwg0212e	hypothetical protein LOC52846
2	mmu-let-7i	-21.5	NM_021469	CDS	Dysf	dysferlin
2	mmu-let-7i	-21.4	NM_026146	CDS	Eps8l1	epidermal growth factor receptor pathway
2	mmu-let-7i	-21.4	NM_007379	CDS	Abca2	ATP-binding cassette, sub-family A (ABC1),
2	mmu-let-7i	-21.4	NM_012031	CDS	Spag1	sperm associated antigen 1
2	mmu-let-7i	-21.4	NM_172729	CDS	Card4	caspase recruitment domain 4
2	mmu-let-7i	-21.3	NM_178280	CDS	Sall3	sal-like protein 3
2	mmu-let-7i	-21.3	NM_194263	CDS	Tbx20	T-box 20 isoform a
2	mmu-let-7i	-21.3	NM_172666	CDS	Agps	alkylglycerone phosphate synthase
2	mmu-let-7i	-21.3	NM_007491	CDS	Art5	ADP-ribosyltransferase 5 precursor
2	mmu-let-7i	-21.2	NM_008355	3	Il13	interleukin 13
2	mmu-let-7i	-21.2	NM_172437	3	3000003F02Rik	hypothetical protein LOC78895
2	mmu-let-7i	-21.2	NM_010269	CDS	Gdap2	ganglioside-induced
2	mmu-let-7i	-21.1	NM_133803	CDS	Dpp3	dipeptidylpeptidase III
2	mmu-let-7i	-21.1	NM_008149	CDS	Gpam	glycerol-3-phosphate acyltransferase,
2	mmu-let-7i	-21	NM_173753	3	A730024A03Rik	hypothetical protein LOC216742
2	mmu-let-7i	-21	NM_007720	CDS	Ccr8	chemokine (C-C motif) receptor 8
2	mmu-let-7i	-21	NM_009483	CDS	Utx	ubiquitously transcribed tetratricopeptide
2	mmu-let-7i	-21	NM_198031	CDS	Tubgcp3	tubulin, gamma complex associated protein 3
2	mmu-let-7i	-20.9	NM_144893	CDS	Slc35c2	solute carrier family 35, member C2
2	mmu-let-7i	-20.9	NM_145857	3	Card15	caspase recruitment domain family, member 15
2	mmu-let-7i	-20.8	NM_009403	CDS	Tnfsf8	tumor necrosis factor (ligand) superfamily,
2	mmu-let-7i	-20.8	NM_197944	3	Hsh2d	hematopoietic SH2 domain containing
2	mmu-let-7i	-20.8	NM_007381	CDS	Acadl	acetyl-Coenzyme A dehydrogenase, long-chain
2	mmu-let-7i	-20.8	NM_175667	CDS	Ankrd5	ankyrin repeat domain protein 5
2	mmu-let-7i	-20.7	NM_011202	CDS	Ptpn11	protein tyrosine phosphatase, non-receptor type
2	mmu-let-7i	-20.7	NM_134013	CDS	Psme4	proteasome (prosome, macropain) activator
2	mmu-let-7i	-20.7	NM_009813	5	Casq1	calsequestrin 1
2	mmu-let-7i	-20.7	NM_011770	CDS	Zfpn1a2	zinc finger protein, subfamily 1A, 2 (Helios)
2	mmu-let-7i	-20.7	NM_031156	CDS	Ide	insulin degrading enzyme
2	mmu-let-7i	-20.6	NM_011629	CDS	Nr2c1	nuclear receptor subfamily 2, group C, member 1
2	mmu-let-7i	-20.6	NM_009620	CDS	Adam4	a disintegrin and metalloprotease domain 4
2	mmu-let-7i	-20.6	NM_134420	3	Slc26a6	solute carrier family 26, member 6
2	mmu-let-7i	-20.4	NM_133835	CDS	Ubadc1	putative glialblastoma cell
2	mmu-let-7i	-20.4	NM_172161	CDS	Irak2	interleukin-1 receptor-associated kinase 2
2	mmu-let-7i	-20.4	NM_146526	CDS	Olfr859	olfactory receptor 859
2	mmu-let-7i	-20.3	NM_013798	CDS	Actg	actin-like
2	mmu-let-7i	-20.3	NM_009609	CDS	Actg1	actin, gamma, cytoplasmic 1
2	mmu-let-7i	-20.3	NM_030680	CDS	Rent1	regulator of nonsense transcripts 1
2	mmu-let-7i	-20.3	NM_030684	3	Trim34	tripartite motif protein 34
2	mmu-let-7i	-20.3	NM_053188	CDS	Srd5a2	steroid 5 alpha-reductase 2
2	mmu-let-7i	-20.3	NM_027810	CDS	Bbs7	Bardet-Biedl syndrome 7
2	mmu-let-7i	-20.3	NM_010142	CDS	Ephb2	Eph receptor B2
2	mmu-let-7i	-20.3	NM_080561	CDS	2810055G22Rik
2	mmu-let-7i	-20.3	NM_007393	CDS	Actb	actin, beta, cytoplasmic
2	mmu-let-7i	-20.3	NM_173437	CDS	Nav1	neuron navigator 1
2	mmu-let-7i	-20.2	NM_013906	CDS	Adamts8	a disintegrin-like and metalloprotease
2	mmu-let-7i	-20.2	NM_199032	3	Cep4
2	mmu-let-7i	-20.2	NM_026353	CDS	4930570C03Rik	hypothetical protein LOC67739
2	mmu-let-7i	-20.2	NM_173742	CDS	D11Bwg0434e	hypothetical protein LOC52898
2	mmu-let-7i	-20.2	NM_011116	3	Pld3	phospholipase D3
2	mmu-let-7i	-20.2	NM_027192	CDS	Ttl	tubulin tyrosine ligase
2	mmu-let-7i	-20.1	NM_009421	CDS	Traf1	Tnf receptor-associated factor 1
2	mmu-let-7i	-20.1	NM_146814	CDS	Olfr665	olfactory receptor 665
2	mmu-let-7i	-20.1	NM_145833	3	Lin28	RNA-binding protein LIN-28
2	mmu-let-7i	-20	NM_054044	CDS	Gpr124	G protein-coupled receptor 124
2	mmu-let-7i	-20	NM_007548	CDS	Prdm1	PR domain containing 1, with ZNF domain
2	mmu-let-7i	-20	NM_010228	CDS	Flt1	FMS-like tyrosine kinase 1
2	mmu-let-7i	-20	NM_010719	CDS	Lipe	lipase, hormone sensitive
2	mmu-let-7i	-20	NM_145354	3	Nsun2	NOL1/NOP2/Sun domain family 2
2	mmu-let-7i	-19.9	NM_198420	CDS	D15Wsu169e	hypothetical protein 9530053N22
2	mmu-let-7i	-19.9	NM_178782	CDS	Bcorl1	BCL6 co-repressor-like 1
2	mmu-let-7i	-19.9	NM_172924	3	C230081A13Rik	hypothetical protein LOC244895
2	mmu-let-7i	-19.8	NM_011783	CDS	Agr2	anterior gradient 2
2	mmu-let-7i	-19.8	NM_011790	CDS	Arih2	ariadne homolog 2
2	mmu-let-7i	-19.8	NM_053072	CDS	Fgd6	FYVE, RhoGEF and PH domain containing 6
2	mmu-let-7i	-19.8	NM_010264	3	Nr6a1	nuclear receptor subfamily 6, group A, member 1
2	mmu-let-7i	-19.7	NM_177167	CDS	Ppm1e	protein phosphatase 1E (PP2C domain containing)
2	mmu-let-7i	-19.7	NM_175422	5	4631423B10Rik	hypothetical protein LOC109292
2	mmu-let-7i	-19.7	NM_011916	CDS	Xrn1	5'-3' exoribonuclease 1
2	mmu-let-7i	-19.6	NM_011542	CDS	Tcea3	transcription elongation factor A (SII), 3
2	mmu-let-7i	-19.6	NM_022022	CDS	Ube4b	ubiquitination factor E4B
2	mmu-let-7i	-19.6	NM_025994	3	Efhd2	EF hand domain containing 2
2	mmu-let-7i	-19.5	NM_181856	CDS	Ever2	epidermodysplasia verruciformis 2
2	mmu-let-7i	-19.5	NM_010711	CDS	Lhx3	LIM homeobox protein 3
2	mmu-let-7i	-19.4	NM_201395	CDS	Sall4	sal-like 4 isoform b
2	mmu-let-7i	-19.4	NM_175303	CDS	Sall4	sal-like 4 isoform a
2	mmu-let-7i	-19.4	NM_011246	3	Rasgrp1	RAS guanyl releasing protein 1
2	mmu-let-7i	-19.4	NM_007690	CDS	Chd1	chromodomain helicase DNA binding protein 1
2	mmu-let-7i	-19.4	NM_133964	CDS	Hlrc1
2	mmu-let-7i	-19.4	NM_146071	CDS	Muc20	mucin 20
2	mmu-let-7i	-19.3	NM_008634	CDS	Mtap1b	microtubule-associated protein 1 B
2	mmu-let-7i	-19.3	NM_010264	3	Nr6a1	nuclear receptor subfamily 6, group A, member 1
2	mmu-let-7i	-19.3	NM_182785	CDS	Lypd4
2	mmu-let-7i	-19.3	NM_033474	CDS	Arvcf	armadillo repeat gene deleted in
2	mmu-let-7i	-19.2	NM_011248	CDS	Robo3	roundabout homolog 3
2	mmu-let-7i	-19.2	NM_009543	CDS	Rnf103	ring finger protein 103
2	mmu-let-7i	-19.2	NM_007566	CDS	Birc6	baculoviral IAP repeat-containing 6
2	mmu-let-7i	-19.1	NM_177613	3	Cdc34	cell division cycle 34 homolog
2	mmu-let-7i	-19	NM_194333	CDS	Slc23a3	solute carrier family 23 (nucleobase
2	mmu-let-7i	-19	NM_145746	CDS	Odf4	outer dense fiber of sperm tails 4
2	mmu-let-7i	-19	NM_021387	CDS	2900093B09Rik	hypothetical protein LOC58188
2	mmu-let-7i	-19	NM_012045	3	Pla2g2f	phospholipase A2, group IIF
2	mmu-let-7i	-19	NM_026451	3	1600012H06Rik	hypothetical protein LOC67912
2	mmu-let-7i	-18.9	NM_080562	CDS	Ubox5	ubiquitin conjugating enzyme 7 interacting
2	mmu-let-7i	-18.8	NM_028048	5	Slc25a35
2	mmu-let-7i	-18.8	NM_010513	CDS	Igf1r	insulin-like growth factor I receptor
2	mmu-let-7i	-18.7	NM_201354	3	Gm672	hypothetical protein LOC269037
2	mmu-let-7i	-18.7	NM_011708	CDS	Vwf	von Willebrand factor
2	mmu-let-7i	-18.6	NM_030255	CDS	Apobec3	apolipoprotein B editing complex 3
2	mmu-let-7i	-18.6	NM_007690	CDS	Chd1	chromodomain helicase DNA binding protein 1
2	mmu-let-7i	-18.6	NM_152804	CDS	Plk2	polo-like kinase 2
2	mmu-let-7i	-18.6	NM_019446	5	Barhl1	BarH-like 1
2	mmu-let-7i	-18.5	NM_172689	CDS	Ddx58	DEAD/H box polypeptide RIG-I
2	mmu-let-7i	-18.4	NM_010655	CDS	Kpna2	karyopherin (importin) alpha 2
2	mmu-let-7i	-18.4	NM_013847	CDS	Gcat	glycine C-acetyltransferase
2	mmu-let-7i	-18.4	NM_011273	CDS	Xpr1	xenotropic and polytropic retrovirus receptor 1
2	mmu-let-7i	-18.4	NM_001003405	CDS	1810049H19Rik	Tesp4 protein
2	mmu-let-7i	-18.3	NM_009201	CDS	Slc1a5	solute carrier family 1 (neutral amino acid
2	mmu-let-7i	-18.3	NM_009134	CDS	Scn10a	sodium channel, voltage-gated, type X, alpha
2	mmu-let-7i	-18.2	NM_175628	CDS	A2m	alpha-2-macroglobulin
2	mmu-let-7i	-18.1	NM_153392	CDS	4922503N01Rik	hypothetical protein LOC230603
2	mmu-let-7i	-18.1	NM_029456	CDS	D19Ertd703e	sporulation-induced transcript 4-associated
2	mmu-let-7i	-18	NM_013869	CDS	Tnfrsf19	tumor necrosis factor receptor superfamily,
2	mmu-let-7i	-17.9	NM_013672	CDS	Sp1	trans-acting transcription factor 1
2	mmu-let-7i	-17.9	NM_207708	CDS	Syngr1	synaptogyrin 1 isoform 1a
2	mmu-let-7i	-17.9	NM_175501	CDS	Adamts12	a disintegrin-like and metalloprotease
2	mmu-let-7i	-17.9	NM_009303	CDS	Syngr1	synaptogyrin 1 isoform 1b
2	mmu-let-7i	-17.7	NM_022653	CDS	Thop1	thimet oligopeptidase 1
2	mmu-let-7i	-17.7	NM_176920	CDS	A930016D02Rik	hypothetical protein LOC319476
2	mmu-let-7i	-17.7	NM_178642	3	Tmem16a	transmembrane protein 16A
2	mmu-let-7i	-17.7	NM_021456	CDS	Ces1	carboxylesterase 1
2	mmu-let-7i	-17.6	NM_009213	CDS	Smpd2	sphingomyelin phosphodiesterase 2, neutral
2	mmu-let-7i	-17.6	NM_010830	CDS	Msh6	mutS homolog 6
2	mmu-let-7i	-17.5	NM_024477	CDS	AI428795	hypothetical protein LOC209683
2	mmu-let-7i	-17.5	NM_030081	3	Zfyve20	zinc finger, FYVE domain containing 20
2	mmu-let-7i	-17.4	NM_199034	CDS	4922502D21Rik	hypothetical protein LOC381816
2	mmu-let-7i	-17.4	NM_134067	CDS	AW209491	hypothetical protein LOC105351
2	mmu-let-7i	-17.4	NM_172471	CDS	Itih5	inter-alpha (globulin) inhibitor H5
2	mmu-let-7i	-17.4	NM_080463	3	Pofut1	protein O-fucosyltransferase 1
2	mmu-let-7i	-17.4	NM_153404	3	Liph	lipase, member H
2	mmu-let-7i	-17.3	NM_207687	CDS	Espn	espin isoform 1
2	mmu-let-7i	-17.3	NM_172133	CDS	Centa2	centaurin, alpha 2
2	mmu-let-7i	-17.3	NM_153054	CDS	Slc18a1	solute carrier family 18 (vesicular monoamine),
2	mmu-let-7i	-17.3	NM_173757	CDS	Mrps27	mitochondrial ribosomal protein S27
2	mmu-let-7i	-17.3	NM_020601	CDS	Tbl1x	transducin (beta)-like 1 X-linked
2	mmu-let-7i	-17.2	NM_008882	CDS	Plxna2	plexin A2
2	mmu-let-7i	-17.1	NM_009403	CDS	Tnfsf8	tumor necrosis factor (ligand) superfamily,
2	mmu-let-7i	-17.1	NM_172623	CDS	Treml4	IG-like domain containing protein IDCP1c
2	mmu-let-7i	-17.1	NM_153400	3	P2rx2	purinergic receptor P2X, ligand-gated ion
2	mmu-let-7i	-17	NM_010552	CDS	Il17	interleukin 17
2	mmu-let-7i	-17	NM_133815	3	Lbr	lamin B receptor
2	mmu-let-7i	-17	NM_025937	3	2610020O08Rik	nuclear NF-kappaB activating protein
2	mmu-let-7i	-16.9	NM_011756	CDS	Zfp36	zinc finger protein 36
2	mmu-let-7i	-16.9	NM_017464	3	Nedd9	neural precursor cell expressed, developmentally
2	mmu-let-7i	-16.9	NM_023638	CDS	Porcn	porcupine homolog
2	mmu-let-7i	-16.9	NM_145907	CDS	Porcn	porcupine homolog
2	mmu-let-7i	-16.9	NM_145908	CDS	Porcn	porcupine homolog
2	mmu-let-7i	-16.9	NM_029852	5	4921537D05Rik	RIKEN cDNA 4921537D05
2	mmu-let-7i	-16.7	NM_020506	CDS	Xpo4	exportin 4
2	mmu-let-7i	-16.6	NM_019945	CDS	Mast1	microtubule associated serine/threonine kinase
2	mmu-let-7i	-16.6	NM_019588	CDS	Plce1	phospholipase C, epsilon
2	mmu-let-7i	-16.5	NM_007658	CDS	Cdc25a	cell division cycle 25 homolog A
2	mmu-let-7i	-16.5	NM_025478	3	Isoc1	isochorismatase domain containing 1
2	mmu-let-7i	-16.5	NM_013762	CDS	Rpl3	ribosomal protein L3
2	mmu-let-7i	-16.5	NM_146150	CDS	Nrd1	nardilysin, N-arginine dibasic convertase, NRD
2	mmu-let-7i	-16.3	NM_016660	3	Hmga1	high mobility group AT-hook 1
2	mmu-let-7i	-16.3	NM_019999	CDS	Brp17	brain protein 17
2	mmu-let-7i	-16.1	NM_175505	3	A930017K11Rik	hypothetical protein LOC240054
2	mmu-let-7i	-16	NM_020028	3	Edg4	endothelial differentiation, lysophosphatidic
2	mmu-let-7i	-15.9	NM_011029	3	Rpsa
2	mmu-let-7i	-15.9	NM_031406	3	Slc12a9	solute carrier family 12 (potassium/chloride
2	mmu-let-7i	-15.8	NM_028836	3	Ctbs	chitobiase, di-N-acetyl-
2	mmu-let-7i	-15.7	NM_198421	CDS	C330046L10Rik
2	mmu-let-7i	-15.7	NM_011391	5	Slc16a7	solute carrier family 16, member 7
2	mmu-let-7i	-15.6	NM_008144	CDS	Bscl2	Bernardinelli-Seip congenital lipodystrophy 2
2	mmu-let-7i	-15.5	NM_133226	3	Pdzk2	PDZ domain containing 2
2	mmu-let-7i	-15.5	NM_021462	CDS	Mknk2	MAP kinase-interacting serine/threonine kinase
2	mmu-let-7i	-15.4	NM_199018	3	Stard8	START domain containing 8
2	mmu-let-7i	-15.2	NM_013686	CDS	Tcp1	t-complex protein 1
2	mmu-let-7i	-15.2	NM_177850	CDS	9230105K17Rik	bactericidal/permeability-increasing protein
2	mmu-let-7i	-15	NM_008354	CDS	Il12rb2	interleukin 12 receptor, beta 2
3	mmu-miR-1	-22.5	NM_022884	3	Bhmt2	betaine-homocysteine methyltransferase 2
3	mmu-miR-1	-20.3	NM_147103	CDS	Olfr555	olfactory receptor 555
3	mmu-miR-1	-19.8	NM_011756	3	Zfp36	zinc finger protein 36
3	mmu-miR-1	-19.6	NM_007840	3	Ddx5	DEAD (Asp-Glu-Ala-Asp) box polypeptide 5
3	mmu-miR-1	-19.4	NM_026446	3	Rgs19	regulator of G-protein signaling 19
3	mmu-miR-1	-19.3	NM_011308	CDS	Ncor1	nuclear receptor co-repressor 1
3	mmu-miR-1	-19.1	NM_148946	3	Slc8a2	solute carrier family 8 (sodium/calcium
3	mmu-miR-1	-19.1	NM_025886	CDS	Rassf7
3	mmu-miR-1	-19	NM_026169	3	1200004M23Rik	FKSG44 homolog
3	mmu-miR-1	-19	NM_029906	3	9530003J23Rik	hypothetical protein LOC77397
3	mmu-miR-1	-18.9	NM_015829	CDS	Slc25a13	solute carrier family 25 (mitochondrial carrier,
3	mmu-miR-1	-18.8	NM_026576	CDS	5730466H23Rik	ETAA16 protein
3	mmu-miR-1	-18.5	NM_008859	CDS	Prkcq	protein kinase C, theta
3	mmu-miR-1	-18.5	NM_080855	CDS	Zcchc14	BDG-29 protein
3	mmu-miR-1	-18.4	NM_177631	CDS	BC048502	hypothetical protein LOC223927
3	mmu-miR-1	-18.3	NM_182839	3	2900041A09Rik	tubulin polymerization-promoting protein
3	mmu-miR-1	-18.2	NM_146575	CDS	Olfr1457	olfactory receptor 1457
3	mmu-miR-1	-18.2	NM_177612	CDS	Ctnna3
3	mmu-miR-1	-17.7	NM_147030	CDS	Olfr1134	olfactory receptor 1134
3	mmu-miR-1	-17.6	NM_030706	3	Trim2	tripartite motif protein TRIM2
3	mmu-miR-1	-17.6	NM_175305	3	Lrrc19	leucine rich repeat containing 19
3	mmu-miR-1	-17.6	NM_011240	CDS	Ranbp2	RAN binding protein 2
3	mmu-miR-1	-17.5	NM_198298	CDS	Helz	helicase with zinc finger domain
3	mmu-miR-1	-17.5	NM_028596	CDS	2410025L10Rik	hypothetical protein LOC381668
3	mmu-miR-1	-17.4	NM_198412	3	Dnajc6	DnaJ (Hsp40) homolog, subfamily C, member 6
3	mmu-miR-1	-17.4	NM_028123	3	Slc37a3	solute carrier family 37 (glycerol-3-phosphate
3	mmu-miR-1	-17.3	NM_011181	CDS	Pscd2	pleckstrin homology, Sec7 and coiled-coil
3	mmu-miR-1	-17.3	NM_030081	3	Zfyve20	zinc finger, FYVE domain containing 20
3	mmu-miR-1	-17.2	NM_024452	3	Luzp1	leucine zipper protein 1
3	mmu-miR-1	-17.1	NM_146639	CDS	Olfr1138	olfactory receptor 1138
3	mmu-miR-1	-17.1	NM_008584	3	Meox2	mesenchyme homeobox 2
3	mmu-miR-1	-17.1	NM_133987	CDS	Slc6a8	solute carrier family 6 (neurotransmitter
3	mmu-miR-1	-17.1	NM_007892	3	E2f5	E2F transcription factor 5
3	mmu-miR-1	-17	NM_009333	3	Tcf7l2	transcription factor 7-like 2, T-cell specific,
3	mmu-miR-1	-16.9	NM_021278	3	Tmsb4x	thymosin, beta 4, X chromosome
3	mmu-miR-1	-16.9	NM_053151	CDS	Klra21	killer cell lectin-like receptor subfamily A,
3	mmu-miR-1	-16.9	NM_144841	3	Otx2	orthodenticle homolog 2
3	mmu-miR-1	-16.8	NM_016714	3	Nup50	nucleoporin 50
3	mmu-miR-1	-16.8	NM_023275	3	Rhoj	ras homolog gene family, member J
3	mmu-miR-1	-16.7	NM_172944	3	Itgae	integrin, alpha E, epithelial-associated
3	mmu-miR-1	-16.7	NM_177791	CDS	Kctd19
3	mmu-miR-1	-16.7	NM_194355	3	Spire1	Spir-1 protein isoform 1
3	mmu-miR-1	-16.7	NM_176832	3	Spire1	Spir-1 protein isoform 2
3	mmu-miR-1	-16.7	NM_144941	CDS	Rprc1
3	mmu-miR-1	-16.6	NM_172782	3	Nxt2	nuclear transport factor 2-like export factor 2
3	mmu-miR-1	-16.6	NM_008880	CDS	Plscr2	phospholipid scramblase 2
3	mmu-miR-1	-16.6	NM_009671	CDS	Ankfy1	ankyrin repeat and FYVE domain containing 1
3	mmu-miR-1	-16.6	NM_027275	CDS	2810422B04Rik	hypothetical protein LOC69956
3	mmu-miR-1	-16.5	NM_009049	CDS	Resp18	regulated endocrine-specific protein 18
3	mmu-miR-1	-16.5	NM_133897	CDS	Lrrc8c
3	mmu-miR-1	-16.4	NM_146116	CDS	4930542G03Rik	tubulin, beta, 2
3	mmu-miR-1	-16.4	NM_144835	CDS	Heatr1
3	mmu-miR-1	-16.3	NM_011246	3	Rasgrp1	RAS guanyl releasing protein 1
3	mmu-miR-1	-16.3	NM_183176	3	A930017M01Rik	hypothetical protein LOC239410
3	mmu-miR-1	-16.3	NM_029810	CDS	Nt5c2	5'-nucleotidase, cytosolic II
3	mmu-miR-1	-16.2	NM_153526	3	Insig1	insulin induced gene 1
3	mmu-miR-1	-16.2	NM_197940	3	5730509C05Rik	Wire protein
3	mmu-miR-1	-16.2	NM_022317	3	Slc28a3	solute carrier family 28 (sodium-coupled
3	mmu-miR-1	-16.1	NM_198661	CDS	Oog2	oogenesin 2
3	mmu-miR-1	-16.1	NM_012050	CDS	Omd	osteomodulin
3	mmu-miR-1	-16.1	NM_020502	CDS	Tas2r108	taste receptor, type 2, member 108
3	mmu-miR-1	-16.1	NM_001005371	CDS	MGC91195	hypothetical protein LOC381569
3	mmu-miR-1	-16.1	NM_021878	3	Jarid2	jumonji protein
3	mmu-miR-1	-16	NM_027920	CDS	March8	membrane-associated ring finger (C3HC4) 8
3	mmu-miR-1	-16	NM_178896	3	AI836376	hypothetical protein LOC100737
3	mmu-miR-1	-16	NM_207215	CDS	Phr1	pam, highwire, rpm 1
3	mmu-miR-1	-16	NM_011650	CDS	Tsn	translin
3	mmu-miR-1	-16	NM_172455	CDS	Tmprss7	transmembrane serine protease 7
3	mmu-miR-1	-16	NM_013464	CDS	Ahr	aryl-hydrocarbon receptor
3	mmu-miR-1	-16	NM_026646	3	Slc25a22	solute carrier family 25 (mitochondrial carrier,
3	mmu-miR-1	-15.9	NM_053196	3	Sfxn2	sideroflexin 2
3	mmu-miR-1	-15.9	NM_030708	CDS	Zfhx4	zinc finger homeodomain 4
3	mmu-miR-1	-15.9	NM_021420	3	Stk4	serine/threonine kinase 4
3	mmu-miR-1	-15.9	NM_146828	CDS	Olfr975	olfactory receptor 975
3	mmu-miR-1	-15.9	NM_178642	CDS	Tmem16a	transmembrane protein 16A
3	mmu-miR-1	-15.9	NM_010789	CDS	Meis1	myeloid ecotropic viral integration site 1
3	mmu-miR-1	-15.9	NM_009241	CDS	Spam1	sperm adhesion molecule 1
3	mmu-miR-1	-15.8	NM_139306	3	2410116I05Rik
3	mmu-miR-1	-15.8	NM_026236	3	Wdr48	WD repeat domain 48
3	mmu-miR-1	-15.8	NM_012050	CDS	Omd	osteomodulin
3	mmu-miR-1	-15.7	NM_177587	CDS	Aqp12	aquaporin 12
3	mmu-miR-1	-15.7	NM_010693	5	Lck	lymphocyte protein tyrosine kinase
3	mmu-miR-1	-15.7	NM_008135	CDS	Slc6a9	solute carrier family 6 (neurotransmitter
3	mmu-miR-1	-15.7	NM_009409	CDS	Top2b	topoisomerase (DNA) II beta
3	mmu-miR-1	-15.6	NM_010787	3	Mea1	male enhanced antigen 1
3	mmu-miR-1	-15.6	NM_021317	CDS	Dnajb7	DnaJ (Hsp40) homolog, subfamily B, member 7
3	mmu-miR-1	-15.6	NM_008739	3	Nsd1	nuclear receptor-binding SET-domain protein 1
3	mmu-miR-1	-15.6	NM_175473	3	Fras1	Fras1 protein
3	mmu-miR-1	-15.6	NM_011356	CDS	Frzb	frizzled-related protein
3	mmu-miR-1	-15.5	NM_011172	CDS	Prodh	proline dehydrogenase
3	mmu-miR-1	-15.5	NM_139144	CDS	Ogt	O-linked N-acetylglucosamine transferase
3	mmu-miR-1	-15.5	NM_024459	5	Ppp3r1	protein phosphatase 3, regulatory subunit B,
3	mmu-miR-1	-15.5	NM_025510	3	2310004I24Rik	hypothetical protein LOC66358
3	mmu-miR-1	-15.5	NM_026179	CDS	Abhd5	CGI58 homolog
3	mmu-miR-1	-15.4	NM_008036	3	Fosb	FBJ osteosarcoma oncogene B
3	mmu-miR-1	-15.4	NM_010329	3	Pdpn
3	mmu-miR-1	-15.4	NM_177583	3	Aph1b	anterior pharynx defective 1b homolog
3	mmu-miR-1	-15.4	NM_172736	3	Leng8	leukocyte receptor cluster (LRC) member 8
3	mmu-miR-1	-15.4	NM_009291	3	Stra6	stimulated by retinoic acid gene 6
3	mmu-miR-1	-15.4	NM_001001152	CDS	Zfp458	zinc finger protein 458
3	mmu-miR-1	-15.3	NM_028803	CDS	Gbe1	glucan (1,4-alpha-), branching enzyme 1
3	mmu-miR-1	-15.3	NM_146696	CDS	Olfr1477	olfactory receptor 1477
3	mmu-miR-1	-15.3	NM_021496	CDS	Pvrl3	poliovirus receptor-related 3 isoform beta
3	mmu-miR-1	-15.3	NM_008312	3	Htr2c	5-hydroxytryptamine (serotonin) receptor 2C
3	mmu-miR-1	-15.3	NM_206872	CDS	V1rd12	vomeronasal 1 receptor, D12
3	mmu-miR-1	-15.3	NM_146291	CDS	Olfr1484	olfactory receptor 1484
3	mmu-miR-1	-15.3	NM_008177	3	Grpr	gastrin releasing peptide receptor
3	mmu-miR-1	-15.3	NM_008218	3	Hba-a1	hemoglobin alpha 1 chain
3	mmu-miR-1	-15.3	NM_021495	CDS	Pvrl3	poliovirus receptor-related 3 isoform alpha
3	mmu-miR-1	-15.3	NM_021497	CDS	Pvrl3	poliovirus receptor-related 3 isoform gamma
3	mmu-miR-1	-15.3	NM_008548	3	Man1a	mannosidase 1, alpha
3	mmu-miR-1	-15.2	NM_009459	3	Ube2h	ubiquitin-conjugating enzyme E2H
3	mmu-miR-1	-15.2	NM_028339	3	Txndc1	thioredoxin domain containing 1
3	mmu-miR-1	-15.2	NM_009260	3	Spnb2	spectrin beta 2 isoform 2
3	mmu-miR-1	-15.1	NM_177572	CDS	BC057371	hypothetical protein LOC194237
3	mmu-miR-1	-15.1	NM_019878	3	Sult1b1	dopa/tyrosine sulfotransferase
3	mmu-miR-1	-15.1	NM_009861	3	Cdc42	cell division cycle 42 homolog
3	mmu-miR-1	-15.1	NM_020565	CDS	Sult3a1	sulfotransferase family 3A, member 1
3	mmu-miR-1	-15.1	NM_007466	3	Api5	apoptosis inhibitor 5
3	mmu-miR-1	-15.1	NM_026866	CDS	Disp1	dispatched homolog 1
3	mmu-miR-1	-15	NM_206974	3	Kcnrg	potassium channel regulator
3	mmu-miR-1	-15	NM_172729	CDS	Card4	caspase recruitment domain 4
3	mmu-miR-1	-15	NM_008579	5	Meig1	meiosis expressed gene 1
3	mmu-miR-1	-15	NM_180678	CDS	Gars	glycyl-tRNA synthetase
3	mmu-miR-1	-15	NM_013490	CDS	Chka	choline kinase alpha
3	mmu-miR-1	-15	NM_008482	CDS	Lamb1-1	laminin B1 subunit 1
3	mmu-miR-1	-15	NM_172504	3	4930509O22	hypothetical protein LOC212225
3	mmu-miR-1	-14.9	NM_145459	5	Zfp503	zinc-finger protein NOLZ1
3	mmu-miR-1	-14.9	NM_021359	CDS	Itgb6	integrin beta 6
3	mmu-miR-1	-14.9	NM_008199	CDS	H2-Bl	histocompatibility 2, blastocyst
3	mmu-miR-1	-14.8	NM_016685	CDS	Comp	cartilage oligomeric matrix protein
3	mmu-miR-1	-14.8	NM_001003953	3	Fbxl10	F-box and leucine-rich repeat protein 10 isoform
3	mmu-miR-1	-14.8	NM_013910	3	Fbxl10	F-box and leucine-rich repeat protein 10 isoform
3	mmu-miR-1	-14.8	NM_008908	CDS	Ppic	peptidylprolyl isomerase C
3	mmu-miR-1	-14.8	NM_001005866	3	Fbxl10	F-box and leucine-rich repeat protein 10 isoform
3	mmu-miR-1	-14.8	NM_138954	CDS	Rfpl4	ret finger protein-like 4
3	mmu-miR-1	-14.7	NM_010303	CDS	Gna13	guanine nucleotide binding protein, alpha 13
3	mmu-miR-1	-14.7	NM_007396	CDS	Acvr2a
3	mmu-miR-1	-14.7	NM_025855	3	Echdc1	enoyl Coenzyme A hydratase domain containing 1
3	mmu-miR-1	-14.7	NM_027435	CDS	Atad2	ATPase family, AAA domain containing 2
3	mmu-miR-1	-14.7	NM_009194	CDS	Slc12a2	solute carrier family 12, member 2
3	mmu-miR-1	-14.7	NM_145629	3	Pls3	plastin 3 precursor
3	mmu-miR-1	-14.7	NM_198006	5	6330578E17Rik	hypothetical protein LOC76178
3	mmu-miR-1	-14.7	NM_021331	3	G6pc2	glucose-6-phosphatase, catalytic, related
3	mmu-miR-1	-14.7	NM_011723	CDS	Xdh	xanthine dehydrogenase
3	mmu-miR-1	-14.6	NM_153406	CDS	4932439K10Rik	hypothetical protein LOC74392
3	mmu-miR-1	-14.6	NM_026200	3	Kcnv1	potassium channel Kv8.1 homolog
3	mmu-miR-1	-14.6	NM_133248	CDS	Glmn	glomulin, FKBP associated protein
3	mmu-miR-1	-14.6	NM_022881	3	Rgs18	regulator of G-protein signaling 18
3	mmu-miR-1	-14.6	NM_177025	CDS	Cobll1	Cobl-like 1
3	mmu-miR-1	-14.5	NM_146222	3	BC024479	hypothetical protein LOC235184
3	mmu-miR-1	-14.5	NM_008512	CDS	Lrp1	low density lipoprotein receptor-related protein
3	mmu-miR-1	-14.5	NM_010867	CDS	Myom1	myomesin 1
3	mmu-miR-1	-14.5	NM_177431	CDS	Adamts20	a disintegrin-like and metalloprotease
3	mmu-miR-1	-14.5	NM_175649	3	Tnfrsf26	tumor necrosis factor receptor superfamily,
3	mmu-miR-1	-14.5	NM_177863	3	Frem1	Fras1 related extracellular matrix protein 1
3	mmu-miR-1	-14.5	NM_017475	3	Rragc	small GTPase homolog
3	mmu-miR-1	-14.5	NM_008869	3	Pla2g4a	phospholipase A2, group IVA
3	mmu-miR-1	-14.5	NM_198035	CDS	Zbtb39
3	mmu-miR-1	-14.5	NM_146349	CDS	Olfr1128	olfactory receptor 1128
3	mmu-miR-1	-14.5	NM_183024	3	A430091O22Rik	hypothetical protein LOC242570
3	mmu-miR-1	-14.5	NM_010195	CDS	Lgr5
3	mmu-miR-1	-14.4	NM_012033	3	Tinag	tubulointerstitial nephritis antigen
3	mmu-miR-1	-14.4	NM_017401	CDS	Polm	polymerase (DNA directed), mu
3	mmu-miR-1	-14.4	NM_031392	3	Wdr6	WD repeat domain 6
3	mmu-miR-1	-14.4	NM_001009818	3	Sept11
3	mmu-miR-1	-14.4	NM_001008419	CDS	Aox3l1	aldehyde oxidase 3-like 1
3	mmu-miR-1	-14.4	NM_172877	CDS	4732496O08Rik	hypothetical protein LOC242736
3	mmu-miR-1	-14.4	NM_177297	CDS	D830039M14Rik	hypothetical protein LOC320949
3	mmu-miR-1	-14.4	NM_010512	3	Igf1	insulin-like growth factor 1
3	mmu-miR-1	-14.4	NM_033524	3	Spred1	sprouty-related protein 1 with EVH-1 domain
3	mmu-miR-1	-14.4	NM_013598	3	Kitl	kit ligand
3	mmu-miR-1	-14.4	NM_175334	CDS	Maml1	mastermind like 1
3	mmu-miR-1	-14.4	NM_175498	3	Pnma2	paraneoplastic antigen MA2
3	mmu-miR-1	-14.4	NM_023587	CDS	Ptplb	protein tyrosine phosphatase-like protein PTPLB
3	mmu-miR-1	-14.4	NM_025877	3	Slc25a23
3	mmu-miR-1	-14.4	NM_173371	3	H6pd	hexose-6-phosphate dehydrogenase (glucose
3	mmu-miR-1	-14.3	NM_025993	3	Mis12	MIS12 homolog
3	mmu-miR-1	-14.3	NM_023160	CDS	Cml1	putative N-acetyltransferase Camello 1
3	mmu-miR-1	-14.3	NM_008307	CDS	Htf9c	HpaII tiny fragments locus 9c
3	mmu-miR-1	-14.3	NM_028044	3	Cnn3	calponin 3, acidic
3	mmu-miR-1	-14.3	NM_028711	3	Slc25a27	solute carrier family 25, member 27
3	mmu-miR-1	-14.2	NM_153073	CDS	Gab3	growth factor receptor bound protein
3	mmu-miR-1	-14.2	NM_011059	CDS	Padi1	peptidyl arginine deiminase, type I
3	mmu-miR-1	-14.2	NM_011562	3	Tdgf1	teratocarcinoma-derived growth factor
3	mmu-miR-1	-14.2	NM_010941	CDS	Nsdhl	NAD(P) dependent steroid dehydrogenase-like
3	mmu-miR-1	-14.2	NM_009105	3	Rsu1	Ras suppressor protein 1
3	mmu-miR-1	-14.2	NM_008054	CDS	Fyn	protein-tyrosine kinase fyn
3	mmu-miR-1	-14.2	NM_172873	CDS	D030010E02Rik	hypothetical protein LOC242603
3	mmu-miR-1	-14.2	NM_009521	3	Wnt3	wingless-related MMTV integration site 3
3	mmu-miR-1	-14.2	NM_013718	3	Trappc3	trafficking protein particle complex 3
3	mmu-miR-1	-14.1	NM_027504	CDS	Prdm16	transcription factor MEL1
3	mmu-miR-1	-14.1	NM_009806	3	Cask	calcium/calmodulin-dependent serine protein
3	mmu-miR-1	-14.1	NM_172052	CDS	C630013N10Rik	hypothetical protein LOC234378
3	mmu-miR-1	-14.1	NM_008480	CDS	Lama1	laminin, alpha 1
3	mmu-miR-1	-14.1	NM_153420	CDS	Acpl2	acid phosphatase-like 2
3	mmu-miR-1	-14.1	NM_011931	3	Rfwd2	constitutive photomorphogenic protein 1
3	mmu-miR-1	-14.1	NM_001005230	CDS	Olfr1024	olfactory receptor 1024
3	mmu-miR-1	-14	NM_025939	3	Paics	phosphoribosylaminoimidazole carboxylase
3	mmu-miR-1	-14	NM_153588	CDS	Mkl2	MKL/myocardin-like 2
3	mmu-miR-1	-14	NM_207545	CDS	V1rd17	vomeronasal 1 receptor, D17
3	mmu-miR-1	-14	NM_011682	3	Utrn	utrophin
3	mmu-miR-1	-13.9	NM_020603	CDS	Wdr46
3	mmu-miR-1	-13.9	NM_025673	3	Golph3	golgi phosphoprotein 3
3	mmu-miR-1	-13.9	NM_025860	CDS	Ddx18	DEAD (Asp-Glu-Ala-Asp) box polypeptide 18
3	mmu-miR-1	-13.9	NM_146156	3	Pdik1l	PDLIM1 interacting kinase 1 like
3	mmu-miR-1	-13.9	NM_001004182	3	LOC434008	hypothetical protein LOC434008
3	mmu-miR-1	-13.9	NM_205844	CDS	Gral	GDNF receptor alpha-like
3	mmu-miR-1	-13.9	NM_011643	CDS	Trpc1	transient receptor potential cation channel,
3	mmu-miR-1	-13.9	NM_199012	CDS	Fchsd2	FCH and double SH3 domains 2
3	mmu-miR-1	-13.9	NM_144954	CDS	Ppil2	peptidylprolyl isomerase-like 2
3	mmu-miR-1	-13.9	NM_172827	CDS	Lnpep	leucyl/cystinyl aminopeptidase
3	mmu-miR-1	-13.9	NM_010577	CDS	Itga5	integrin alpha 5
3	mmu-miR-1	-13.8	NM_178877	CDS	C80638	hypothetical protein LOC97086
3	mmu-miR-1	-13.8	NM_133247	3	Usp33	ubiquitin specific protease 33
3	mmu-miR-1	-13.8	NM_010750	3	Mab21l1	mab-21-like 1
3	mmu-miR-1	-13.8	NM_009477	5	Upp1	uridine phosphorylase 1
3	mmu-miR-1	-13.8	NM_176930	CDS	C130076O07Rik	neuronal cell adhesion molecule
3	mmu-miR-1	-13.8	NM_009702	3	Aqr	aquarius
3	mmu-miR-1	-13.8	NM_181546	CDS	Syt14	synaptotagmin XIV
3	mmu-miR-1	-13.8	NM_183115	3	5830436D01Rik	hypothetical protein LOC76041
3	mmu-miR-1	-13.8	NM_203490	CDS	Mrgprd	MAS-related GPR, member D
3	mmu-miR-1	-13.8	NM_008797	CDS	Pcx	pyruvate carboxylase
3	mmu-miR-1	-13.7	NM_027462	3	Wars2	mitochondrial tryptophanyl tRNA synthetase 2
3	mmu-miR-1	-13.7	NM_053139	3	Pcdhb14	protocadherin beta 14
3	mmu-miR-1	-13.7	NM_145126	CDS	Chi3l4	chitinase 3-like 4
3	mmu-miR-1	-13.7	NM_026132	CDS	Txndc8	thioredoxin domain containing 8
3	mmu-miR-1	-13.7	NM_130457	CDS	Cntnap4	contactin associated protein 4
3	mmu-miR-1	-13.7	NM_007974	CDS	F2rl1	coagulation factor II (thrombin) receptor-like
3	mmu-miR-1	-13.7	NM_017379	CDS	Tuba8	tubulin, alpha 8
3	mmu-miR-1	-13.7	NM_153407	3	BC035295	cDNA sequence BC035295
3	mmu-miR-1	-13.7	NM_027836	3	Ms4a7	membrane-spanning 4-domains, subfamily A, member
3	mmu-miR-1	-13.6	NM_175184	3	2610528K11Rik	hypothetical protein LOC72543
3	mmu-miR-1	-13.6	NM_030711	CDS	Arts1	type 1 tumor necrosis factor receptor shedding
3	mmu-miR-1	-13.6	NM_022883	CDS	Lpin3	lipin 3
3	mmu-miR-1	-13.6	NM_009677	CDS	Ap1g1	adaptor protein complex AP-1, gamma 1 subunit
3	mmu-miR-1	-13.6	NM_015742	3	Myo9b	myosin IXb
3	mmu-miR-1	-13.6	NM_176860	CDS	2810457I06Rik	RIKEN cDNA 2810457I06
3	mmu-miR-1	-13.6	NM_011292	CDS	Rpl9	ribosomal protein L9
3	mmu-miR-1	-13.6	NM_011762	CDS	Zfp59	zinc finger protein 59
3	mmu-miR-1	-13.6	NM_177735	CDS	C130036G08	hypothetical protein LOC243339
3	mmu-miR-1	-13.6	NM_177178	CDS	Lmbrd2
3	mmu-miR-1	-13.6	NM_008853	3	Pja1	praja1, RING-H2 motif containing
3	mmu-miR-1	-13.6	NM_013747	5	Golga5	golgi autoantigen, golgin subfamily a, 5
3	mmu-miR-1	-13.6	NM_025341	3	Abhd6	abhydrolase domain containing 6
3	mmu-miR-1	-13.5	NM_007463	3	Apeg1	aortic preferentially expressed gene 1
3	mmu-miR-1	-13.5	NM_026136	CDS	4930449I24Rik	hypothetical protein LOC67410
3	mmu-miR-1	-13.5	NM_146200	CDS	Eif3s8	eukaryotic translation initiation factor 3,
3	mmu-miR-1	-13.5	NM_007992	3	Fbln2	fibulin 2
3	mmu-miR-1	-13.5	NM_019395	3	Fbp1	fructose bisphosphatase 1
3	mmu-miR-1	-13.5	NM_145743	CDS	Lace1	lactation elevated 1
3	mmu-miR-1	-13.5	NM_021544	CDS	Scn5a	voltage-gated sodium channel type V alpha
3	mmu-miR-1	-13.5	NM_011386	5	Skil	SKI-like
3	mmu-miR-1	-13.5	NM_198297	CDS	Trat1
3	mmu-miR-1	-13.4	NM_026178	3	Mmd	monocyte to macrophage
3	mmu-miR-1	-13.4	NM_025819	3	1200016B10Rik	hypothetical protein LOC66875
3	mmu-miR-1	-13.4	NM_194462	CDS	Akap9	A kinase (PRKA) anchor protein (yotiao) 9
3	mmu-miR-1	-13.4	NM_009197	3	Slc16a2	solute carrier family 16, member 2
3	mmu-miR-1	-13.4	NM_010418	CDS	Herc2	hect (homologous to the E6-AP (UBE3A) carboxyl
3	mmu-miR-1	-13.4	NM_010820	CDS	Mpdz	multiple PDZ domain protein
3	mmu-miR-1	-13.3	NM_027216	CDS	Slc39a11	solute carrier family 39 (metal ion
3	mmu-miR-1	-13.3	NM_001008232	CDS	Ddefl1	development and differentiation enhancing
3	mmu-miR-1	-13.3	NM_027123	CDS	2310010B21Rik	hypothetical protein LOC69577
3	mmu-miR-1	-13.3	NM_021886	CDS	Cenph	centromere autoantigen H
3	mmu-miR-1	-13.3	NM_023672	CDS	Ssbp3	single-stranded DNA-binding protein isoform a
3	mmu-miR-1	-13.3	NM_130889	3	Anp32b	acidic nuclear phosphoprotein 32 family, member
3	mmu-miR-1	-13.3	NM_198438	CDS	Ssbp3	single-stranded DNA-binding protein isoform b
3	mmu-miR-1	-13.3	NM_134013	CDS	Psme4	proteasome (prosome, macropain) activator
3	mmu-miR-1	-13.3	NM_009517	3	Wig1	wild-type p53-induced gene 1
3	mmu-miR-1	-13.3	NM_009262	3	Spock1	sparc/osteonectin, cwcv and kazal-like domains
3	mmu-miR-1	-13.3	NM_023805	3	Slc38a3	N system amino acids transporter NAT-1
3	mmu-miR-1	-13.3	NM_010566	CDS	Inpp5d	inositol polyphosphate-5-phosphatase D
3	mmu-miR-1	-13.2	NM_019645	3	Pkp1	plakophilin 1
3	mmu-miR-1	-13.2	NM_053171	CDS	Csmd1	CUB and Sushi multiple domains 1
3	mmu-miR-1	-13.2	NM_007734	3	Col4a3	procollagen, type IV, alpha 3
3	mmu-miR-1	-13.2	NM_008432	CDS	Kcnma3	potassium large conductance pH-sensitive
3	mmu-miR-1	-13.2	NM_008689	CDS	Nfkb1	nuclear factor kappa-B, subunit 1
3	mmu-miR-1	-13.1	NM_030228	3	Gas2l1	GAS2-related protein isoform alpha
3	mmu-miR-1	-13.1	NM_029814	3	Chmp5
3	mmu-miR-1	-13.1	NM_183147	3	Sprn	shadow of prion protein
3	mmu-miR-1	-13.1	NM_144560	3	Gas2l1	GAS2-related protein isoform beta
3	mmu-miR-1	-13.1	NM_177848	5	9430083I22	hypothetical protein LOC329514
3	mmu-miR-1	-13.1	NM_145933	CDS	St6gal1	beta galactoside alpha 2,6 sialyltransferase 1
3	mmu-miR-1	-13	NM_153395	CDS	2610528O22Rik	hypothetical protein LOC67074
3	mmu-miR-1	-13	NM_010879	5	Nck2	non-catalytic region of tyrosine kinase adaptor
3	mmu-miR-1	-13	NM_001009947	CDS	Dock11	dedicator of cytokinesis 11
3	mmu-miR-1	-13	NM_010104	3	Edn1	endothelin 1
3	mmu-miR-1	-13	NM_009545	CDS	Pcgf2
3	mmu-miR-1	-13	NM_153119	3	AI840980	PH domain-containing protein homolog
3	mmu-miR-1	-12.9	NM_024495	3	Car13	carbonic anhydrase 13
3	mmu-miR-1	-12.9	NM_176902	3	1110014K08Rik	hypothetical protein LOC319370
3	mmu-miR-1	-12.9	NM_028789	3	1300004G08Rik	similar to hypothetical protein FLJ23360
3	mmu-miR-1	-12.9	NM_007403	CDS	Adam8	a disintegrin and metalloprotease domain 8
3	mmu-miR-1	-12.9	NM_028121	3	Adpgk	ATP-dependent glucokinase
3	mmu-miR-1	-12.9	NM_013495	CDS	Cpt1a	carnitine palmitoyltransferase 1a, liver
3	mmu-miR-1	-12.9	NM_172735	CDS	Zc3hc1	nuclear interacting partner of ALK
3	mmu-miR-1	-12.9	NM_181853	CDS	Trim66	transcriptional intermediary factor 1 delta
3	mmu-miR-1	-12.8	NM_025618	3	Sri	sorcin
3	mmu-miR-1	-12.8	NM_008802	3	Pde7a	phosphodiesterase 7A
3	mmu-miR-1	-12.8	NM_033585	CDS	Pcdhga2	protocadherin gamma subfamily A, 2
3	mmu-miR-1	-12.8	NM_133184	CDS	Slc5a4a	solute carrier family 5, member 4a
3	mmu-miR-1	-12.8	NM_013733	CDS	Chaf1a	chromatin assembly factor 1, subunit A (p150)
3	mmu-miR-1	-12.8	NM_054082	CDS	Mta3	metastasis associated 3
3	mmu-miR-1	-12.8	NM_001008429	CDS	Taar3	trace amine-associated receptor 3
3	mmu-miR-1	-12.8	NM_177061	3	Olfr1344	olfactory receptor 1344
3	mmu-miR-1	-12.8	NM_023219	CDS	Slc5a4b	solute carrier family 5 member 4b
3	mmu-miR-1	-12.8	NM_020557	3	Tyki	thymidylate kinase family LPS-inducible member
3	mmu-miR-1	-12.8	NM_008378	3	Impact	imprinted and ancient
3	mmu-miR-1	-12.8	NM_194263	3	Tbx20	T-box 20 isoform a
3	mmu-miR-1	-12.8	NM_024249	CDS	1810073N04Rik	hypothetical protein LOC72055
3	mmu-miR-1	-12.7	NM_007734	3	Col4a3	procollagen, type IV, alpha 3
3	mmu-miR-1	-12.7	NM_007425	3	Ager	advanced glycosylation end product-specific
3	mmu-miR-1	-12.7	NM_130454	CDS	Recql5	RecQ protein-like 5
3	mmu-miR-1	-12.7	NM_008655	3	Gadd45b	growth arrest and DNA-damage-inducible 45 beta
3	mmu-miR-1	-12.7	NM_009629	3	Adora1	adenosine A1 receptor
3	mmu-miR-1	-12.7	NM_001008533	3	Adora1	adenosine A1 receptor
3	mmu-miR-1	-12.7	NM_177449	3	Lrrc29	leucine rich repeat containing 29
3	mmu-miR-1	-12.7	NM_008641	CDS	Mast2	microtubule associated serine/threonine kinase
3	mmu-miR-1	-12.7	NM_008884	3	Pml	promyelocytic leukemia
3	mmu-miR-1	-12.7	NM_145985	3	Arcn1	archain 1
3	mmu-miR-1	-12.7	NM_009831	CDS	Ccng1	cyclin G1
3	mmu-miR-1	-12.7	NM_175690	5	A730027B03Rik	hypothetical protein LOC319301
3	mmu-miR-1	-12.7	NM_027687	3	Cabyr	calcium-binding tyrosine-phosphorylation
3	mmu-miR-1	-12.7	NM_146996	CDS	Olfr177	olfactory receptor 177
3	mmu-miR-1	-12.7	NM_181731	CDS	Cabyr	calcium-binding tyrosine-phosphorylation
3	mmu-miR-1	-12.7	NM_011512	3	Surf4	surfeit gene 4
3	mmu-miR-1	-12.7	NM_175646	CDS	Txnl4b	Dim1-like protein
3	mmu-miR-1	-12.7	NM_177238	CDS	9830147P19Rik	hypothetical protein LOC320711
3	mmu-miR-1	-12.7	NM_148673	CDS	D11Ertd730e	step II splicing factor SLU7
3	mmu-miR-1	-12.7	NM_178087	3	Pml	promyelocytic leukemia
3	mmu-miR-1	-12.7	NM_030168	3	4921505C17Rik	RIKEN cDNA 4921505C17
3	mmu-miR-1	-12.6	NM_030695	CDS	Lrba	LPS-responsive beige-like anchor
3	mmu-miR-1	-12.6	NM_206869	CDS	V1rd16	vomeronasal 1 receptor, D16
3	mmu-miR-1	-12.6	NM_021297	CDS	Tlr4	toll-like receptor 4
3	mmu-miR-1	-12.6	NM_027478	CDS	5730494N06Rik	hypothetical protein LOC70612
3	mmu-miR-1	-12.6	NM_198655	CDS	4921509C19Rik	hypothetical protein LOC381393
3	mmu-miR-1	-12.6	NM_013886	3	Hdgfrp3	hepatoma-derived growth factor, related protein
3	mmu-miR-1	-12.6	NM_207618	CDS	V1rd18	vomeronasal 1 receptor, D18
3	mmu-miR-1	-12.6	NM_010890	CDS	Nedd4	neural precursor cell expressed, developmentally
3	mmu-miR-1	-12.6	NM_010317	3	Gng4	guanine nucleotide binding protein (G protein),
3	mmu-miR-1	-12.6	NM_207619	CDS	V1rd19	vomeronasal 1 receptor, D19
3	mmu-miR-1	-12.6	NM_207546	CDS	V1rd20	vomeronasal 1 receptor, D20
3	mmu-miR-1	-12.6	NM_019553	CDS	Ddx21	DEAD (Asp-Glu-Ala-Asp) box polypeptide 21
3	mmu-miR-1	-12.5	NM_019789	3	Csen	calsenilin, presenilin-binding protein, EF hand
3	mmu-miR-1	-12.5	NM_007460	3	Ap3d1	adaptor-related protein complex 3, delta 1
3	mmu-miR-1	-12.5	NM_021343	CDS	Spata5	spermatogenesis associated 5
3	mmu-miR-1	-12.5	NM_028906	CDS	Dpp8	dipeptidylpeptidase 8
3	mmu-miR-1	-12.5	NM_018746	CDS	Itih4	inter alpha-trypsin inhibitor, heavy chain 4
3	mmu-miR-1	-12.5	NM_009295	CDS	Stxbp1	syntaxin binding protein 1
3	mmu-miR-1	-12.5	NM_011779	CDS	Coro1c	coronin, actin binding protein 1C
3	mmu-miR-1	-12.5	NM_026082	CDS	Dock7	dedicator of cytokinesis 7
3	mmu-miR-1	-12.4	NM_029397	CDS	Rbm12	RNA binding motif protein 12
3	mmu-miR-1	-12.4	NM_011779	3	Coro1c	coronin, actin binding protein 1C
3	mmu-miR-1	-12.4	NM_172713	3	Sdad1	SDA1 domain containing 1
3	mmu-miR-1	-12.4	NM_182784	5	Iqsec1	IQ motif and Sec7 domain 1
3	mmu-miR-1	-12.4	NM_001008421	CDS	Nol10
3	mmu-miR-1	-12.4	NM_031389	3	Nalp4c	VNACHT, leucine rich repeat and PYD containing
3	mmu-miR-1	-12.4	NM_009211	3	Smarcc1	SWI/SNF related, matrix associated, actin
3	mmu-miR-1	-12.4	NM_172747	3	Kctd13	potassium channel tetramerisation domain
3	mmu-miR-1	-12.4	NM_010755	3	Maff	v-maf musculoaponeurotic fibrosarcoma oncogene
3	mmu-miR-1	-12.4	NM_028457	5	3110037I16Rik	hypothetical protein LOC73172
3	mmu-miR-1	-12.4	NM_030737	CDS	V1rd7	vomeronasal 1 receptor, D7
3	mmu-miR-1	-12.4	NM_009354	CDS	Tert	telomerase reverse transcriptase
3	mmu-miR-1	-12.3	NM_011173	CDS	Pros1	protein S (alpha)
3	mmu-miR-1	-12.3	NM_019753	CDS	Cdh17	cadherin 17
3	mmu-miR-1	-12.3	NM_009186	3	Sfrs10	splicing factor, arginine/serine-rich 10
3	mmu-miR-1	-12.3	NM_080457	CDS	Muc4	mucin 4
3	mmu-miR-1	-12.3	NM_138647	CDS	Lass1	longevity assurance homolog 1
3	mmu-miR-1	-12.3	NM_008884	3	Pml	promyelocytic leukemia
3	mmu-miR-1	-12.3	NM_053185	3	Col4a6	procollagen, type IV, alpha 6
3	mmu-miR-1	-12.3	NM_153528	3	4921521N14Rik	hypothetical protein LOC207798
3	mmu-miR-1	-12.3	NM_010477	3	Hspd1	heat shock protein 1 (chaperonin)
3	mmu-miR-1	-12.3	NM_013799	CDS	Ate1	arginine-tRNA-protein transferase 1
3	mmu-miR-1	-12.3	NM_009134	CDS	Scn10a	sodium channel, voltage-gated, type X, alpha
3	mmu-miR-1	-12.3	NM_028186	CDS	Nkd2	naked cuticle-2
3	mmu-miR-1	-12.3	NM_133919	CDS	Aff1
3	mmu-miR-1	-12.3	NM_011749	3	Zfp148	zinc finger protein 148
3	mmu-miR-1	-12.3	NM_172807	CDS	Ppwd1
3	mmu-miR-1	-12.3	NM_181325	5	Slc25a15	solute carrier family 25 (mitochondrial carrier
3	mmu-miR-1	-12.3	NM_011146	CDS	Pparg	peroxisome proliferator activated receptor
3	mmu-miR-1	-12.3	NM_011017	5	Slc25a15	solute carrier family 25 (mitochondrial carrier
3	mmu-miR-1	-12.3	NM_130450	3	Elovl6	ELOVL family member 6, elongation of long chain
3	mmu-miR-1	-12.2	NM_021435	3	Slc35b4	solute carrier family 35, member B4
3	mmu-miR-1	-12.2	NM_172504	CDS	4930509O22	hypothetical protein LOC212225
3	mmu-miR-1	-12.2	NM_172484	CDS	E030049G20Rik	Nck-associated protein 5
3	mmu-miR-1	-12.2	NM_001004143	CDS	Usp22	ubiquitin specific protease 22
3	mmu-miR-1	-12.2	NM_133679	3	Cryzl1	crystallin, zeta (quinone reductase)-like 1
3	mmu-miR-1	-12.2	NM_018808	CDS	Dnajb1	DnaJ (Hsp40) homolog, subfamily B, member 1
3	mmu-miR-1	-12.2	NM_175382	3	2700049P18Rik	hypothetical protein LOC108900
3	mmu-miR-1	-12.2	NM_172937	CDS	Shprh	SNF2 histone linker PHD RING helicase
3	mmu-miR-1	-12.2	NM_026444	CDS	Cs	citrate synthase
3	mmu-miR-1	-12.2	NM_133779	CDS	Pigt	phosphatidylinositol glycan, class T
3	mmu-miR-1	-12.2	NM_030732	CDS	Tbl1xr1	IRA1 protein
3	mmu-miR-1	-12.2	NM_007457	3	Ap1s1	adaptor protein complex AP-1, sigma 1
3	mmu-miR-1	-12.2	NM_009860	5	Cdc25c	cell division cycle 25 homolog C
3	mmu-miR-1	-12.2	NM_030685	3	D3Ucla1	stress-associated endoplasmic reticulum protein
3	mmu-miR-1	-12.1	NM_025459	CDS	1810015C04Rik	hypothetical protein LOC66270
3	mmu-miR-1	-12.1	NM_178631	CDS	0710005M24Rik	hypothetical protein LOC76897
3	mmu-miR-1	-12.1	NM_001001491	3	Tpm4	tropomyosin 4
3	mmu-miR-1	-12.1	NM_008317	CDS	Hyal1	hyaluronidase 1
3	mmu-miR-1	-12.1	NM_053103	3	Entpd7	ectonucleoside triphosphate diphosphohydrolase
3	mmu-miR-1	-12.1	NM_011663	5	U2af1-rs1	U2 small nuclear ribonucleoprotein auxiliary
3	mmu-miR-1	-12.1	NM_172509	CDS	Kctd7	potassium channel tetramerisation domain
3	mmu-miR-1	-12.1	NM_172517	CDS	Rbbp5	retinoblastoma binding protein 5
3	mmu-miR-1	-12.1	NM_009062	3	Rgs4	regulator of G-protein signaling 4
3	mmu-miR-1	-12.1	NM_177048	5	A530079E22Rik	hypothetical protein LOC319977
3	mmu-miR-1	-12.1	NM_172395	3	Cdc42se1	CDC42 small effector 1
3	mmu-miR-1	-12.1	NM_010629	CDS	Kifap3	kinesin-associated protein 3
3	mmu-miR-1	-12.1	NM_139272	CDS	Galnt2	UDP-N-acetyl-alpha-D-galactosamine:polypeptide
3	mmu-miR-1	-12.1	NM_026476	CDS	2610101N10Rik	U2-associated SR140 protein
3	mmu-miR-1	-12	NM_021359	3	Itgb6	integrin beta 6
3	mmu-miR-1	-12	NM_183390	3	Klhl6	kelch-like 6
3	mmu-miR-1	-12	NM_178762	CDS	A930025D01Rik	hypothetical protein LOC319513
3	mmu-miR-1	-12	NM_011188	CDS	Psmc2	proteasome (prosome, macropain) 26S subunit,
3	mmu-miR-1	-12	NM_198666	CDS	MGC58177	hypothetical protein LOC381714
3	mmu-miR-1	-12	NM_026409	3	Ddx55	DEAD (Asp-Glu-Ala-Asp) box polypeptide 55
3	mmu-miR-1	-12	NM_028457	3	3110037I16Rik	hypothetical protein LOC73172
3	mmu-miR-1	-12	NM_178624	3	Fbxl2	F-box and leucine-rich repeat protein 2
3	mmu-miR-1	-12	NM_057172	3	Fubp1	far upstream element (FUSE) binding protein 1
3	mmu-miR-1	-12	NM_178639	3	Sfxn5	sideroflexin 5
3	mmu-miR-1	-11.9	NM_015753	CDS	Zfhx1b	zinc finger homeobox 1b
3	mmu-miR-1	-11.9	NM_011055	CDS	Pde3b	phosphodiesterase 3B, cGMP-inhibited
3	mmu-miR-1	-11.9	NM_026109	CDS	1810008K16Rik	RIKEN cDNA 1810008K16
3	mmu-miR-1	-11.9	NM_031404	CDS	Actl6b	actin-like 6B
3	mmu-miR-1	-11.9	NM_028095	CDS	2010208K18Rik	hypothetical protein LOC72096
3	mmu-miR-1	-11.9	NM_146751	CDS	Olfr648	olfactory receptor 648
3	mmu-miR-1	-11.9	NM_172624	3	Dpp9	dipeptidylpeptidase 9
3	mmu-miR-1	-11.9	NM_010028	CDS	Ddx3x	DEAD/H (Asp-Glu-Ala-Asp/His) box polypeptide 3,
3	mmu-miR-1	-11.9	NM_008307	CDS	Htf9c	HpaII tiny fragments locus 9c
3	mmu-miR-1	-11.9	NM_207531	CDS	E030025L21Rik	breast cancer membrane protein 11
3	mmu-miR-1	-11.9	NM_173403	CDS	E130304D01	hypothetical protein E130304D01
3	mmu-miR-1	-11.9	NM_021458	CDS	Fzd3	frizzled 3
3	mmu-miR-1	-11.9	NM_172627	3	Pggt1b	geranylgeranyltransferase type I
3	mmu-miR-1	-11.8	NM_172664	CDS	Tlk1	tousled-like kinase 1
3	mmu-miR-1	-11.8	NM_010748	CDS	Lyst	lysosomal trafficking regulator
3	mmu-miR-1	-11.8	NM_010097	CDS	Sparcl1	SPARC-like 1 (mast9, hevin)
3	mmu-miR-1	-11.8	NM_010121	3	Eif2ak3	eukaryotic translation initiation factor 2 alpha
3	mmu-miR-1	-11.8	NM_019799	CDS	Rhcg	Rh type C glycoprotein
3	mmu-miR-1	-11.8	NM_011431	CDS	Eftud2
3	mmu-miR-1	-11.8	NM_177879	CDS	Sdk1	sidekick homolog 1
3	mmu-miR-1	-11.8	NM_145401	CDS	Prkag2	protein kinase, AMP-activated, gamma 2
3	mmu-miR-1	-11.8	NM_177582	CDS	B930074I24	MondoA
3	mmu-miR-1	-11.8	NM_022890	CDS	Cldn12	claudin 12
3	mmu-miR-1	-11.7	NM_027226	CDS	Fyttd1	putative 40-2-3 protein
3	mmu-miR-1	-11.7	NM_025298	CDS	Polr3e	sex-lethal interactor homolog
3	mmu-miR-1	-11.7	NM_028317	CDS	2810030E01Rik	hypothetical protein LOC72668
3	mmu-miR-1	-11.7	NM_021456	3	Ces1	carboxylesterase 1
3	mmu-miR-1	-11.7	NM_026327	CDS	1810048J11Rik	hypothetical protein LOC67708
3	mmu-miR-1	-11.7	NM_028792	3	1300006C06Rik	hypothetical protein LOC74158
3	mmu-miR-1	-11.7	NM_007647	3	Entpd5	ectonucleoside triphosphate diphosphohydrolase
3	mmu-miR-1	-11.6	NM_021899	3	Foxj2	forkhead box J2
3	mmu-miR-1	-11.6	NM_001007573	3	Gm50	hypothetical protein LOC215090
3	mmu-miR-1	-11.6	NM_008372	3	Il7r	interleukin 7 receptor precursor
3	mmu-miR-1	-11.6	NM_019724	CDS	Mmp16	matrix metalloproteinase 16
3	mmu-miR-1	-11.6	NM_008359	CDS	Il17r	interleukin 17 receptor
3	mmu-miR-1	-11.6	NM_007510	3	Atp6v1e1	ATPase, H+ transporting, V1 subunit E isoform 1
3	mmu-miR-1	-11.6	NM_145440	3	Uts2r	urotensin 2 receptor
3	mmu-miR-1	-11.6	NM_033604	3	Rnf111	ring finger 111
3	mmu-miR-1	-11.6	NM_172875	5	Adc
3	mmu-miR-1	-11.6	NM_181397	CDS	2310015N21Rik	raft-linking protein
3	mmu-miR-1	-11.6	NM_177179	3	9930022D16Rik	hypothetical protein LOC320509
3	mmu-miR-1	-11.6	NM_010401	CDS	Hal	histidine ammonia lyase
3	mmu-miR-1	-11.6	NM_178258	CDS	Il22ra2	interleukin 22 receptor, alpha 2
3	mmu-miR-1	-11.6	NM_007528	3	Bcl6b	B-cell CLL/lymphoma 6, member B
3	mmu-miR-1	-11.6	NM_183208	CDS	Rai17	retinoic acid induced 17
3	mmu-miR-1	-11.6	NM_026642	3	Trmt12
3	mmu-miR-1	-11.6	NM_008533	CDS	Cd180
3	mmu-miR-1	-11.6	NM_173396	3	Tgif2	TGFB-induced factor 2
3	mmu-miR-1	-11.5	NM_177152	CDS	Lrig3	leucine-rich and immunoglobulin-like domains 3
3	mmu-miR-1	-11.5	NM_028157	CDS	1700013B16Rik	hypothetical protein LOC72219
3	mmu-miR-1	-11.5	NM_013625	3	Pafah1b1	platelet-activating factor acetylhydrolase,
3	mmu-miR-1	-11.5	NM_011666	CDS	Ube1c	ubiquitin-activating enzyme E1C
3	mmu-miR-1	-11.5	NM_177657	CDS	D630003M21	hypothetical protein LOC228846
3	mmu-miR-1	-11.5	NM_007431	3	Akp2	alkaline phosphatase 2, liver
3	mmu-miR-1	-11.5	NM_028932	3	Eaf1	ELL associated factor 1
3	mmu-miR-1	-11.5	NM_011160	3	Prkg1	protein kinase, cGMP-dependent, type I beta
3	mmu-miR-1	-11.5	NM_018731	CDS	Atp4a	ATPase, H+/K+ transporting, alpha polypeptide
3	mmu-miR-1	-11.5	NM_023370	CDS	Cdh23	cadherin 23
3	mmu-miR-1	-11.5	NM_018862	3	Agpat1	1-acylglycerol-3-phosphate O-acyltransferase 1
3	mmu-miR-1	-11.5	NM_053145	CDS	Pcdhb20	protocadherin beta 20
3	mmu-miR-1	-11.5	NM_024414	CDS	Stx1b2	syntaxin 1B2
3	mmu-miR-1	-11.4	NM_028846	CDS	Usp20	ubiquitin specific protease 20
3	mmu-miR-1	-11.4	NM_031249	3	Cstf2t	cleavage stimulation factor, 3' pre-RNA subunit
3	mmu-miR-1	-11.4	NM_011781	CDS	Adam25	a disintegrin and metalloprotease domain 25
3	mmu-miR-1	-11.4	NM_015735	CDS	Ddb1	damage specific DNA binding protein 1
3	mmu-miR-1	-11.4	NM_027016	3	Tloc1	translocation protein 1
3	mmu-miR-1	-11.4	NM_026195	CDS	Atic	5-aminoimidazole-4-carboxamide ribonucleotide
3	mmu-miR-1	-11.4	NM_010944	CDS	Musk	muscle, skeletal, receptor tyrosine kinase
3	mmu-miR-1	-11.4	NM_010718	3	Limk2	LIM motif-containing protein kinase 2 isoform
3	mmu-miR-1	-11.3	NM_030249	3	Cttnbp2nl
3	mmu-miR-1	-11.3	NM_175405	3	A930024E05Rik	hypothetical protein LOC109202
3	mmu-miR-1	-11.3	NM_053171	CDS	Csmd1	CUB and Sushi multiple domains 1
3	mmu-miR-1	-11.3	NM_009351	CDS	Tep1	telomerase associated protein 1
3	mmu-miR-1	-11.3	NM_018787	CDS	Npff	neuropeptide FF-amide peptide precursor
3	mmu-miR-1	-11.3	NM_026145	3	Kctd10	potassium channel tetramerization
3	mmu-miR-1	-11.3	NM_011582	CDS	Thbs4	thrombospondin 4
3	mmu-miR-1	-11.3	NM_181416	CDS	Arhgap11a	Rho GTPase activating protein 11A
3	mmu-miR-1	-11.3	NM_011708	CDS	Vwf	von Willebrand factor
3	mmu-miR-1	-11.3	NM_033564	3	Mpv17l	Mpv17 transgene, kidney disease mutant-like
4	mmu-miR-15b	-31.9	NM_007376	CDS	Pzp	pregnancy zone protein
4	mmu-miR-15b	-29.5	NM_133788	CDS	Icmt	isoprenylcysteine carboxyl methyltransferase
4	mmu-miR-15b	-29.4	NM_013931	CDS	Mapk8ip3	mitogen-activated protein kinase 8 interacting
4	mmu-miR-15b	-29.3	NM_001005523	3	1500011J06Rik	hypothetical protein LOC208606 isoform 3
4	mmu-miR-15b	-29.2	NM_023403	3	Mesdc2	mesoderm development candiate 2
4	mmu-miR-15b	-28.8	NM_008714	CDS	Notch1	Notch gene homolog 1
4	mmu-miR-15b	-28.2	NM_023868	CDS	Ryr2	ryanodine receptor 2, cardiac
4	mmu-miR-15b	-27.4	NM_033524	CDS	Spred1	sprouty-related protein 1 with EVH-1 domain
4	mmu-miR-15b	-27.2	NM_033552	3	Slc4a10	solute carrier family 4, sodium bicarbonate
4	mmu-miR-15b	-27.2	NM_175325	CDS	Bbs4	Bardet-Biedl syndrome 4 homolog
4	mmu-miR-15b	-27.2	NM_133907	CDS	Ube3c	ubiquitin protein ligase E3C
4	mmu-miR-15b	-27.1	NM_010127	3	Pou6f1	POU domain, class 6, transcription factor 1
4	mmu-miR-15b	-27.1	NM_009073	CDS	Rom1	rod outer segment membrane protein 1
4	mmu-miR-15b	-27	NM_024249	CDS	1810073N04Rik	hypothetical protein LOC72055
4	mmu-miR-15b	-27	NM_013465	CDS	Ahsg	alpha-2-HS-glycoprotein
4	mmu-miR-15b	-27	NM_028796	3	1700012B15Rik	hypothetical protein LOC74173
4	mmu-miR-15b	-27	NM_010432	CDS	Hipk1	homeodomain-interacting protein kinase 1
4	mmu-miR-15b	-26.7	NM_008646	CDS	Mug2	murinoglobulin 2
4	mmu-miR-15b	-26.7	NM_026424	CDS	1500041J02Rik	hypothetical protein LOC67876
4	mmu-miR-15b	-26.6	NM_032397	CDS	Kcnn1	potassium intermediate/small conductance
4	mmu-miR-15b	-26.6	NM_019490	CDS	Vdp	vesicle docking protein
4	mmu-miR-15b	-26.6	NM_031396	CDS	Cnnm1	cyclin M1
4	mmu-miR-15b	-26.4	NM_024474	CDS	Emid2	Emu2
4	mmu-miR-15b	-26.4	NM_009598	CDS	Ace	angiotensin converting enzyme isoform 2
4	mmu-miR-15b	-26.4	NM_207624	CDS	Ace	angiotensin converting enzyme isoform 1
4	mmu-miR-15b	-26.2	NM_172768	CDS	A930008A22Rik	hypothetical protein LOC235283
4	mmu-miR-15b	-26.2	NM_146045	3	B4galt7	xylosylprotein beta 1,4-galactosyltransferase,
4	mmu-miR-15b	-26.2	NM_011417	CDS	Smarca4	SWI/SNF related, matrix associated, actin
4	mmu-miR-15b	-26.1	NM_013532	CDS	Lilrb4	leukocyte immunoglobulin-like receptor,
4	mmu-miR-15b	-26	NM_148946	CDS	Slc8a2	solute carrier family 8 (sodium/calcium
4	mmu-miR-15b	-26	NM_207279	CDS	Plcxd1
4	mmu-miR-15b	-25.8	NM_172890	3	Slc6a11
4	mmu-miR-15b	-25.8	NM_178698	3	Pigv	phosphatidylinositol glycan class V
4	mmu-miR-15b	-25.4	NM_172152	CDS	Slc24a4	solute carrier family 24
4	mmu-miR-15b	-25.3	NM_026127	CDS	4833420G17Rik	hypothetical protein LOC67392
4	mmu-miR-15b	-25.3	NM_009320	CDS	Slc6a6	solute carrier family 6 (neurotransmitter
4	mmu-miR-15b	-25.2	NM_028288	CDS	Cul4b	cullin 4B
4	mmu-miR-15b	-25.2	NM_030880	3	Pacsin3	protein kinase C and casein kinase substrate in
4	mmu-miR-15b	-25.2	NM_028733	3	Pacsin3	protein kinase C and casein kinase substrate in
4	mmu-miR-15b	-25.2	NM_028351	3	Rspo3
4	mmu-miR-15b	-25.1	NM_053128	CDS	Pcdhb3	protocadherin beta 3
4	mmu-miR-15b	-25.1	NM_172438	CDS	Fmip	Fms interacting protein
4	mmu-miR-15b	-25.1	NM_181682	CDS	Dsg1b	desmoglein 1 beta
4	mmu-miR-15b	-25.1	NM_145384	3	Pqlc2	PQ loop repeat containing 2
4	mmu-miR-15b	-25	NM_030249	3	Cttnbp2nl
4	mmu-miR-15b	-25	NM_199252	CDS	Unc93a	unc-93 homolog A
4	mmu-miR-15b	-25	NM_138579	CDS	Triobp	TRIO and F-actin binding protein
4	mmu-miR-15b	-24.9	NM_153057	CDS	Nomo1	nodal modulator 1
4	mmu-miR-15b	-24.9	NM_172277	CDS	Snx8	sorting nexin 8
4	mmu-miR-15b	-24.8	NM_028493	CDS	Rhobtb3	Rho-related BTB domain containing 3
4	mmu-miR-15b	-24.6	NM_133971	CDS	Ankrd10	ankyrin repeat domain 10
4	mmu-miR-15b	-24.6	NM_010068	CDS	Dnmt3b	DNA methyltransferase 3B isoform 3
4	mmu-miR-15b	-24.6	NM_178143	CDS	Prkaa2	AMP-activated protein kinase alpha 2 catalytic
4	mmu-miR-15b	-24.6	NM_001003963	CDS	Dnmt3b	DNA methyltransferase 3B isoform 4
4	mmu-miR-15b	-24.6	NM_001003961	CDS	Dnmt3b	DNA methyltransferase 3B isoform 1
4	mmu-miR-15b	-24.6	NM_001003960	CDS	Dnmt3b	DNA methyltransferase 3B isoform 2
4	mmu-miR-15b	-24.5	NM_198894	3	Abr	active BCR-related gene isoform 2
4	mmu-miR-15b	-24.5	NM_007904	CDS	Ednrb	endothelin receptor type B
4	mmu-miR-15b	-24.5	NM_025903	CDS	Ifrd2	interferon-related developmental regulator 2
4	mmu-miR-15b	-24.4	NM_177783	3	A130030D10Rik	hypothetical protein LOC277395
4	mmu-miR-15b	-24.4	NM_008905	CDS	Ppfibp2	protein tyrosine phosphatase, receptor-type, F
4	mmu-miR-15b	-24.4	NM_023580	3	Epha1	Eph receptor A1
4	mmu-miR-15b	-24.4	NM_009722	CDS	Atp2a2	ATPase, Ca++ transporting, cardiac muscle, slow
4	mmu-miR-15b	-24.3	NM_009130	3	Scg3	secretogranin III
4	mmu-miR-15b	-24.2	NM_008154	CDS	Gpr3	G-protein coupled receptor 3
4	mmu-miR-15b	-24.1	NM_178719	CDS	AI452372	hypothetical protein LOC239555
4	mmu-miR-15b	-24.1	NM_009398	CDS	Tnfaip6	tumor necrosis factor alpha induced protein 6
4	mmu-miR-15b	-24.1	NM_026977	CDS	1810031K17Rik	hypothetical protein LOC69171
4	mmu-miR-15b	-24.1	NM_022021	CDS	Cables1	Cdk5 and Abl enzyme substrate 1
4	mmu-miR-15b	-24	NM_030706	3	Trim2	tripartite motif protein TRIM2
4	mmu-miR-15b	-24	NM_007650	CDS	Cd5	CD5 antigen
4	mmu-miR-15b	-24	NM_011309	CDS	S100a1	S100 calcium binding protein A1
4	mmu-miR-15b	-24	NM_177407	3	Camk2a	calcium/calmodulin-dependent protein kinase II
4	mmu-miR-15b	-23.9	NM_133992	CDS	Usp52	ubiquitin specific protease 52
4	mmu-miR-15b	-23.9	NM_207682	3	Kif1b	kinesin family member 1B isoform b
4	mmu-miR-15b	-23.9	NM_029337	CDS	Ep400	Domino
4	mmu-miR-15b	-23.9	NM_021469	CDS	Dysf	dysferlin
4	mmu-miR-15b	-23.9	NM_153805	CDS	Pkn3	protein kinase N3
4	mmu-miR-15b	-23.9	NM_145836	CDS	6430527G18Rik	RIKEN cDNA 6430527G18
4	mmu-miR-15b	-23.9	NM_011987	CDS	Pla2g10	phospholipase A2, group X
4	mmu-miR-15b	-23.9	NM_010566	3	Inpp5d	inositol polyphosphate-5-phosphatase D
4	mmu-miR-15b	-23.8	NM_010487	CDS	Elavl3	ELAV-like protein 3
4	mmu-miR-15b	-23.8	NM_199011	CDS	Dgkq	diacylglycerol kinase, theta
4	mmu-miR-15b	-23.8	NM_032540	CDS	Kel	Kell blood group
4	mmu-miR-15b	-23.8	NM_011867	3	Slc26a4	pendrin
4	mmu-miR-15b	-23.7	NM_177073	CDS	Tnfrsf19l	tumor necrosis factor receptor superfamily,
4	mmu-miR-15b	-23.7	NM_016898	3	Cd164	CD164 antigen
4	mmu-miR-15b	-23.7	NM_033561	3	Wbscr1	Williams-Beuren syndrome chromosome region 1
4	mmu-miR-15b	-23.7	NM_029912	CDS	C030022K24Rik	hypothetical protein LOC77462
4	mmu-miR-15b	-23.7	NM_011394	3	Slc20a2	solute carrier family 20, member 2
4	mmu-miR-15b	-23.7	NM_176922	CDS	Itga11	integrin alpha 11
4	mmu-miR-15b	-23.7	NM_011994	CDS	Abcd2	ATP-binding cassette, sub-family D, member 2
4	mmu-miR-15b	-23.6	NM_016675	3	Cldn2	claudin 2
4	mmu-miR-15b	-23.6	NM_017393	CDS	Clpp	caseinolytic protease, ATP-dependent,
4	mmu-miR-15b	-23.6	NM_025653	CDS	3110001I22Rik	hypothetical protein LOC66598
4	mmu-miR-15b	-23.6	NM_026108	3	Hdhd1a	haloacid dehalogenase-like hydrolase domain
4	mmu-miR-15b	-23.6	NM_146449	CDS	Olfr1310	olfactory receptor 1310
4	mmu-miR-15b	-23.5	NM_197991	CDS	2310044H10Rik	RIKEN cDNA 2310044H10
4	mmu-miR-15b	-23.5	NM_018788	3	Extl3	exostoses (multiple)-like 3
4	mmu-miR-15b	-23.5	NM_022434	CDS	Cyp4f14	cytochrome P450, family 4, subfamily f,
4	mmu-miR-15b	-23.5	NM_025943	CDS	Dzip1
4	mmu-miR-15b	-23.5	NM_010142	CDS	Ephb2	Eph receptor B2
4	mmu-miR-15b	-23.4	NM_181516	3	Taz	tafazzin
4	mmu-miR-15b	-23.4	NM_133766	CDS	C920006C10Rik	RIKEN cDNA C920006C10
4	mmu-miR-15b	-23.4	NM_011394	CDS	Slc20a2	solute carrier family 20, member 2
4	mmu-miR-15b	-23.3	NM_145544	CDS	Rap1gds1	RAP1, GTP-GDP dissociation stimulator 1
4	mmu-miR-15b	-23.3	NM_008561	3	Mc3r	melanocortin 3 receptor
4	mmu-miR-15b	-23.3	NM_008337	3	Ifng	interferon gamma
4	mmu-miR-15b	-23.3	NM_010364	CDS	Gtf2h4	general transcription factor II H, polypeptide
4	mmu-miR-15b	-23.3	NM_026680	CDS	Golt1a	golgi transport 1 homolog A
4	mmu-miR-15b	-23.3	NM_015808	CDS	Krtap5-1	keratin associated protein 5-1
4	mmu-miR-15b	-23.2	NM_026047	CDS	2610206B13Rik	hypothetical protein LOC72486
4	mmu-miR-15b	-23.2	NM_181796	CDS	Gstp2	glutathione S-transferase, pi 2
4	mmu-miR-15b	-23.2	NM_013541	CDS	Gstp1	glutathione S-transferase, pi 1
4	mmu-miR-15b	-23.2	NM_027919	CDS	Tha1
4	mmu-miR-15b	-23.2	NM_015809	CDS	Krtap5-4	keratin associated protein 5-4
4	mmu-miR-15b	-23.2	NM_175516	CDS	Lrrn6c
4	mmu-miR-15b	-23.2	NM_027844	CDS	Krtap5-2
4	mmu-miR-15b	-23.2	NM_013807	CDS	Plk3	polo-like kinase 3
4	mmu-miR-15b	-23.2	NM_001006680	3	Kcnq2	potassium voltage-gated channel KQT-like protein
4	mmu-miR-15b	-23.2	NM_027844	CDS	Krtap5-2
4	mmu-miR-15b	-23.2	NM_001006679	3	Kcnq2	potassium voltage-gated channel KQT-like protein
4	mmu-miR-15b	-23.1	NM_054046	3	Def8	differentially expressed in FDCP 8
4	mmu-miR-15b	-23.1	NM_172569	CDS	Zc3h5
4	mmu-miR-15b	-23.1	NM_009351	CDS	Tep1	telomerase associated protein 1
4	mmu-miR-15b	-23.1	NM_011856	CDS	Odz2	odd Oz/ten-m homolog 2
4	mmu-miR-15b	-23.1	NM_172783	5	Phka2	phosphorylase kinase alpha 2
4	mmu-miR-15b	-23.1	NM_008846	3	Pip5k1a	phosphatidylinositol-4-phosphate 5-kinase, type
4	mmu-miR-15b	-23.1	NM_010017	CDS	Dag1	dystroglycan 1
4	mmu-miR-15b	-23.1	NM_011125	CDS	Pltp	phospholipid transfer protein
4	mmu-miR-15b	-23.1	NM_197996	3	Tspan15	tetraspanin 15
4	mmu-miR-15b	-23	NM_010564	CDS	Inha	inhibin alpha
4	mmu-miR-15b	-23	NM_019722	3	Arl2	ADP-ribosylation factor-like 2
4	mmu-miR-15b	-23	NM_133987	CDS	Slc6a8	solute carrier family 6 (neurotransmitter
4	mmu-miR-15b	-23	NM_175430	CDS	B930008I02Rik	hypothetical protein LOC207607
4	mmu-miR-15b	-23	NM_013630	CDS	Pkd1	polycystin-1
4	mmu-miR-15b	-23	NM_133218	3	Gig1	glucocorticoid induced gene 1
4	mmu-miR-15b	-23	NM_133365	CDS	Dnahc5	dynein, axonemal, heavy chain 5
4	mmu-miR-15b	-23	NM_031375	CDS	Ngrn
4	mmu-miR-15b	-22.9	NM_010564	CDS	Inha	inhibin alpha
4	mmu-miR-15b	-22.9	NM_133762	3	Luzp5
4	mmu-miR-15b	-22.9	NM_146624	CDS	Olfr356	olfactory receptor 356
4	mmu-miR-15b	-22.8	NM_025747	3	4933411K20Rik	hypothetical protein LOC66756
4	mmu-miR-15b	-22.8	NM_007955	CDS	Ptprv	protein tyrosine phosphatase, receptor type, V
4	mmu-miR-15b	-22.8	NM_023526	3	Nkiras1	kappaB-Ras1 protein
4	mmu-miR-15b	-22.8	NM_177771	CDS	Klhl18	kelch-like 18
4	mmu-miR-15b	-22.7	NM_019643	CDS	Tera	teratocarcinoma expressed, serine rich
4	mmu-miR-15b	-22.7	NM_028716	3	Phf19	PHD finger protein 19
4	mmu-miR-15b	-22.7	NM_001002894	CDS	Nalp14
4	mmu-miR-15b	-22.7	NM_028258	CDS	Dzip1l	DAZ interacting protein 1-like
4	mmu-miR-15b	-22.7	NM_013757	3	Sytl4	synaptotagmin-like 4
4	mmu-miR-15b	-22.7	NM_019792	CDS	Cyp3a25	cytochrome P450, family 3, subfamily a,
4	mmu-miR-15b	-22.6	NM_172628	CDS	Sh3tc2	SH3 domain and tetratricopeptide repeats 2
4	mmu-miR-15b	-22.6	NM_030081	CDS	Zfyve20	zinc finger, FYVE domain containing 20
4	mmu-miR-15b	-22.6	NM_028908	CDS	4933403G14Rik	hypothetical protein LOC74393
4	mmu-miR-15b	-22.6	NM_181411	3	9130023F12Rik	aftiphilin protein
4	mmu-miR-15b	-22.6	NM_028162	3	Tbc1d5	TBC1 domain family, member 5
4	mmu-miR-15b	-22.6	NM_176913	CDS	Dpep2	putative membrane-bound dipeptidase 2
4	mmu-miR-15b	-22.6	NM_009211	3	Smarcc1	SWI/SNF related, matrix associated, actin
4	mmu-miR-15b	-22.6	NM_025292	CDS	Synj2bp	synaptojanin 2 binding protein
4	mmu-miR-15b	-22.6	NM_026925	CDS	Pnlip	pancreatic triglyceride lipase
4	mmu-miR-15b	-22.5	NM_198629	CDS	LOC328644	hypothetical protein LOC328644
4	mmu-miR-15b	-22.5	NM_030886	CDS	Ankrd17	ankyrin repeat domain protein 17 isoform a
4	mmu-miR-15b	-22.5	NM_025720	CDS	Krtap3-2	keratin associated protein 3-2
4	mmu-miR-15b	-22.5	NM_021291	CDS	Slc7a9	glycoprotein-associated amino acid transporter
4	mmu-miR-15b	-22.5	NM_178746	CDS	9130023D20Rik	hypothetical protein LOC268706
4	mmu-miR-15b	-22.5	NM_029409	3	5230400G24Rik	hypothetical protein LOC75734
4	mmu-miR-15b	-22.5	NM_007715	3	Clock	circadian locomoter output cycles kaput
4	mmu-miR-15b	-22.5	NM_025524	CDS	Krtap3-3	keratin associated protein 3-3
4	mmu-miR-15b	-22.5	NM_009250	3	Serpini1	serine (or cysteine) proteinase inhibitor, clade
4	mmu-miR-15b	-22.5	NM_019707	CDS	Cdh13	cadherin 13
4	mmu-miR-15b	-22.5	NM_198010	CDS	Ankrd17	ankyrin repeat domain protein 17 isoform b
4	mmu-miR-15b	-22.4	NM_013562	CDS	Ifrd1	interferon-related developmental regulator 1
4	mmu-miR-15b	-22.4	NM_021287	CDS	Spnb3	spectrin beta 3
4	mmu-miR-15b	-22.4	NM_022656	CDS	Nisch	nischarin
4	mmu-miR-15b	-22.4	NM_026410	3	Cdca5	cell division cycle associated 5
4	mmu-miR-15b	-22.3	NM_178139	CDS	Otop1	otopetrin 1 isoform b
4	mmu-miR-15b	-22.3	NM_172709	CDS	Otop1	otopetrin 1 isoform a
4	mmu-miR-15b	-22.3	NM_134176	CDS	V1rc21	vomeronasal 1 receptor, C21
4	mmu-miR-15b	-22.2	NM_172790	CDS	G431002C21Rik	hypothetical protein LOC237615
4	mmu-miR-15b	-22.2	NM_198214	3	Snph	syntaphilin
4	mmu-miR-15b	-22.2	NM_025585	CDS	1700029F12Rik	hypothetical protein LOC66479
4	mmu-miR-15b	-22.2	NM_011749	3	Zfp148	zinc finger protein 148
4	mmu-miR-15b	-22.2	NM_027297	CDS	Prpf4	PRP4 pre-mRNA processing factor 4 homolog
4	mmu-miR-15b	-22.2	NM_021543	CDS	Pcdh8	protocadherin 8
4	mmu-miR-15b	-22.1	NM_178890	CDS	Abtb2
4	mmu-miR-15b	-22.1	NM_020490	CDS	Ltb4r2	leukotriene B4 receptor 2
4	mmu-miR-15b	-22.1	NM_009872	CDS	Cdk5r2	cyclin-dependent kinase 5, regulatory subunit 2
4	mmu-miR-15b	-22.1	NM_019496	CDS	Ammecr1	AMMECR1 protein
4	mmu-miR-15b	-22.1	NM_026640	CDS	4632417K18Rik	hypothetical protein LOC107373
4	mmu-miR-15b	-22	NM_176917	CDS	Mettl4
4	mmu-miR-15b	-22	NM_029836	3	Tspyl2
4	mmu-miR-15b	-22	NM_198414	CDS	Paqr9	progestin and adipoQ receptor family member IX
4	mmu-miR-15b	-22	NM_028343	3	2810439K08Rik	hypothetical protein LOC72759
4	mmu-miR-15b	-22	NM_145936	3	Tspyl2
4	mmu-miR-15b	-22	NM_024289	CDS	Osbpl5	oxysterol-binding protein-like protein 5
4	mmu-miR-15b	-22	NM_133685	CDS	Rab31
4	mmu-miR-15b	-21.9	NM_175491	CDS	Smcr8	Smith-Magenis syndrome chromosome region,
4	mmu-miR-15b	-21.9	NM_144532	CDS	Cabp4	calcium binding protein 4
4	mmu-miR-15b	-21.9	NM_172525	CDS	Arhgap29
4	mmu-miR-15b	-21.9	NM_009522	CDS	Wnt3a	wingless-related MMTV integration site 3A
4	mmu-miR-15b	-21.9	NM_181417	5	Csrp2bp	cysteine and glycine-rich protein 2 binding
4	mmu-miR-15b	-21.9	NM_028038	CDS	Ddx28	DEAD (Asp-Glu-Ala-Asp) box polypeptide 28
4	mmu-miR-15b	-21.9	NM_177775	3	D9Ertd280e	chr3 synaptotagmin
4	mmu-miR-15b	-21.9	NM_178630	5	Agbl3
4	mmu-miR-15b	-21.9	NM_007604	3	Capza2	capping protein (actin filament) muscle Z-line,
4	mmu-miR-15b	-21.9	NM_009533	3	Xrcc5	X-ray repair complementing defective repair in
4	mmu-miR-15b	-21.9	NM_011962	CDS	Plod3	procollagen-lysine, 2-oxoglutarate 5-dioxygenase
4	mmu-miR-15b	-21.9	NM_028883	3	4632415K11Rik	hypothetical protein LOC74347
4	mmu-miR-15b	-21.9	NM_007883	CDS	Dsg2	desmoglein 2
4	mmu-miR-15b	-21.9	NM_010414	CDS	Hdh	Huntington disease gene homolog
4	mmu-miR-15b	-21.8	NM_027495	CDS	5730537D05Rik	hypothetical protein LOC70652
4	mmu-miR-15b	-21.8	NM_010715	CDS	Lig1	ligase I, DNA, ATP-dependent
4	mmu-miR-15b	-21.8	NM_013565	CDS	Itga3	integrin alpha 3
4	mmu-miR-15b	-21.8	NM_008330	CDS	Ifi47	interferon gamma inducible protein 47
4	mmu-miR-15b	-21.7	NM_172437	CDS	3000003F02Rik	hypothetical protein LOC78895
4	mmu-miR-15b	-21.7	NM_029999	3	Lbh	limb-bud and heart
4	mmu-miR-15b	-21.7	NM_011131	CDS	Pold1	polymerase (DNA directed), delta 1, catalytic
4	mmu-miR-15b	-21.7	NM_030886	CDS	Ankrd17	ankyrin repeat domain protein 17 isoform a
4	mmu-miR-15b	-21.7	NM_016787	3	Bnip2	BCL2/adenovirus E1B 19kDa-interacting protein 1,
4	mmu-miR-15b	-21.7	NM_172882	CDS	Wdfy3	WD repeat and FYVE domain containing 3
4	mmu-miR-15b	-21.7	NM_010099	CDS	Eda	ectodysplasin-A
4	mmu-miR-15b	-21.7	NM_198010	CDS	Ankrd17	ankyrin repeat domain protein 17 isoform b
4	mmu-miR-15b	-21.7	NM_133202	CDS	Trhr2	thyrotropin releasing hormone receptor 2
4	mmu-miR-15b	-21.7	NM_010501	3	Ifit3	interferon-induced protein with
4	mmu-miR-15b	-21.6	NM_177578	CDS	A430090E18Rik	hypothetical protein LOC195564
4	mmu-miR-15b	-21.6	NM_134015	CDS	Fbxw11	F-box and WD-40 domain protein 11
4	mmu-miR-15b	-21.6	NM_010331	CDS	Gpaa1	GPI anchor attachment protein 1
4	mmu-miR-15b	-21.6	NM_012014	CDS	Gprin1	G protein-regulated inducer of neurite outgrowth
4	mmu-miR-15b	-21.6	NM_139293	CDS	Ece2	endothelin converting enzyme 2 isoform 2b-2
4	mmu-miR-15b	-21.6	NM_133252	3	Tram2	translocating chain-associating membrane protein
4	mmu-miR-15b	-21.6	NM_013847	3	Gcat	glycine C-acetyltransferase
4	mmu-miR-15b	-21.6	NM_020287	CDS	Insm2	insulinoma-associated 2
4	mmu-miR-15b	-21.6	NM_008703	CDS	Nmbr	neuromedin B receptor
4	mmu-miR-15b	-21.6	NM_021450	CDS	Trpm7	transient receptor potential cation channel,
4	mmu-miR-15b	-21.5	NM_177073	CDS	Tnfrsf19l	tumor necrosis factor receptor superfamily,
4	mmu-miR-15b	-21.5	NM_145939	CDS	Alg3	alpha-1,3-mannosyltransferase ALG3
4	mmu-miR-15b	-21.5	NM_013681	CDS	Syn2	synapsin II
4	mmu-miR-15b	-21.5	NM_011575	CDS	Tff3	trefoil factor 3, intestinal
4	mmu-miR-15b	-21.5	NM_172670	5	Gyltl1b	glycosyltransferase-like 1B
4	mmu-miR-15b	-21.5	NM_009771	CDS	Btrc	beta-transducin repeat containing protein
4	mmu-miR-15b	-21.5	NM_134178	CDS	V1rc23	vomeronasal 1 receptor, C23
4	mmu-miR-15b	-21.5	NM_134252	CDS	Trpm8	transient receptor potential cation channel,
4	mmu-miR-15b	-21.5	NM_011806	3	Dmtf1	cyclin D binding myb-like transcription factor
4	mmu-miR-15b	-21.5	NM_029870	3	A930001N09Rik	hypothetical protein LOC77128
4	mmu-miR-15b	-21.4	NM_029394	CDS	Snx24	sorting nexing 24
4	mmu-miR-15b	-21.4	NM_145423	5	Slc5a8	solute carrier family 5 (iodide transporter),
4	mmu-miR-15b	-21.4	NM_010367	CDS	Magi1
4	mmu-miR-15b	-21.4	NM_147126	3	Mfrp	membrane-type frizzled-related protein
4	mmu-miR-15b	-21.4	NM_008433	CDS	Kcnn4	intermediate conductance calcium-activated
4	mmu-miR-15b	-21.4	NM_009050	CDS	Ret	ret proto-oncogene
4	mmu-miR-15b	-21.4	NM_145613	CDS	C1qtnf5	C1q and tumor necrosis factor related protein 5
4	mmu-miR-15b	-21.4	NM_026875	3	Ypel3	yippee-like 3
4	mmu-miR-15b	-21.4	NM_025347	3	Ypel3	yippee-like 3
4	mmu-miR-15b	-21.3	NM_176906	3	D830013H23Rik	hypothetical protein LOC319412
4	mmu-miR-15b	-21.3	NM_144835	CDS	Heatr1
4	mmu-miR-15b	-21.3	NM_008892	CDS	Pola1	polymerase (DNA directed), alpha 1
4	mmu-miR-15b	-21.3	NM_172430	CDS	4930544G21Rik	sphingosine kinase type 1-interacting protein
4	mmu-miR-15b	-21.3	NM_172974	CDS	Cops7b	COP9 (constitutive photomorphogenic) homolog,
4	mmu-miR-15b	-21.3	NM_203490	5	Mrgprd	MAS-related GPR, member D
4	mmu-miR-15b	-21.3	NM_175462	3	Kcnt1
4	mmu-miR-15b	-21.3	NM_021567	CDS	Pcbp4	poly(rC) binding protein 4
4	mmu-miR-15b	-21.3	NM_026195	CDS	Atic	5-aminoimidazole-4-carboxamide ribonucleotide
4	mmu-miR-15b	-21.3	NM_007574	CDS	C1qg	complement component 1, q subcomponent, gamma
4	mmu-miR-15b	-21.2	NM_177722	CDS	6030422M02Rik	hypothetical protein LOC240697
4	mmu-miR-15b	-21.2	NM_199159	CDS	Tas2r135	taste receptor, type 2, member 135
4	mmu-miR-15b	-21.2	NM_207223	CDS	Centb5	centaurin, beta 5
4	mmu-miR-15b	-21.2	NM_134114	CDS	5630401J11Rik	hypothetical protein LOC106489
4	mmu-miR-15b	-21.2	NM_024279	CDS	1700094C09Rik	hypothetical protein LOC78634
4	mmu-miR-15b	-21.2	NM_028315	CDS	2810028N01Rik	RIKEN cDNA 2810028N01
4	mmu-miR-15b	-21.2	NM_019719	3	Stub1	STIP1 homology and U-box containing protein 1
4	mmu-miR-15b	-21.2	NM_008214	CDS	Hars	histidyl-tRNA synthetase
4	mmu-miR-15b	-21.2	NM_013660	5	Sema4d	semaphorin 4D
4	mmu-miR-15b	-21.2	NM_177708	CDS	Rtn4rl1	reticulon 4 receptor-like 1
4	mmu-miR-15b	-21.2	NM_173015	CDS	Mon1b	MON1 homolog b
4	mmu-miR-15b	-21.2	NM_021359	3	Itgb6	integrin beta 6
4	mmu-miR-15b	-21.2	NM_177307	5	4732474A20Rik	cytochrome P450, family 2, subfamily E,
4	mmu-miR-15b	-21.2	NM_133803	CDS	Dpp3	dipeptidylpeptidase III
4	mmu-miR-15b	-21.2	NM_010306	3	Gnai3	guanine nucleotide binding protein, alpha
4	mmu-miR-15b	-21.2	NM_026331	3	Slc25a37
4	mmu-miR-15b	-21.2	NM_030559	CDS	Vps16	vacuolar protein sorting 16
4	mmu-miR-15b	-21.2	NM_178918	CDS	Utp15
4	mmu-miR-15b	-21.2	NM_146182	CDS	Klc3	kinesin light chain 3
4	mmu-miR-15b	-21.2	NM_009410	CDS	Top3a	topoisomerase (DNA) III alpha
4	mmu-miR-15b	-21.1	NM_026440	3	Rnmt	RNA (guanine-7-) methyltransferase
4	mmu-miR-15b	-21.1	NM_030696	CDS	Slc16a3	solute carrier family 16, member 3
4	mmu-miR-15b	-21.1	NM_175185	3	Hsdl1	hydroxysteroid dehydrogenase like 1
4	mmu-miR-15b	-21.1	NM_146347	CDS	Olfr390	olfactory receptor 390
4	mmu-miR-15b	-21.1	NM_011281	3	Rorc	RAR-related orphan receptor gamma
4	mmu-miR-15b	-21.1	NM_199056	CDS	1810043M15Rik	RIKEN cDNA 1810043M15
4	mmu-miR-15b	-21.1	NM_174997	3	BC043098	hypothetical protein LOC214469
4	mmu-miR-15b	-21.1	NM_009726	3	Atp7a	ATPase, Cu++ transporting, alpha polypeptide
4	mmu-miR-15b	-21.1	NM_011602	CDS	Tln1	talin 1
4	mmu-miR-15b	-21.1	NM_019434	CDS	Mcm3ap	minichromosome maintenance protein 3 associated
4	mmu-miR-15b	-21.1	NM_008029	CDS	Flt4	FMS-like tyrosine kinase 4
4	mmu-miR-15b	-21.1	NM_027485	CDS	Crsp7	transcriptional co-activator CRSP7 homolog
4	mmu-miR-15b	-21.1	NM_026591	3	Mrpl24	mitochondrial ribosomal protein L24
4	mmu-miR-15b	-21.1	NM_133853	3	Magi3
4	mmu-miR-15b	-21.1	NM_025549	CDS	Arrdc4	arrestin domain containing 4
4	mmu-miR-15b	-21.1	NM_011213	CDS	Ptprf	protein tyrosine phosphatase, receptor type, F
4	mmu-miR-15b	-21	NM_008709	3	Mycn
4	mmu-miR-15b	-21	NM_009910	CDS	Cxcr3	chemokine (C-X-C motif) receptor 3
4	mmu-miR-15b	-21	NM_009151	CDS	Selpl	selectin, platelet (p-selectin) ligand
4	mmu-miR-15b	-21	NM_027722	3	Nudt4	nudix-type motif 4
4	mmu-miR-15b	-21	NM_026193	CDS	Ap4b1	adaptor-related protein complex AP-4, beta 1
4	mmu-miR-15b	-21	NM_078484	CDS	Slc35a2	solute carrier family 35, member 2
4	mmu-miR-15b	-21	NM_013503	CDS	Drd5	dopamine receptor 5
4	mmu-miR-15b	-21	NM_145985	3	Arcn1	archain 1
4	mmu-miR-15b	-21	NM_177814	3	D14Ertd171e	CAZ-associated structural protein
4	mmu-miR-15b	-21	NM_033615	CDS	Adam33	a disintegrin and metalloprotease domain 33
4	mmu-miR-15b	-21	NM_026077	3	3110040N11Rik	hypothetical protein LOC67290
4	mmu-miR-15b	-21	NM_013588	CDS	Lrpb7	leucine-rich B7 protein
4	mmu-miR-15b	-21	NM_021355	CDS	Fmod	fibromodulin
4	mmu-miR-15b	-20.9	NM_172597	CDS	5730420B22Rik	hypothetical protein LOC70561
4	mmu-miR-15b	-20.9	NM_175362	CDS	Card11	caspase recruitment domain family, member 11
4	mmu-miR-15b	-20.9	NM_148925	3	Fyco1	FYVE and coiled-coil domain containing 1
4	mmu-miR-15b	-20.9	NM_007463	CDS	Apeg1	aortic preferentially expressed gene 1
4	mmu-miR-15b	-20.9	NM_144848	CDS	Eppk1	epiplakin 1
4	mmu-miR-15b	-20.9	NM_019434	CDS	Mcm3ap	minichromosome maintenance protein 3 associated
4	mmu-miR-15b	-20.9	NM_146922	CDS	Olfr376	olfactory receptor 376
4	mmu-miR-15b	-20.9	NM_133669	CDS	Rp2h	retinitis pigmentosa 2 homolog
4	mmu-miR-15b	-20.9	NM_028224	CDS	Faim2	lifeguard
4	mmu-miR-15b	-20.9	NM_172878	3	B230396O12Rik	hypothetical protein LOC242800
4	mmu-miR-15b	-20.9	NM_153160	3	2810055E05Rik	putative S1 RNA binding domain protein
4	mmu-miR-15b	-20.9	NM_008714	CDS	Notch1	Notch gene homolog 1
4	mmu-miR-15b	-20.9	NM_026497	CDS	Nudt12	nudix (nucleoside diphosphate linked moiety
4	mmu-miR-15b	-20.9	NM_025934	CDS	Riok2	RIO kinase 2
4	mmu-miR-15b	-20.9	NM_147024	CDS	Olfr378	olfactory receptor 378
4	mmu-miR-15b	-20.9	NM_026159	CDS	0610039N19Rik	all-trans-13,14-dihydroretinol saturase
4	mmu-miR-15b	-20.9	NM_011884	3	Rngtt	RNA guanylyltransferase and 5'-phosphatase
4	mmu-miR-15b	-20.9	NM_013491	CDS	Clcn1	chloride channel 1
4	mmu-miR-15b	-20.9	NM_176912	3	Gpr77	G protein-coupled receptor 77
4	mmu-miR-15b	-20.9	NM_146190	CDS	Tubgcp5	tubulin, gamma complex associated protein 5
4	mmu-miR-15b	-20.8	NM_178062	5	Skiv2l	superkiller viralicidic activity 2-like
4	mmu-miR-15b	-20.8	NM_010484	3	Slc6a4	solute carrier family 6 member 4
4	mmu-miR-15b	-20.8	NM_010850	CDS	Mycs	myc-like oncogene, s-myc protein
4	mmu-miR-15b	-20.8	NM_013867	CDS	Bcar3	breast cancer anti-estrogen resistance 3
4	mmu-miR-15b	-20.8	NM_009374	CDS	Tgm3	transglutaminase 3, E polypeptide
4	mmu-miR-15b	-20.8	NM_007658	3	Cdc25a	cell division cycle 25 homolog A
4	mmu-miR-15b	-20.8	NM_013724	CDS	Nrk	Nik related kinase
4	mmu-miR-15b	-20.8	NM_153508	CDS	Clstn3	calsyntenin 3
4	mmu-miR-15b	-20.8	NM_181267	3	Zfp120	zinc finger protein 120 isoform 3
4	mmu-miR-15b	-20.8	NM_013911	3	Fbxl12	F-box and leucine-rich repeat protein 12 isoform
4	mmu-miR-15b	-20.8	NM_174875	CDS	Atg4a
4	mmu-miR-15b	-20.8	NM_177214	CDS	Ascc3l1	U5 snRNP-specific protein, 200 kDa
4	mmu-miR-15b	-20.8	NM_172868	3	Palm2	paralemmin 2
4	mmu-miR-15b	-20.8	NM_027609	3	Speer4f	spermatogenesis associated glutamate (E)-rich
4	mmu-miR-15b	-20.8	NM_138306	CDS	Dgkz	diacylglycerol kinase zeta
4	mmu-miR-15b	-20.8	NM_009117	CDS	Saa1	serum amyloid A 1
4	mmu-miR-15b	-20.8	NM_001002846	3	Fbxl12	F-box and leucine-rich repeat protein 12 isoform
4	mmu-miR-15b	-20.8	NM_201600	CDS	Myo5b	myosin Vb isoform 1
4	mmu-miR-15b	-20.8	NM_009109	CDS	Ryr1	ryanodine receptor 1, skeletal muscle
4	mmu-miR-15b	-20.7	NM_175668	CDS	Gpr4	G protein-coupled receptor 4
4	mmu-miR-15b	-20.7	NM_008904	CDS	Ppargc1a	peroxisome proliferative activated receptor,
4	mmu-miR-15b	-20.7	NM_028014	CDS	2310067B10Rik	hypothetical protein LOC71947
4	mmu-miR-15b	-20.7	NM_052976	CDS	Ophn1	oligophrenin 1
4	mmu-miR-15b	-20.7	NM_026421	CDS	2310057D15Rik	E-1 enzyme
4	mmu-miR-15b	-20.7	NM_172668	CDS	Lrp4	low density lipoprotein receptor-related protein
4	mmu-miR-15b	-20.7	NM_145925	CDS	Pttg1ip	pituitary tumor-transforming gene 1
4	mmu-miR-15b	-20.7	NM_009741	3	Bcl2	B-cell leukemia/lymphoma 2
4	mmu-miR-15b	-20.7	NM_174870	CDS	Slc26a1	solute carrier family 26 (sulfate transporter),
4	mmu-miR-15b	-20.6	NM_026435	3	Ufm1
4	mmu-miR-15b	-20.6	NM_145122	CDS	Pex16	peroxisome biogenesis factor 16
4	mmu-miR-15b	-20.6	NM_020005	CDS	Pcaf	p300/CBP-associated factor
4	mmu-miR-15b	-20.6	NM_027897	CDS	Rhpn2	rhophilin, Rho GTPase binding protein 2
4	mmu-miR-15b	-20.6	NM_207246	3	Rasgrp3	RAS, guanyl releasing protein 3
4	mmu-miR-15b	-20.6	NM_009056	3	Rfx2	regulatory factor X, 2 (influences HLA class II
4	mmu-miR-15b	-20.6	NM_007577	CDS	C5r1	complement component 5, receptor 1
4	mmu-miR-15b	-20.6	NM_027172	CDS	2310046K01Rik	hypothetical protein LOC69698
4	mmu-miR-15b	-20.6	NM_008072	3	Gabrd	gamma-aminobutyric acid (GABA-A) receptor,
4	mmu-miR-15b	-20.6	NM_144920	CDS	Plekha5	phosphoinositol 3-phosphate-binding protein-2
4	mmu-miR-15b	-20.6	NM_172932	CDS	Nlgn3	neuroligin 3
4	mmu-miR-15b	-20.6	NM_201351	3	Cybasc3	cytochrome b, ascorbate dependent 3 protein
4	mmu-miR-15b	-20.6	NM_025808	CDS	Lztr1	leucine-zipper-like transcription regulator, 1
4	mmu-miR-15b	-20.6	NM_009747	CDS	Bdkrb2	bradykinin receptor, beta 2
4	mmu-miR-15b	-20.6	NM_009893	CDS	Chrd	chordin
4	mmu-miR-15b	-20.5	NM_028404	CDS	Top1mt	mitochondrial topoisomerase I
4	mmu-miR-15b	-20.5	NM_023526	5	Nkiras1	kappaB-Ras1 protein
4	mmu-miR-15b	-20.5	NM_018776	CDS	Crlf3	cytokine receptor-like factor 3
4	mmu-miR-15b	-20.5	NM_028270	CDS	Aldh1b1	aldehyde dehydrogenase 1 family, member B1
4	mmu-miR-15b	-20.5	NM_028801	CDS	Muc5b	mucin 5, subtype B, tracheobronchial
4	mmu-miR-15b	-20.5	NM_007691	3	Chek1	checkpoint kinase 1 homolog
4	mmu-miR-15b	-20.4	NM_026932	5	Ebna1bp2	EBNA1 binding protein 2
4	mmu-miR-15b	-20.4	NM_021485	CDS	Rps6kb2	ribosomal protein S6 kinase, polypeptide 2
4	mmu-miR-15b	-20.4	NM_031870	CDS	Msh4	mutS homolog 4
4	mmu-miR-15b	-20.4	NM_173741	CDS	Wdr24	WD repeat domain 24
4	mmu-miR-15b	-20.4	NM_178620	CDS	2600014M03Rik	hypothetical protein LOC69900
4	mmu-miR-15b	-20.4	NM_008133	3	Glud1	glutamate dehydrogenase 1
4	mmu-miR-15b	-20.4	NM_010828	5	Cited2	Cbp/p300-interacting transactivator, with
4	mmu-miR-15b	-20.4	NM_027057	CDS	Wdfy1	WD repeat and FYVE domain containing 1
4	mmu-miR-15b	-20.4	NM_008379	CDS	Kpnb1	karyopherin (importin) beta 1
4	mmu-miR-15b	-20.4	NM_031165	CDS	Hspa8	heat shock protein 8
4	mmu-miR-15b	-20.4	NM_153420	CDS	Acpl2	acid phosphatase-like 2
4	mmu-miR-15b	-20.4	NM_198659	CDS	B930007M17Rik	hypothetical protein LOC381476
4	mmu-miR-15b	-20.4	NM_016895	3	Ak2	adenylate kinase 2
4	mmu-miR-15b	-20.4	NM_147776	3	Vwa1
4	mmu-miR-15b	-20.4	NM_009612	CDS	Acvrl1	activin A receptor, type II-like 1
4	mmu-miR-15b	-20.4	NM_054096	CDS	Tirap	Toll-interleukin 1 receptor domain-containing
4	mmu-miR-15b	-20.4	NM_016847	CDS	Avpr1a	arginine vasopressin receptor 1A
4	mmu-miR-15b	-20.4	NM_013548	3	Hist1h3f	histone 1, H3f
4	mmu-miR-15b	-20.3	NM_178896	3	AI836376	hypothetical protein LOC100737
4	mmu-miR-15b	-20.3	NM_145223	CDS	Alms1	Alstrom syndrome 1
4	mmu-miR-15b	-20.3	NM_053011	CDS	Lrp1b	low density lipoprotein-related protein 1B
4	mmu-miR-15b	-20.3	NM_008745	3	Ntrk2	neurotrophic tyrosine kinase, receptor, type 2
4	mmu-miR-15b	-20.3	NM_011730	3	Slc6a18	solute carrier family 6 (neurotransmitter
4	mmu-miR-15b	-20.3	NM_182805	CDS	Gpt1	glutamic pyruvic transaminase 1, soluble
4	mmu-miR-15b	-20.3	NM_207583	CDS	6430517E21Rik	BMP/retinoic acid-inducible neural-specific
4	mmu-miR-15b	-20.3	NM_207275	CDS	4930517K23Rik	hypothetical protein LOC403171
4	mmu-miR-15b	-20.3	NM_030695	CDS	Lrba	LPS-responsive beige-like anchor
4	mmu-miR-15b	-20.3	NM_172523	CDS	Slc18a2	solute carrier family 18 (vesicular monoamine),
4	mmu-miR-15b	-20.3	NM_146140	CDS	Tram1l1	translocation associated membrane protein 1-like
4	mmu-miR-15b	-20.3	NM_011871	CDS	Prkra	protein kinase, interferon inducible double
4	mmu-miR-15b	-20.2	NM_177363	CDS	9930022N03Rik	hypothetical protein LOC245126
4	mmu-miR-15b	-20.2	NM_178680	CDS	Cmya4	cardiomyopathy associated 4
4	mmu-miR-15b	-20.2	NM_033583	CDS	Pcdhgc5	protocadherin gamma subfamily C, 5
4	mmu-miR-15b	-20.2	NM_145123	3	Crtac1	cartilage acidic protein 1
4	mmu-miR-15b	-20.2	NM_177259	3	Dab1
4	mmu-miR-15b	-20.2	NM_153138	CDS	Waspip	Wiskott-Aldrich syndrome protein interacting
4	mmu-miR-15b	-20.2	NM_001007570	3	2900084M01Rik	hypothetical protein LOC73095
4	mmu-miR-15b	-20.2	NM_138303	CDS	Yipf2
4	mmu-miR-15b	-20.2	NM_023132	CDS	Renbp	renin binding protein
4	mmu-miR-15b	-20.2	NM_199322	CDS	Dot1l	histone H3 methyltransferase DOT1
4	mmu-miR-15b	-20.2	NM_009519	CDS	Wnt11	wingless-related MMTV integration site 11
4	mmu-miR-15b	-20.2	NM_080563	3	Rnf144	ring finger protein 144
4	mmu-miR-15b	-20.2	NM_145383	CDS	Rho	rhodopsin
4	mmu-miR-15b	-20.2	NM_152134	5	Homer1	homer homolog 1 isoform d
4	mmu-miR-15b	-20.2	NM_007454	5	Ap1b1	adaptor protein complex AP-1, beta 1 subunit
4	mmu-miR-15b	-20.2	NM_009913	CDS	Ccr9	chemokine (C-C motif) receptor 9
4	mmu-miR-15b	-20.1	NM_177281	3	D930030D11Rik	hypothetical protein LOC320874
4	mmu-miR-15b	-20.1	NM_009508	CDS	Slc32a1	solute carrier family 32 (GABA vesicular
4	mmu-miR-15b	-20.1	NM_134448	CDS	Dst	dystonin isoform b
4	mmu-miR-15b	-20.1	NM_021877	3	Hr	hairless protein
4	mmu-miR-15b	-20.1	NM_011741	CDS	Zan	zonadhesin
4	mmu-miR-15b	-20.1	NM_133833	CDS	Dst	dystonin isoform a
4	mmu-miR-15b	-20.1	NM_199469	3	AK129375	nuclear protein localization 4
4	mmu-miR-15b	-20.1	NM_172265	3	Eif2b5	eukaryotic translation initiation factor 2B,
4	mmu-miR-15b	-20.1	NM_011181	3	Pscd2	pleckstrin homology, Sec7 and coiled-coil
4	mmu-miR-15b	-20.1	NM_010148	CDS	Epn2	epsin 2
4	mmu-miR-15b	-20.1	NM_080448	CDS	Srgap3	brain stress early protein Gbi
4	mmu-miR-15b	-20.1	NM_028189	CDS	B3gnt3	UDP-GlcNAc:betaGal
4	mmu-miR-15b	-20.1	NM_013829	5	Plcb4	phospholipase C beta 4
4	mmu-miR-15b	-20.1	NM_024196	CDS	Tbc1d20	TBC1 domain family, member 20
4	mmu-miR-15b	-20.1	NM_053145	3	Pcdhb20	protocadherin beta 20
4	mmu-miR-15b	-20.1	NM_199318	5	A930018M24Rik	hypothetical protein LOC382890
4	mmu-miR-15b	-20.1	NM_153569	CDS	Gak	cyclin G associated kinase
4	mmu-miR-15b	-20	NM_178051	3	Mterfd2
4	mmu-miR-15b	-20	NM_007642	3	Cd28	CD28 antigen
4	mmu-miR-15b	-20	NM_026082	CDS	Dock7	dedicator of cytokinesis 7
4	mmu-miR-15b	-20	NM_134187	CDS	V1rc32	vomeronasal 1 receptor, C32
4	mmu-miR-15b	-20	NM_018873	CDS	P140	SNAP-25-interacting protein
4	mmu-miR-15b	-20	NM_009521	CDS	Wnt3	wingless-related MMTV integration site 3
4	mmu-miR-15b	-20	NM_172271	CDS	Slc6a17	solute carrier family 6 (neurotransmitter
4	mmu-miR-15b	-20	NM_146028	CDS	Stac2	SH3 and cysteine rich domain 2
4	mmu-miR-15b	-20	NM_023644	CDS	Mccc1	methylcrotonoyl-Coenzyme A carboxylase 1
4	mmu-miR-15b	-20	NM_207203	CDS	LOC73072	hypothetical protein LOC73072
4	mmu-miR-15b	-20	NM_172587	3	Cdc14b	CDC14 cell division cycle 14 homolog B
4	mmu-miR-15b	-20	NM_178640	CDS	B3galnt2	UDP-GalNAc:betaGlcNAc beta
4	mmu-miR-15b	-20	NM_007880	CDS	Arid3a	dead ringer homolog 1
4	mmu-miR-15b	-20	NM_177262	CDS	Pkn1	protein kinase N1
4	mmu-miR-15b	-20	NM_011459	3	Serpinb8	serine (or cysteine) proteinase inhibitor, clade
4	mmu-miR-15b	-19.9	NM_172572	5	Rhbdl6	rhomboid-like protein 6
4	mmu-miR-15b	-19.9	NM_170593	3	Disp2	dispatched homolog 2
4	mmu-miR-15b	-19.9	NM_011544	CDS	Tcf12	transcription factor 12
4	mmu-miR-15b	-19.9	NM_009929	CDS	Col18a1	procollagen, type XVIII, alpha 1
4	mmu-miR-15b	-19.9	NM_010390	CDS	H2-Q1	histocompatibility 2, Q region locus 1
4	mmu-miR-15b	-19.9	NM_027144	CDS	Arhgef12	Rho guanine nucleotide exchange factor 12
4	mmu-miR-15b	-19.9	NM_201243	CDS	Pcdha8	protocadherin alpha 8
4	mmu-miR-15b	-19.9	NM_146226	CDS	Apeh	acylpeptide hydrolase
4	mmu-miR-15b	-19.9	NM_026153	CDS	5730557B15Rik	hypothetical protein LOC67434
4	mmu-miR-15b	-19.9	NM_027496	CDS	5730557B15Rik	hypothetical protein LOC67434
4	mmu-miR-15b	-19.9	NM_028224	CDS	Faim2	lifeguard
4	mmu-miR-15b	-19.9	NM_177597	3	9630025C22	hypothetical protein LOC211147
4	mmu-miR-15b	-19.9	NM_199251	CDS	Kcnk12	potassium channel, subfamily K, member 12
4	mmu-miR-15b	-19.9	NM_009948	CDS	Cpt1b	carnitine palmitoyltransferase 1b, muscle
4	mmu-miR-15b	-19.9	NM_080708	CDS	Bmp2k	BMP2 inducible kinase
4	mmu-miR-15b	-19.8	NM_177170	3	B230215L15Rik	hypothetical protein LOC320478
4	mmu-miR-15b	-19.8	NM_198248	CDS	Zbtb40
4	mmu-miR-15b	-19.8	NM_134150	3	Otub1	OTU domain, ubiquitin aldehyde binding 1
4	mmu-miR-15b	-19.8	NM_029023	CDS	Scpep1	serine carboxypeptidase 1
4	mmu-miR-15b	-19.8	NM_026535	3	Serpina12	visceral adipose-specific SERPIN
4	mmu-miR-15b	-19.8	NM_030253	CDS	Parp9	B aggressive lymphoma
4	mmu-miR-15b	-19.8	NM_145398	CDS	Cast1	O-acetyltransferase
4	mmu-miR-15b	-19.8	NM_025705	CDS	Dcbld1	discoidin, CUB and LCCL domain containing 1
4	mmu-miR-15b	-19.8	NM_028850	CDS	Chic2	cysteine-rich hydrophobic domain 2
4	mmu-miR-15b	-19.8	NM_177766	3	6030458H05	hypothetical protein 6030458H05
4	mmu-miR-15b	-19.8	NM_011436	CDS	Sorl1	sortilin-related receptor, LDLR class A
4	mmu-miR-15b	-19.8	NM_030205	3	Coro7	coronin 7
4	mmu-miR-15b	-19.7	NM_181470	CDS	2610020N02Rik	hypothetical protein LOC353258
4	mmu-miR-15b	-19.7	NM_145521	CDS	Ppapdc3
4	mmu-miR-15b	-19.7	NM_024480	5	Sh3bp5l
4	mmu-miR-15b	-19.7	NM_198942	CDS	Dhx57
4	mmu-miR-15b	-19.7	NM_181404	CDS	Ankrd15	ankyrin repeat domain 15
4	mmu-miR-15b	-19.7	NM_010579	CDS	Itgb4bp	integrin beta 4 binding protein
4	mmu-miR-15b	-19.7	NM_134009	CDS	Ncln	nicalin homolog
4	mmu-miR-15b	-19.7	NM_178925	CDS	Nsun3	NOL1/NOP2/Sun domain family 3
4	mmu-miR-15b	-19.7	NM_148930	CDS	Rbm5	RNA binding motif protein 5
4	mmu-miR-15b	-19.7	NM_175836	CDS	Spnb2	spectrin beta 2 isoform 1
4	mmu-miR-15b	-19.7	NM_030675	CDS	Krit1
4	mmu-miR-15b	-19.7	NM_029706	CDS	Cpb1	carboxypeptidase B1
4	mmu-miR-15b	-19.7	NM_007510	CDS	Atp6v1e1	ATPase, H+ transporting, V1 subunit E isoform 1
4	mmu-miR-15b	-19.7	NM_009656	CDS	Aldh2	aldehyde dehydrogenase 2, mitochondrial
4	mmu-miR-15b	-19.6	NM_178614	CDS	1110030L07Rik	RIKEN cDNA 1110030L07
4	mmu-miR-15b	-19.6	NM_008147	CDS	Gp49a	glycoprotein 49 A
4	mmu-miR-15b	-19.6	NM_019956	CDS	Krt2-6g	keratin complex 2, basic, gene 6g
4	mmu-miR-15b	-19.6	NM_080434	3	Apoa5	apolipoprotein A-V
4	mmu-miR-15b	-19.6	NM_033564	CDS	Mpv17l	Mpv17 transgene, kidney disease mutant-like
4	mmu-miR-15b	-19.6	NM_011810	3	Faim	Fas apoptotic inhibitory molecule
4	mmu-miR-15b	-19.6	NM_007437	3	Aldh3a2	aldehyde dehydrogenase family 3, subfamily A2
4	mmu-miR-15b	-19.6	NM_008170	CDS	Grin2a	glutamate receptor, ionotropic, NMDA2A (epsilon
4	mmu-miR-15b	-19.6	NM_027732	CDS	Dmrtc2	doublesex and mab-3 related transcription factor
4	mmu-miR-15b	-19.6	NM_033565	3	Aff4
4	mmu-miR-15b	-19.6	NM_025567	CDS	Cyc1	cytochrome c-1
4	mmu-miR-15b	-19.6	NM_177170	CDS	B230215L15Rik	hypothetical protein LOC320478
4	mmu-miR-15b	-19.6	NM_023608	CDS	Gdpd2	osteoblast differentiation promoting factor
4	mmu-miR-15b	-19.6	NM_001005507	3	9430023P16Rik	SMG-7 homolog
4	mmu-miR-15b	-19.6	NM_009646	CDS	Aire	autoimmune regulator (autoimmune
4	mmu-miR-15b	-19.6	NM_011255	CDS	Rbp4	retinol binding protein 4, plasma
4	mmu-miR-15b	-19.6	NM_008970	3	Pthlh	parathyroid hormone-like peptide precursor
4	mmu-miR-15b	-19.6	NM_013589	CDS	Ltbp2	latent transforming growth factor beta binding
4	mmu-miR-15b	-19.6	NM_010236	CDS	Fpgs	folylpolyglutamyl synthetase
4	mmu-miR-15b	-19.5	NM_173212	3	Chrnb3	cholinergic receptor, nicotinic, beta
4	mmu-miR-15b	-19.5	NM_029398	3	Tmem14a	transmembrane protein 14A
4	mmu-miR-15b	-19.5	NM_009715	CDS	Atf2	activating transcription factor 2
4	mmu-miR-15b	-19.5	NM_009426	CDS	Trh	thyrotropin releasing hormone
4	mmu-miR-15b	-19.5	NM_013850	CDS	Abca7	ATP-binding cassette, sub-family A, member 7
4	mmu-miR-15b	-19.5	NM_007993	CDS	Fbn1	fibrillin 1
4	mmu-miR-15b	-19.5	NM_175648	5	A530023O14Rik	hypothetical protein LOC244183
4	mmu-miR-15b	-19.5	NM_144796	CDS	Susd4
4	mmu-miR-15b	-19.5	NM_028009	CDS	Rpusd1	RNA pseudouridylate synthase domain containing
4	mmu-miR-15b	-19.5	NM_029365	CDS	Med25	mediator of RNA polymerase II transcription,
4	mmu-miR-15b	-19.5	NM_010508	3	Ifnar1	interferon (alpha and beta) receptor 1
4	mmu-miR-15b	-19.5	NM_011172	5	Prodh	proline dehydrogenase
4	mmu-miR-15b	-19.5	NM_019454	CDS	Dll4	delta-like 4
4	mmu-miR-15b	-19.5	NM_015817	CDS	Ppap2c	phosphatidic acid phosphatase type 2c
4	mmu-miR-15b	-19.5	NM_173865	5	Slc41a1	solute carrier family 41, member 1
4	mmu-miR-15b	-19.4	NM_172926	CDS	Snx14	sorting nexin 14
4	mmu-miR-15b	-19.4	NM_183315	3	Ctxn1
4	mmu-miR-15b	-19.4	NM_019507	3	Tbx21	T-box 21
4	mmu-miR-15b	-19.4	NM_138665	CDS	Sardh	sarcosine dehydrogenase
4	mmu-miR-15b	-19.4	NM_177132	3	1520401A03Rik	hypothetical protein LOC320309
4	mmu-miR-15b	-19.4	NM_008618	CDS	Mdh1	malate dehydrogenase 1, NAD (soluble)
4	mmu-miR-15b	-19.4	NM_183181	CDS	1700095H12	hypothetical protein LOC241850
4	mmu-miR-15b	-19.4	NM_053235	CDS	V1rc5	vomeronasal 1 receptor, C5
4	mmu-miR-15b	-19.4	NM_053236	CDS	V1rc6	vomeronasal 1 receptor, C6
4	mmu-miR-15b	-19.4	NM_025990	3	2310021H06Rik	RIKEN cDNA 2310021H06
4	mmu-miR-15b	-19.4	NM_026908	3	Cab39l	calcium binding protein 39-like
4	mmu-miR-15b	-19.4	NM_178890	CDS	Abtb2
4	mmu-miR-15b	-19.4	NM_175641	CDS	Ltbp4	latent transforming growth factor beta binding
4	mmu-miR-15b	-19.4	NM_175750	5	Plxna4	plexin A4
4	mmu-miR-15b	-19.4	NM_033373	CDS	Krt1-23	keratin complex 1, acidic, gene 23
4	mmu-miR-15b	-19.4	NM_139299	CDS	Il31ra	interleukin 31 receptor A
4	mmu-miR-15b	-19.4	NM_146124	3	Arhgap1	Rho GTPase activating protein 1
4	mmu-miR-15b	-19.4	NM_147219	CDS	Abca5	ATP-binding cassette, sub-family A (ABC1),
4	mmu-miR-15b	-19.4	NM_030116	CDS	Mrpl9	mitochondrial ribosomal protein L9
4	mmu-miR-15b	-19.4	NM_008728	CDS	Npr3	natriuretic peptide receptor 3
4	mmu-miR-15b	-19.3	NM_175750	CDS	Plxna4	plexin A4
4	mmu-miR-15b	-19.3	NM_026748	CDS	1110015K06Rik	hypothetical protein LOC68510
4	mmu-miR-15b	-19.3	NM_025978	3	Ttc14	tetratricopeptide repeat domain 14
4	mmu-miR-15b	-19.3	NM_031197	CDS	Slc2a2	solute carrier family 2 (facilitated glucose
4	mmu-miR-15b	-19.3	NM_020621	CDS	P2ry4	purinergic receptor P2Y, G-protein coupled, 4
4	mmu-miR-15b	-19.3	NM_133853	3	Magi3
4	mmu-miR-15b	-19.3	NM_177312	CDS	6330408A02Rik	hypothetical protein LOC321008
4	mmu-miR-15b	-19.3	NM_007546	CDS	Biklk	Bcl2-interacting killer-like
4	mmu-miR-15b	-19.3	NM_022032	CDS	Perp	p53 apoptosis effector related to Pmp22
4	mmu-miR-15b	-19.3	NM_053259	CDS	Prss28	protease, serine, 28
4	mmu-miR-15b	-19.3	NM_146013	3	Sec14l4	SEC14 (S. cerevisiae)-like 2
4	mmu-miR-15b	-19.3	NM_008215	CDS	Has1	hyaluronan synthase1
4	mmu-miR-15b	-19.3	NM_007405	CDS	Adcy6	adenylate cyclase 6
4	mmu-miR-15b	-19.3	NM_016919	CDS	Col5a3	procollagen, type V, alpha 3
4	mmu-miR-15b	-19.3	NM_008948	CDS	Psmc3	proteasome (prosome, macropain) 26S subunit,
4	mmu-miR-15b	-19.3	NM_008192	CDS	Gucy2e	guanylate cyclase 2e
4	mmu-miR-15b	-19.3	NM_010189	CDS	Fcgrt	Fc receptor, IgG, alpha chain transporter
4	mmu-miR-15b	-19.3	NM_009835	CDS	Ccr6	chemokine (C-C motif) receptor 6
4	mmu-miR-15b	-19.3	NM_025729	CDS	4921526G09Rik	hypothetical protein LOC66724
4	mmu-miR-15b	-19.3	NM_133754	CDS	Fblim1
4	mmu-miR-15b	-19.3	NM_010062	CDS	Dnase2a	deoxyribonuclease II alpha
4	mmu-miR-15b	-19.3	NM_021455	CDS	Wbscr14	WBSCR14 protein
4	mmu-miR-15b	-19.3	NM_027460	CDS	5730438N18Rik	mitochondrial carrier protein
4	mmu-miR-15b	-19.3	NM_010401	CDS	Hal	histidine ammonia lyase
4	mmu-miR-15b	-19.3	NM_172537	3	Sema6d	sema domain, transmembrane domain (TM), and
4	mmu-miR-15b	-19.3	NM_020504	CDS	Cldn13	claudin 13
4	mmu-miR-15b	-19.2	NM_180958	CDS	4930532D21Rik	hypothetical protein LOC320022
4	mmu-miR-15b	-19.2	NM_008442	CDS	Kif2a	kinesin family member 2A
4	mmu-miR-15b	-19.2	NM_013630	CDS	Pkd1	polycystin-1
4	mmu-miR-15b	-19.2	NM_172618	CDS	Btbd9	BTB (POZ) domain containing 9
4	mmu-miR-15b	-19.2	NM_026381	3	Scotin	scotin
4	mmu-miR-15b	-19.2	NM_198311	CDS	Ttc8	tetratricopeptide repeat domain 8 isoform 2
4	mmu-miR-15b	-19.2	NM_008058	CDS	Fzd8	frizzled 8
4	mmu-miR-15b	-19.2	NM_019453	CDS	Mefv	Mediterranean fever
4	mmu-miR-15b	-19.2	NM_021300	CDS	Ehox	ES cell derived homeobox
4	mmu-miR-15b	-19.2	NM_023755	3	Tcfcp2l1	transcription repressor CRTR-1
4	mmu-miR-15b	-19.2	NM_025858	3	Scotin	scotin
4	mmu-miR-15b	-19.2	NM_010146	3	Epm2a	laforin
4	mmu-miR-15b	-19.2	NM_172272	3	Pars2
4	mmu-miR-15b	-19.2	NM_053104	3	Rbm9	RNA binding motif protein 9
4	mmu-miR-15b	-19.2	NM_010817	CDS	Psmd7	proteasome (prosome, macropain) 26S subunit,
4	mmu-miR-15b	-19.2	NM_029553	CDS	Ttc8	tetratricopeptide repeat domain 8 isoform 1
4	mmu-miR-15b	-19.2	NM_026256	CDS	4921537P18Rik	hypothetical protein LOC70952
4	mmu-miR-15b	-19.2	NM_010737	CDS	Klrb1a	killer cell lectin-like receptor subfamily B
4	mmu-miR-15b	-19.2	NM_145541	CDS	Rap1a	RAS-related protein-1a
4	mmu-miR-15b	-19.1	NM_176976	CDS	5830418K08Rik	RIKEN cDNA 5830418K08 gene
4	mmu-miR-15b	-19.1	NM_029758	3	D12Ertd553e	hypothetical protein LOC76820
4	mmu-miR-15b	-19.1	NM_153118	3	Fnbp1l	formin binding protein 1-like
4	mmu-miR-15b	-19.1	NM_134179	CDS	V1rc24	vomeronasal 1 receptor, C24
4	mmu-miR-15b	-19.1	NM_134166	CDS	V1rc11	vomeronasal 1 receptor, C11
4	mmu-miR-15b	-19.1	NM_134168	CDS	V1rc13	vomeronasal 1 receptor, C13
4	mmu-miR-15b	-19.1	NM_144848	CDS	Eppk1	epiplakin 1
4	mmu-miR-15b	-19.1	NM_144848	CDS	Eppk1	epiplakin 1
4	mmu-miR-15b	-19.1	NM_144848	CDS	Eppk1	epiplakin 1
4	mmu-miR-15b	-19.1	NM_198967	CDS	BC023818	ARG99 homolog
4	mmu-miR-15b	-19.1	NM_134165	CDS	V1rc10	vomeronasal 1 receptor, C10
4	mmu-miR-15b	-19.1	NM_053233	CDS	V1rc3	vomeronasal 1 receptor, C3
4	mmu-miR-15b	-19.1	NM_053234	CDS	V1rc4	vomeronasal 1 receptor, C4
4	mmu-miR-15b	-19.1	NM_053231	CDS	V1rc1	vomeronasal 1 receptor, C1
4	mmu-miR-15b	-19.1	NM_134185	CDS	V1rc30	vomeronasal 1 receptor, C30
4	mmu-miR-15b	-19.1	NM_134174	CDS	V1rc19	vomeronasal 1 receptor, C19
4	mmu-miR-15b	-19.1	NM_011265	CDS	Rfx3	regulatory factor X, 3 (influences HLA class II
4	mmu-miR-15b	-19.1	NM_194058	CDS	Nalp9b	NACHT, LRR and PYD containing protein 9b
4	mmu-miR-15b	-19.1	NM_144848	CDS	Eppk1	epiplakin 1
4	mmu-miR-15b	-19.1	NM_172905	CDS	E030002O03Rik	RIKEN cDNA E030002O03
4	mmu-miR-15b	-19.1	NM_144848	CDS	Eppk1	epiplakin 1
4	mmu-miR-15b	-19.1	NM_144848	CDS	Eppk1	epiplakin 1
4	mmu-miR-15b	-19.1	NM_144848	CDS	Eppk1	epiplakin 1
4	mmu-miR-15b	-19.1	NM_144848	CDS	Eppk1	epiplakin 1
4	mmu-miR-15b	-19.1	NM_133733	CDS	9030425E11Rik	CAR-like membrane protein
4	mmu-miR-15b	-19.1	NM_008578	CDS	Mef2b	myocyte enhancer factor 2B
4	mmu-miR-15b	-19.1	NM_183220	CDS	2610203E10Rik	1-aminocyclopropane-1-carboxylate synthase
4	mmu-miR-15b	-19.1	NM_144848	CDS	Eppk1	epiplakin 1
4	mmu-miR-15b	-19.1	NM_144848	CDS	Eppk1	epiplakin 1
4	mmu-miR-15b	-19	NM_173392	CDS	Zfyve16	zinc finger, FYVE domain containing 16
4	mmu-miR-15b	-19	NM_010302	3	Gna12	guanine nucleotide binding protein, alpha 12
4	mmu-miR-15b	-19	NM_177150	CDS	G630055P03Rik	hypothetical protein LOC320394
4	mmu-miR-15b	-19	NM_010118	CDS	Egr2	early growth response 2
4	mmu-miR-15b	-19	NM_173778	3	4933412E14Rik	hypothetical protein LOC244885
4	mmu-miR-15b	-19	NM_007883	CDS	Dsg2	desmoglein 2
4	mmu-miR-15b	-19	NM_178887	5	Fibcd1	fibrinogen C domain containing 1
4	mmu-miR-15b	-19	NM_198020	CDS	D8Ertd812e	hypothetical protein LOC212528
4	mmu-miR-15b	-19	NM_007579	CDS	Cacna1b	calcium channel, voltage-dependent, N type,
4	mmu-miR-15b	-19	NM_007922	CDS	Elk1	ELK1, member of ETS oncogene family
4	mmu-miR-15b	-19	NM_015767	CDS	Ttpa	tocopherol (alpha) transfer protein
4	mmu-miR-15b	-19	NM_027135	CDS	Sec24d	SEC24 related gene family, member D
4	mmu-miR-15b	-19	NM_008302	CDS	Hspcb	heat shock protein 1, beta
4	mmu-miR-15b	-19	NM_021395	CDS	Hyou1	hypoxia up-regulated 1
4	mmu-miR-15b	-19	NM_010864	CDS	Myo5a	myosin Va
4	mmu-miR-15b	-19	NM_025982	CDS	Tspan31
4	mmu-miR-15b	-18.9	NM_009214	3	Sms	spermine synthase
4	mmu-miR-15b	-18.9	NM_025383	3	Necap2
4	mmu-miR-15b	-18.9	NM_207243	CDS	Muc19	mucin 19
4	mmu-miR-15b	-18.9	NM_178764	3	B930006L02Rik	hypothetical protein LOC319604
4	mmu-miR-15b	-18.9	NM_153406	3	4932439K10Rik	hypothetical protein LOC74392
4	mmu-miR-15b	-18.9	NM_053116	CDS	Wnt16	wingless-related MMTV integration site 16
4	mmu-miR-15b	-18.9	NM_001001882	CDS	Rtel1	regulator of telomere elongation helicase 1
4	mmu-miR-15b	-18.9	NM_020004	CDS	Gcn5l2	general control of amino acid synthesis-like 2
4	mmu-miR-15b	-18.9	NM_177210	CDS	D830044D21Rik	hypothetical protein LOC320621
4	mmu-miR-15b	-18.9	NM_010578	3	Itgb1	integrin beta 1 (fibronectin receptor beta)
4	mmu-miR-15b	-18.9	NM_033608	CDS	Igsf9	immunoglobulin superfamily, member 9
4	mmu-miR-15b	-18.8	NM_175205	5	4632419I22Rik	hypothetical protein LOC74038
4	mmu-miR-15b	-18.8	NM_172487	CDS	B230206N24Rik	hypothetical protein LOC210673
4	mmu-miR-15b	-18.8	NM_171826	3	1110019C08Rik	hypothetical protein LOC224250
4	mmu-miR-15b	-18.8	NM_009602	CDS	Chrnb2	cholinergic receptor, nicotinic, beta
4	mmu-miR-15b	-18.8	NM_022015	3	Tbn	taube nuss
4	mmu-miR-15b	-18.8	NM_029364	CDS	Gns	glucosamine (N-acetyl)-6-sulfatase
4	mmu-miR-15b	-18.8	NM_133192	3	Gpr74	G protein-coupled receptor 74
4	mmu-miR-15b	-18.8	NM_134117	3	AW548124	hypothetical protein LOC106522
4	mmu-miR-15b	-18.8	NM_022009	CDS	Fliih	flightless I homolog
4	mmu-miR-15b	-18.8	NM_172678	CDS	Acad9	very-long-chain acyl-CoA dehydrogenase VLCAD
4	mmu-miR-15b	-18.8	NM_181039	CDS	Lphn1	latrophilin 1
4	mmu-miR-15b	-18.8	NM_029934	5	Leng4	leukocyte receptor cluster (LRC) member 4
4	mmu-miR-15b	-18.8	NM_009894	CDS	Cideb	cell death-inducing DNA fragmentation factor,
4	mmu-miR-15b	-18.8	NM_009289	CDS	Slk	STE20-like kinase
4	mmu-miR-15b	-18.8	NM_053131	CDS	Pcdhb6	protocadherin beta 6
4	mmu-miR-15b	-18.8	NM_009424	3	Traf6	Tnf receptor-associated factor 6
4	mmu-miR-15b	-18.7	NM_175326	CDS	D330045A20Rik	hypothetical protein LOC102871
4	mmu-miR-15b	-18.7	NM_008828	CDS	Pgk1	phosphoglycerate kinase 1
4	mmu-miR-15b	-18.7	NM_007992	CDS	Fbln2	fibulin 2
4	mmu-miR-15b	-18.7	NM_007813	3	Cyp2b13	cytochrome P450, family 2, subfamily b,
4	mmu-miR-15b	-18.7	NM_133191	CDS	Eps8l2	epidermal growth factor receptor pathway
4	mmu-miR-15b	-18.7	NM_207031	CDS	Tmem16g	NGEP gene
4	mmu-miR-15b	-18.7	NM_032008	CDS	Slmap	sarcolemma associated protein
4	mmu-miR-15b	-18.7	NM_023054	CDS	Crlz1	disrupter of silencing SAS10
4	mmu-miR-15b	-18.7	NM_021555	CDS	Brp16	brain protein 16
4	mmu-miR-15b	-18.7	NM_011893	3	Sh3bp2	SH3-domain binding protein 2
4	mmu-miR-15b	-18.7	NM_172871	CDS	Klhl9	kelch-like 9
4	mmu-miR-15b	-18.7	NM_010633	3	Uhmk1	U2AF homology motif (UHM) kinase 1
4	mmu-miR-15b	-18.7	NM_009759	3	Bmx	BMX non-receptor tyrosine kinase
4	mmu-miR-15b	-18.7	NM_172753	5	4732435N03Rik	RIKEN cDNA 4732435N03
4	mmu-miR-15b	-18.7	NM_023627	CDS	Isyna1	myo-inositol 1-phosphate synthase A1
4	mmu-miR-15b	-18.7	NM_020586	CDS	5031400M07Rik	hypothetical protein LOC80517
4	mmu-miR-15b	-18.7	NM_028018	CDS	2400003C14Rik	hypothetical protein LOC71955
4	mmu-miR-15b	-18.7	NM_011504	CDS	Stxbp3a
4	mmu-miR-15b	-18.7	NM_177812	3	4932411K12Rik	hypothetical protein LOC328325
4	mmu-miR-15b	-18.7	NM_011394	CDS	Slc20a2	solute carrier family 20, member 2
4	mmu-miR-15b	-18.7	NM_009201	CDS	Slc1a5	solute carrier family 1 (neutral amino acid
4	mmu-miR-15b	-18.7	NM_021099	CDS	Kit	c-kit
4	mmu-miR-15b	-18.7	NM_010098	CDS	Opn3	opsin (encephalopsin)
4	mmu-miR-15b	-18.6	NM_026609	CDS	Leprotl1	leptin receptor overlapping transcript-like 1
4	mmu-miR-15b	-18.6	NM_177767	CDS	4930415J21Rik	hypothetical protein LOC270086
4	mmu-miR-15b	-18.6	NM_152825	CDS	Usp45	ubiquitin specific protease 45
4	mmu-miR-15b	-18.6	NM_153805	CDS	Pkn3	protein kinase N3
4	mmu-miR-15b	-18.6	NM_019657	CDS	Hsd17b12	hydroxysteroid (17-beta) dehydrogenase 12
4	mmu-miR-15b	-18.6	NM_007890	CDS	Dyrk1a	dual-specificity tyrosine-(Y)-phosphorylation
4	mmu-miR-15b	-18.6	NM_176923	3	Wdr59
4	mmu-miR-15b	-18.6	NM_015769	CDS	Ercc4	excision repair cross-complementing rodent
4	mmu-miR-15b	-18.6	NM_011137	CDS	Pou2f1	POU domain, class 2, transcription factor 1
4	mmu-miR-15b	-18.6	NM_199311	CDS	Clec4a1	dendritic cell inhibitory receptor 2
4	mmu-miR-15b	-18.6	NM_027134	CDS	Mtfmt
4	mmu-miR-15b	-18.6	NM_133731	CDS	Prss22	protease, serine, 22
4	mmu-miR-15b	-18.6	NM_007412	CDS	Admr	adrenomedullin receptor
4	mmu-miR-15b	-18.6	NM_011120	CDS	Plfr	proliferin related protein
4	mmu-miR-15b	-18.6	NM_144913	CDS	Bcdin3
4	mmu-miR-15b	-18.6	NM_198934	CDS	Pou2f1	POU domain, class 2, transcription factor 1
4	mmu-miR-15b	-18.6	NM_198932	CDS	Pou2f1	POU domain, class 2, transcription factor 1
4	mmu-miR-15b	-18.6	NM_011010	3	Omp	olfactory marker protein
4	mmu-miR-15b	-18.6	NM_030215	CDS	Wrnip1	Werner helicase interacting protein 1
4	mmu-miR-15b	-18.6	NM_021521	CDS	Tnrc11	trinucleotide repeat containing 11
4	mmu-miR-15b	-18.6	NM_010418	CDS	Herc2	hect (homologous to the E6-AP (UBE3A) carboxyl
4	mmu-miR-15b	-18.6	NM_009930	CDS	Col3a1	procollagen, type III, alpha 1
4	mmu-miR-15b	-18.6	NM_029522	5	Gpsm2	Pins
4	mmu-miR-15b	-18.6	NM_198933	CDS	Pou2f1	POU domain, class 2, transcription factor 1
4	mmu-miR-15b	-18.5	NM_029654	CDS	2410024A21Rik	hypothetical protein LOC76559
4	mmu-miR-15b	-18.5	NM_026234	CDS	Pigm	phosphatidylinositol glycan, class M
4	mmu-miR-15b	-18.5	NM_007857	CDS	Dhh	desert hedgehog
4	mmu-miR-15b	-18.5	NM_016925	CDS	Fanca	Fanconi anemia, complementation group A
4	mmu-miR-15b	-18.5	NM_008060	CDS	Ganab	alpha glucosidase 2 alpha neutral subunit
4	mmu-miR-15b	-18.5	NM_172523	CDS	Slc18a2	solute carrier family 18 (vesicular monoamine),
4	mmu-miR-15b	-18.5	NM_022314	CDS	Tpm3	tropomyosin 3, gamma
4	mmu-miR-15b	-18.5	NM_133816	CDS	Sh3bp4	SH3-domain binding protein 4
4	mmu-miR-15b	-18.5	NM_011521	CDS	Sdc4	syndecan 4
4	mmu-miR-15b	-18.5	NM_023247	CDS	4733401H18Rik	nuclear protein E3-3
4	mmu-miR-15b	-18.5	NM_026748	CDS	1110015K06Rik	hypothetical protein LOC68510
4	mmu-miR-15b	-18.5	NM_020275	CDS	Tnfrsf10b	tumor necrosis factor receptor superfamily,
4	mmu-miR-15b	-18.5	NM_027867	3	Brms1l	breast cancer metastasis-suppressor 1-like
4	mmu-miR-15b	-18.5	NM_001008423	3	Gm1568	hypothetical protein LOC380768
4	mmu-miR-15b	-18.5	NM_008255	CDS	Hmgcr	3-hydroxy-3-methylglutaryl-Coenzyme A reductase
4	mmu-miR-15b	-18.5	NM_023525	CDS	Cad	carbamoyl-phosphate synthetase 2, aspartate
4	mmu-miR-15b	-18.5	NM_021522	3	Usp14	ubiquitin specific protease 14
4	mmu-miR-15b	-18.4	NM_172500	CDS	4831426I19Rik	hypothetical protein LOC212073
4	mmu-miR-15b	-18.4	NM_172840	3	Amaco	A-domain containing protein similar to matrilin
4	mmu-miR-15b	-18.4	NM_011416	CDS	Smarca2	SWI/SNF related, matrix associated, actin
4	mmu-miR-15b	-18.4	NM_182698	CDS	Myo15	myosin XV isoform 2a
4	mmu-miR-15b	-18.4	NM_134250	CDS	Havcr2	hepatitis A virus cellular receptor 2
4	mmu-miR-15b	-18.4	NM_007588	3	Calcr	calcitonin receptor
[truncated: 72,455 more rows]
